# Supplementary material for: Proteomic Studies of Roots in Hypoxia-Sensitive and -Tolerant Tomato Accessions Reveal Candidate Proteins Associated with Stress Priming
Source: Cells. 2022 Jan 31;11(3):500. doi: 10.3390/cells11030500 (PMC8834170; doi:10.3390/cells11030500)
Supplement: Supplementary file 1 [file cells-11-00500-s001.zip]

Archive with 4 entries (3 files):
- cells-1515865-sp/
- cells-1515865-sp/cells-1515865-sp-conversion.pdf
- cells-1515865-sp/Supplementary Data S1 Spot measurements.xlsx
- cells-1515865-sp/Supplementary Data S2 MASCOT protein identification data.xlsx
