# Supplementary material for: Proteomic Studies of Roots in Hypoxia-Sensitive and -Tolerant Tomato Accessions Reveal Candidate Proteins Associated with Stress Priming
Source: Cells. 2022 Jan 31;11(3):500. doi: 10.3390/cells11030500 (PMC8834170; doi:10.3390/cells11030500)
Supplement: Supplementary file 1 [file cells-11-00500-s001.zip › cells-1515865-sp/Supplementary Data S1 Spot measurements.xlsx]

## Sheet: Normalized volumes
All spots and corresponsing normalized volumes are given as detected by SameSpots software, including statitic parameters automatically calculated by the software.
# spot: as detected on the gel by SameSpots software, used as reference in the text or tables
Accession-Treatment	PZ 215-1xH				POL 7/15-1xH				PZ 215-Rec				POL 7/15-Rec				PZ 215-2xH				POL 7/15-2xH				PZ 215 Ctrl				POL 7/15 Ctrl				Internal Standards
# gel	04-07835 [Cy3]	02-07832 [Cy5]	10-07841 [Cy5]		09-07840 [Cy5]	06-07837 [Cy3]	05-07836 [Cy3]		06-07837 [Cy5]	07-07838 [Cy3]	08-07839 [Cy3]		03-07833 [Cy5]	08-07839 [Cy5]	09-07840 [Cy3]		01-07830 [Cy5]	07-07838 [Cy5]	10-07841 [Cy3]		05-07836 [Cy5]	11-07842 [Cy3]	12-11081 [Cy3]		01-07830 [Cy3]	02-07832 [Cy3]	12-11081 [Cy5]		03-07833 [Cy3]	04-07835 [Cy5]	11-07842 [Cy5]		01-07830 STANDARD [Cy2]	02-07832 STANDARD [Cy2]	03-07833 STANDARD [Cy2]	04-07835 STANDARD [Cy2]	05-07836 STANDARD [Cy2]	06-07837 STANDARD [Cy2]	07-07838 STANDARD [Cy2]	08-07839 STANDARD [Cy2]	09-07840 STANDARD [Cy2]	10-07841 STANDARD [Cy2]	11-07842 STANDARD [Cy2]	12-11081 STANDARD [Cy2]
	Normalized Volumes			Standard deviation [SE]	Normalized Volumes			Standard deviation [SE]	Normalized Volumes			Standard deviation [SE]	Normalized Volumes			Standard deviation [SE]	Normalized Volumes			Standard deviation [SE]	Normalized Volumes			Standard deviation [SE]	Normalized Volumes			Standard deviation [SE]	Normalized Volumes			Standard deviation [SE]
# spots
145	2.828386237	1.199870019	3.200536085	0.868793882300141	3.482968818	1.787654274	3.541262884	0.813267262227211	0.26797916	0.665663946	0.62086611	0.177854258252353	0.477005788	0.660683647	0.50355241	0.0810572532004283	0.669388996	0.665964443	0.786628982	0.0560920600962912	1.372059479	1.393386183	1.151068654	0.109549358686874	0.84945069	0.587866209	0.641511954	0.112813919839472	0.846450891	0.653796465	0.429857922	0.170233141021557	1	1	1	1	1	1	1	1	1	1	1	1
238	2.953983558	0.568256272	3.267129249	1.20525102285963	2.869896294	1.826551124	2.355435153	0.425957447730356	0.368243863	0.972402003	1.11449091	0.323536185641822	0.761851032	1.772227827	0.572846694	0.526529413534583	0.401186526	0.447415533	0.823735048	0.189238459769216	0.824000824	0.914256052	0.883379202	0.0374539388540788	2.104416174	1.763236235	3.270790128	0.645458552903377	2.807326699	2.245784505	0.873436652	0.812308027178094	1	1	1	1	1	1	1	1	1	1	1	1
226	1.388654251	0.857507523	1.278133705	0.228827451426504	1.566845391	1.002939659	1.306712057	0.230443219284317	0.938842163	1.135922431	1.163227796	0.0999639531084127	1.176251716	1.14235985	0.80734726	0.166490771080939	0.75569524	0.754711096	1.00239792	0.116529416239373	0.760911931	1.064425888	0.995927221	0.129976483346607	1.534549793	1.647910279	1.28890545	0.14984295863758	1.367888631	1.684147343	1.207725729	0.197947603162309	1	1	1	1	1	1	1	1	1	1	1	1
230	1.380318047	0.802940847	1.168006647	0.238447198902361	1.505824568	1.115691966	1.308632214	0.159274121116762	0.969334098	1.675986675	0.913619356	0.346997586628834	0.927276723	0.998763756	0.718634278	0.118843777094728	0.650068728	0.578996836	0.829632608	0.105468632008212	0.642124533	0.876460375	1.132068299	0.200081536573829	1.397680161	1.369118866	1.605310917	0.105257865034608	1.304725304	1.405568907	1.027871621	0.159677673214389	1	1	1	1	1	1	1	1	1	1	1	1
302	1.469545229	0.888370521	1.173279064	0.237278682756767	1.539614194	1.031069193	1.448141122	0.221342955338791	0.839285078	1.342334846	1.336113302	0.235687189313292	1.113181898	1.384299102	0.784776849	0.245126123172829	0.85574356	0.831390629	0.8543449	0.0111650250297167	1.087626126	1.07653929	0.923231711	0.0750197421383381	1.853385989	1.503778871	1.367856825	0.204515282949611	1.399326193	1.623789701	1.190751908	0.176826603375936	1	1	1	1	1	1	1	1	1	1	1	1
373	1.136892114	0.711875725	1.218998355	0.222249541328827	1.239546196	0.8611514	1.254295031	0.181953005034452	0.486815836	1.041895498	1.252245683	0.322876564335525	0.983537625	1.136968508	0.842274155	0.120342642993841	0.770357108	0.652338872	0.965051066	0.128937089563758	0.861448993	1.100722931	1.155851059	0.127786151383161	1.551884165	1.317116528	1.37958222	0.0992783775890281	1.348963833	1.2190345	1.197820958	0.0668130181936235	1	1	1	1	1	1	1	1	1	1	1	1
418	1.354113348	0.67210955	1.105376847	0.281803631012376	1.375716484	2.658678501	1.46440471	0.585011588333963	0.892579697	0.89521781	0.949680787	0.0263179490569784	1.087684385	1.175480305	0.671216673	0.21995840244742	0.340124207	0.415283835	0.456459847	0.0481645498722083	0.625877915	0.637937101	0.387736121	0.115208732505387	1.496832357	1.182866427	1.204244622	0.14323221824663	1.568103985	1.309198727	1.100246243	0.191364672212552	1	1	1	1	1	1	1	1	1	1	1	1
452	1.196039953	0.617771363	1.137342036	0.259870414690433	1.455436185	1.085289243	1.220322065	0.15294199013301	0.720926285	1.036335408	0.870851552	0.128817444968227	0.92631609	1.037255882	0.664138479	0.156440025277753	0.636234576	0.761293916	0.571117299	0.0789143304396856	0.788658768	0.986544479	1.052615853	0.112149465645886	1.7229383	1.164056923	1.338780617	0.233441376940372	1.472267629	1.35041545	1.163177492	0.1271231770256	1	1	1	1	1	1	1	1	1	1	1	1
489	1.513047984	0.529816471	1.614594818	0.489194352399006	1.649641071	1.033434465	1.30396511	0.252188042974864	0.310541837	1.215608592	1.051647943	0.393738094815042	1.07461741	1.744103931	0.343030249	0.572173190402052	0.239734807	0.246889412	0.429966611	0.0880382419554683	0.650541261	0.772759421	0.491401703	0.115192998934826	1.924079881	1.198514567	2.257019462	0.441930914939747	1.666728959	1.894516477	1.665844302	0.107589187598959	1	1	1	1	1	1	1	1	1	1	1	1
487	1.348116953	0.600176271	1.263189897	0.334367551737293	1.449533268	0.84765292	1.1242137	0.245985238867547	0.328549184	0.926663222	1.078130296	0.323617490329752	1.01062476	1.321699911	0.445269917	0.362786037716152	0.370008968	0.354548217	0.586678743	0.105971383622116	0.615723551	0.857286793	0.726944096	0.0987207217788765	1.557945284	1.200994075	1.552784145	0.167065208929841	1.517731913	1.783252386	1.217849851	0.230966664087157	1	1	1	1	1	1	1	1	1	1	1	1
467	3.159928147	1.1519487	3.681372721	1.09045718145802	3.537561502	2.744418372	3.755186409	0.434369101806005	0.249513133	0.610937722	0.844111465	0.244618729267412	0.509442229	0.872936924	0.254214492	0.253878150757248	0.502856422	0.401960759	0.499535241	0.0467995068741973	1.210485398	1.166334347	0.703595866	0.229253187243995	2.308818968	0.756240498	1.877414803	0.654356450710596	1.044532237	0.770689126	0.793580237	0.124047911312513	1	1	1	1	1	1	1	1	1	1	1	1
530	0.671303599	0.368701325	0.93755019	0.232389618878125	2.43436277	0.843602837	0.833976897	0.752170545499787	0.348936049	0.690952886	0.687150829	0.160339642924832	0.452127621	0.399549976	1.00194732	0.272427089169531	3.501329354	3.654785417	2.7549941	0.393020990220244	3.549283574	2.490811401	1.703255773	0.756338096817283	0.564234763	0.49206753	0.592229881	0.0421957511138501	0.699408389	0.564616948	0.482588724	0.0893856371946005	1	1	1	1	1	1	1	1	1	1	1	1
575	1.082741323	0.605951054	1.215727843	0.261797654585443	1.731963668	0.433600241	0.835460058	0.54272538828823	0.461448618	0.573971172	0.649071481	0.077102904031557	0.759221359	1.090024413	0.461899147	0.256552465518344	0.27326068	0.269896981	0.348717378	0.0363893799026026	0.56310895	0.577305971	0.365342081	0.0967482302699292	1.275810731	0.861551326	1.513736475	0.269477886716983	1.172211523	1.537908409	1.132447308	0.182487171436117	1	1	1	1	1	1	1	1	1	1	1	1
622	1.84177325	1.010287615	2.639283556	0.665083021148659	3.090447944	1.296860825	1.968761154	0.739863805816354	0.523382259	2.142514948	1.979499405	0.727892076457243	1.276058374	2.624105002	0.6352837	0.828870185881625	0.467035007	0.462679312	0.419961192	0.0212387327355831	1.051694101	1.42680031	0.78325689	0.263925776120044	3.196822636	2.028944212	2.944549005	0.501765121579947	2.249174922	2.680225384	3.117501783	0.354495993935512	1	1	1	1	1	1	1	1	1	1	1	1
631	1.10771326	0.870197427	1.211654072	0.142910268560209	1.572033618	0.695708651	1.000815292	0.363214948011061	0.633022467	0.819391607	0.881427179	0.105560287925121	0.949557467	1.176977362	0.536928075	0.264920515034082	0.546311795	0.441902123	0.7017342	0.106755281847611	0.743459585	0.646240593	0.580687665	0.0668692062623039	2.059354853	1.09513218	1.855151407	0.414869944265699	1.1730857	1.691924347	1.255869746	0.227593779193005	1	1	1	1	1	1	1	1	1	1	1	1
633	1.365224998	1.161074409	1.587579892	0.174172994750705	1.694577746	0.912785257	1.046409261	0.341431179863853	0.901814393	1.107108149	0.994281178	0.0839481043170646	1.237773483	1.225820609	0.836195487	0.186552195186986	0.655894075	0.490389478	0.632959642	0.0732150648646019	0.770028498	0.66571504	0.518471559	0.103194979300763	1.702454532	0.975843101	1.602330898	0.32153725782648	1.34174273	1.341182811	1.089400479	0.118823523604636	1	1	1	1	1	1	1	1	1	1	1	1
612	0.914200385	0.832615798	1.144485309	0.132056293951154	1.331977625	0.921565296	1.105690146	0.167844591921251	1.106960416	1.359870792	1.163535939	0.108377848594482	0.976325329	1.268387864	0.58619753	0.27946056682796	0.513106831	0.67003683	0.694930827	0.0804892685698499	1.011567851	1.0681926	1.079015437	0.0295760279379338	1.43525519	1.32122402	1.555167046	0.0955168980715902	1.193996772	1.630065738	1.880733258	0.283744280391671	1	1	1	1	1	1	1	1	1	1	1	1
669	1.502204409	0.571114905	1.5796296	0.458260505085541	2.086409928	1.166719021	1.795921777	0.383856286540199	0.31033388	1.023840917	1.184570378	0.379943812500564	1.011988807	1.595150958	0.395990031	0.489616575068463	0.407755572	0.166414549	0.316858831	0.0995217390509917	0.814202522	0.711727252	0.491733029	0.134530134183397	2.069281652	1.16010644	2.384226943	0.519001296113057	2.116220595	2.493888794	1.8096935	0.279824414953536	1	1	1	1	1	1	1	1	1	1	1	1
709	0.953553466	0.82607089	1.207492369	0.158541658837664	1.365195234	0.586545037	1.118590004	0.324924284455715	0.865390054	1.468157247	1.213798999	0.2470751573102	1.465971178	1.345325456	0.707669708	0.332696285020588	0.678545936	0.849368629	0.666246662	0.0835765247360811	0.876713676	0.930813551	0.997389689	0.0493534629423187	1.506366912	1.134514687	1.623104814	0.208332567252643	1.605139408	1.511574268	1.529349234	0.0405716585732713	1	1	1	1	1	1	1	1	1	1	1	1
730	0.871047607	0.914922739	1.097874031	0.0982323939990802	1.248489753	0.678470565	1.036632363	0.235250528853434	0.664166672	0.793856396	0.742818189	0.0533441491234788	0.845976769	0.941229137	0.388760216	0.24114124459829	0.402680825	0.297190074	0.357669219	0.0432204558066024	0.65894201	0.608104212	0.526730639	0.054452820261596	1.0836484	0.858230499	1.251102194	0.160970035841184	0.81877352	1.119431663	0.812760372	0.143169967996351	1	1	1	1	1	1	1	1	1	1	1	1
715	1.294273212	0.711487876	1.312045599	0.279010988284463	1.47174424	3.630062993	1.265032901	1.06949815610917	0.357286354	0.675826286	0.83616316	0.199025011484436	0.904496199	0.937470306	0.441905215	0.226240400564526	0.300695831	0.2172108	0.468235979	0.104378101196731	1.007086233	0.815953185	0.780945317	0.0993853928172745	1.297918215	0.994192862	1.094618754	0.126343940048083	1.095038538	1.500591086	0.8498515	0.2683388325689	1	1	1	1	1	1	1	1	1	1	1	1
807	0.967662617	1.110779546	1.260190799	0.119433345033791	1.384712346	1.941358595	1.295950031	0.285634967042138	0.542534573	1.202282928	0.994036925	0.275376240311367	0.874901383	1.09749881	0.90425568	0.0987444493807584	0.698023411	0.595893228	0.673582894	0.0435425683849637	0.990037454	1.045653307	0.803657386	0.103490567811351	1.021817608	0.992401345	1.435601172	0.202349598747166	1.027754702	1.025701343	1.229941005	0.095799186344183	1	1	1	1	1	1	1	1	1	1	1	1
760	1.565702528	0.819587672	1.674499911	0.379970639989101	1.827903231	2.607937755	1.987623327	0.336444540135538	0.327187822	0.80724836	1.264340175	0.382629147437434	0.801613008	1.026609277	0.674278184	0.145668832005877	0.462936715	0.522459785	0.933054907	0.209003579055418	1.035077736	1.187082494	1.017998996	0.0760017244764441	0.691948482	0.743540086	0.926822041	0.100785557469114	0.928389665	1.128560446	1.305798428	0.154171267757925	1	1	1	1	1	1	1	1	1	1	1	1
862	0.897516247	0.908585471	1.067680037	0.0777383961171888	1.099545494	2.244832829	1.095959389	0.540740862253703	0.744942396	0.669618619	0.890829949	0.0918279199990959	0.946207299	1.037398519	0.599271337	0.188749047956749	0.508843364	0.484758375	0.459133602	0.0202971703679993	1.077491301	0.73215952	0.611997462	0.197308971834753	1.045120621	0.987999773	1.184692328	0.0826176022834263	1.352534038	1.533783783	1.158723019	0.153146537611183	1	1	1	1	1	1	1	1	1	1	1	1
803	2.256340885	3.156218417	3.924821035	0.681856580548765	1.224533708	1.908779882	6.843427992	2.50312954720748	0.40266778	0.8075784	0.983053107	0.243034316457212	0.40082907	1.212389867	0.510511327	0.359520453697301	0.368624346	0.677504375	1.529300315	0.490819258511229	0.7799257	1.191198163	1.62025528	0.343088723784617	0.843552502	0.895160238	0.648445129	0.106248445961387	0.498090605	0.726456177	0.374002209	0.145972814841853	1	1	1	1	1	1	1	1	1	1	1	1
812	5.576073933	4.511484262	3.679272471	0.776300587467727	1.06804933	2.288811191	10.25954125	4.07575924638102	0.559432049	0.986671511	1.459962661	0.367800286041135	0.570883931	1.729222063	0.690259588	0.520196629489226	0.288963029	0.479129138	1.085185731	0.339515722776354	0.55017967	1.098246644	1.443974463	0.3679936993443	0.557539384	1.048873153	0.359279004	0.289876629155026	0.6533412	0.333906559	0.352449714	0.146408114838641	1	1	1	1	1	1	1	1	1	1	1	1
841	1.398795992	0.836225923	1.359265548	0.25638906803217	1.348856334	1.222626928	1.486616851	0.107807700420066	0.499809209	0.800941696	0.745221196	0.130814793680202	0.695246887	1.092455714	0.291947518	0.326809255469658	0.237923516	0.357898062	0.433214048	0.0804188903484619	0.575616486	0.738483115	0.585227694	0.0746139235047322	1.356668356	1.26411915	1.596900956	0.140246128106037	1.538453333	1.4833277	1.171395888	0.161613894713838	1	1	1	1	1	1	1	1	1	1	1	1
853	1.217144669	0.6566429	1.090704976	0.240036829312942	1.160806602	0.907556941	0.953208569	0.110210105022246	1.025986148	1.352544612	1.497304826	0.197128623041187	1.006454013	1.577645659	0.706990889	0.36116751847612	0.72328716	0.56888514	0.640441688	0.0630904954742345	0.846885552	0.839865479	0.60637218	0.111761195916232	1.232484946	1.669863082	1.202476151	0.213606779152147	1.144108578	1.353374551	1.034740151	0.132195806431828	1	1	1	1	1	1	1	1	1	1	1	1
873	2.285728701	1.690309369	2.459909641	0.32950261496873	1.889896868	1.099615059	3.988446665	1.2190070930406	0.276194197	0.528589679	0.546383826	0.123388522165929	0.274815003	0.460844926	0.571477325	0.122408783841644	3.368755523	2.047202774	3.476189146	0.649790197174962	2.555883432	7.079183557	1.486342503	2.424046957625	0.632598058	0.668974162	0.772179572	0.0591209463219421	1.060946427	0.45494557	0.540630283	0.267770174763039	1	1	1	1	1	1	1	1	1	1	1	1
921	1.166996225	0.792605582	1.546009178	0.307577659673756	1.264232707	1.319918214	1.097028374	0.094714803160182	0.577468252	0.706672589	0.781522518	0.084284185971373	0.874878504	1.106810331	0.32450059	0.328078031276781	0.467010226	0.573388571	0.320116239	0.103838052251471	0.836077961	0.710354664	0.429120343	0.170135107607361	1.167239859	0.992717307	1.162270712	0.081124849409616	1.043032201	1.379205807	0.988113864	0.17287812823213	1	1	1	1	1	1	1	1	1	1	1	1
940	1.314072056	0.771333022	1.750023533	0.400340752865907	1.500721495	1.153266019	1.500812993	0.163813652704267	0.494460732	0.744156071	0.577094891	0.103861876448673	0.990053783	0.938639829	0.376005622	0.278139810882528	0.358965877	0.336915483	0.279347488	0.0335648324405016	0.897911834	0.656642503	0.439833181	0.187098674061927	1.021502029	0.735547205	1.127788776	0.165636980565352	1.302523689	1.200568101	0.770970504	0.230337391608301	1	1	1	1	1	1	1	1	1	1	1	1
908	1.937464847	0.697479364	2.41350929	0.723336483609844	1.852603566	1.417479106	1.82061537	0.198011051241958	0.354282405	0.644079776	0.681004841	0.146094918479406	0.736520758	1.128819647	0.356314582	0.315386751999268	0.325936909	0.224460163	0.58400404	0.151352412002038	0.859865264	0.76102027	0.735946738	0.0534943568486196	1.347972216	0.74891423	1.364921513	0.286477209093151	1.276497539	1.443780419	1.214741525	0.0967563849004322	1	1	1	1	1	1	1	1	1	1	1	1
931	1.00168541	0.958435138	1.42448613	0.21024709325637	1.404586859	2.128575629	1.174942144	0.406381492624136	0.672146351	0.734631275	0.849959875	0.0736528652399924	1.063530037	1.231882381	0.361635787	0.376877107037701	0.366297821	0.307242942	0.2321894	0.0548792426692599	0.959300867	0.788959447	0.45460192	0.209637831173479	0.946569203	0.979555227	1.310494266	0.164333731166904	1.370176757	1.381946377	0.927060835	0.211715506335346	1	1	1	1	1	1	1	1	1	1	1	1
926	0.868552362	0.656925117	1.270978684	0.254688223042771	1.208580733	0.787149747	1.068855498	0.175272913354895	0.557038717	0.557678593	0.636057109	0.0370997266924988	0.796328105	0.923348177	0.435711739	0.206550386046402	0.395984436	0.352252305	0.335042773	0.0256527095442734	0.686851689	0.752305102	0.457345859	0.126472671755369	1.078106211	0.690471508	1.15509321	0.20332267375182	0.962444563	1.011246389	0.901040874	0.0450891546212848	1	1	1	1	1	1	1	1	1	1	1	1
903	0.626959325	0.323691655	0.915844761	0.24176926000392	0.849660833	0.461565516	0.805939586	0.173564916643418	0.409704572	0.446497753	0.848065917	0.198542298123274	0.468723693	0.737630774	0.296650002	0.181470663261164	2.023266441	1.792458481	2.188729454	0.162508463749762	1.397823354	2.005557779	1.353475777	0.297493002018196	1.496456705	0.824227146	1.505385861	0.319017502975178	0.638158814	0.931185204	1.266573843	0.256743593034801	1	1	1	1	1	1	1	1	1	1	1	1
954	1.732442792	1.007756441	2.22156189	0.498634966391705	1.824993563	1.410584244	1.925113438	0.22273535979382	0.616291333	0.70526029	0.740992517	0.0524326580238881	0.903070292	1.0906122	0.366870764	0.30668180529066	0.541708752	0.539120209	0.42769949	0.0531448638671543	1.028185395	0.77844597	0.451956488	0.235939002361574	1.292777613	0.918317708	1.158263549	0.154879257803404	1.063975972	1.318872274	1.024842925	0.130365630360727	1	1	1	1	1	1	1	1	1	1	1	1
968	1.104729121	0.994918469	1.327493814	0.138358972660859	1.276425657	1.203940256	1.370635385	0.0682453679667803	0.800126833	0.925635006	0.82219022	0.0547112808663152	0.981264012	1.081773326	0.411196301	0.295287593106446	0.586497986	0.524629288	0.426010634	0.0660887995729644	0.930371152	0.726802898	0.536672249	0.160758108124243	1.620981454	1.13881365	1.42139781	0.197813950089305	1.255110842	1.319054075	1.252623505	0.0307461732440329	1	1	1	1	1	1	1	1	1	1	1	1
922	1.324381705	0.885723877	2.119988842	0.510862169967754	1.388536728	3.785476848	0.88714731	1.26478049910257	0.701200594	0.787283002	0.980707793	0.116879617571669	0.724272763	0.821238348	0.208648283	0.268853019900459	0.523280524	0.378634158	0.464503111	0.0593958776770976	0.656580884	0.531085251	0.47644527	0.075412584314488	1.387615206	1.003102224	2.078548831	0.444950048630929	0.948166752	1.034983299	0.754214115	0.117372187182618	1	1	1	1	1	1	1	1	1	1	1	1
959	1.236559718	0.512154019	1.262690212	0.347810771742864	1.225733563	0.765851949	1.10135798	0.194229154860154	0.240661485	0.536574474	0.614049079	0.160895102760888	0.678669103	1.000079137	0.309609271	0.282106797233051	0.147087889	0.244519219	0.256319923	0.0489486782618531	0.392334693	0.446158548	0.279096731	0.0696255812697187	1.259071945	0.784628804	1.316879355	0.238450702972486	1.495945895	1.293387301	0.909892717	0.243026383433863	1	1	1	1	1	1	1	1	1	1	1	1
980	1.95512906	0.398908364	1.673820781	0.677114701715501	2.141251618	1.934412774	1.577864081	0.232693120443166	0.452249556	0.875353302	0.824913828	0.188691276381383	0.716759945	1.020518427	0.613860427	0.172635857983591	0.395942901	0.42714239	0.684955333	0.12951581093645	0.878402759	1.052501744	0.842465166	0.0917226079404717	1.483422562	1.272678803	1.318967437	0.0904317162490857	1.309303865	1.206720403	1.234971654	0.0432650454898144	1	1	1	1	1	1	1	1	1	1	1	1
982	1.505244859	0.70672634	1.496864243	0.374465539976307	1.458789446	2.252729681	1.385337954	0.392726173546592	0.482548523	0.732178897	0.953198079	0.192260184529636	0.651086622	1.072725628	0.632480141	0.203290088663613	0.429841934	0.303209556	0.798280127	0.209994002953869	0.865355486	0.690925242	0.701946787	0.0797564259932567	1.31100366	1.245304296	1.677182822	0.190006621619399	1.514798569	1.193416312	1.078147677	0.184763336554743	1	1	1	1	1	1	1	1	1	1	1	1
986	1.252010676	0.531965014	1.418060662	0.384592692283402	1.445569199	1.399014346	1.317654587	0.0528613623710404	0.491048543	0.960109572	1.055971026	0.246834420229076	0.515219212	1.083179004	0.670181861	0.239712417524727	0.483542168	0.281016354	0.99176927	0.298976253264775	0.800010271	0.914768277	1.003017964	0.0831127284100572	2.490643877	2.654244369	1.880546689	0.332931724703351	1.38137054	2.076250333	1.41557595	0.319812197867823	1	1	1	1	1	1	1	1	1	1	1	1
987	2.001093699	0.728696577	1.776393207	0.554492057421553	1.921191825	1.33849437	1.526500123	0.242822300562052	0.39522116	0.545462106	0.48015418	0.0615097868813635	0.646322883	0.916627488	0.263585484	0.267917142055737	0.27466183	0.172305999	0.245357519	0.0430400115618475	0.725188583	0.707298708	0.849632659	0.0633029131208552	1.001467673	0.688408054	1.222555247	0.219139545651575	1.744564796	1.813865773	0.980628478	0.377519052227311	1	1	1	1	1	1	1	1	1	1	1	1
1022	1.439337146	0.685331867	1.69570014	0.428834336381456	1.455391699	0.820092244	0.964589046	0.271901119180272	1.039452427	0.767653898	0.649735045	0.163183241954264	0.841870196	1.097785176	0.636016257	0.188885284334947	0.578345696	0.706975776	0.838224821	0.106097004306323	0.615770291	0.691383399	0.701995486	0.0383908883065624	1.641483415	1.366462877	1.472043668	0.113281079921398	1.675280519	1.524558712	1.268331744	0.167986979558212	1	1	1	1	1	1	1	1	1	1	1	1
991	1.527657795	0.821039983	1.984762711	0.478714044095776	1.75435576	0.990554124	1.731903097	0.35488579712356	1.018596067	1.000077631	0.902582049	0.0508893935182606	1.189390554	1.439738832	0.600926896	0.351594653141682	0.458120807	0.60015286	0.723934683	0.108603284408459	1.434073288	0.756122012	0.661963554	0.343937524879239	1.84136027	1.243206815	1.329488063	0.26399603654094	1.986210769	1.632433508	1.354299412	0.258592104559367	1	1	1	1	1	1	1	1	1	1	1	1
1013	1.924662538	0.949428594	1.927592603	0.460421866856141	1.418086194	1.388207922	1.774068822	0.175279135072002	0.278474136	0.798548913	0.773826859	0.239551264244233	0.83684748	1.211803263	0.512150376	0.285877637157066	0.362097906	0.258663424	0.418531299	0.0661993264224852	0.738849338	0.69251172	0.50773156	0.0998367053850081	1.768718228	1.284635194	1.546052209	0.197837024833705	2.086202209	1.493466649	0.908703759	0.480715402217486	1	1	1	1	1	1	1	1	1	1	1	1
1030	1.220131047	0.766324677	1.436312248	0.279196839844591	1.33208373	1.420911327	1.141817485	0.116421150530458	0.308803162	0.866995177	1.155970365	0.351627526214923	0.937924089	1.204802785	0.499813574	0.290626688641905	0.372737438	0.330084015	0.596928026	0.117040572475232	0.794932944	0.804853079	0.816882145	0.00897450049237641	1.545624666	1.109681443	1.965450005	0.349386707222438	1.61211128	1.673791253	1.194008438	0.213126450500657	1	1	1	1	1	1	1	1	1	1	1	1
1023	2.232833528	0.620930838	1.996109718	0.710663648856023	1.598119208	1.628462936	1.991482535	0.178711026245527	0.18149144	0.63247403	0.641567855	0.214770756796763	0.758316067	1.282461834	0.263226404	0.416157478371503	0.168468926	0.259033125	0.238873631	0.0388231056989187	0.503871282	0.581721141	0.327039863	0.106558541372851	1.952834975	1.161305952	1.670994498	0.327572665840135	2.807077028	1.819512723	1.091920633	0.702885715797549	1	1	1	1	1	1	1	1	1	1	1	1
1016	2.375046461	0.452535259	1.655256737	0.793073173185172	1.410806555	1.568747583	1.774894274	0.149071829689422	0.194404858	0.806272597	0.730858216	0.272407306191801	0.693134724	1.267075943	0.506927632	0.323506321197808	0.293840443	0.36498475	0.258505958	0.0442816382745526	0.529676627	0.520933107	0.449576994	0.0358764782292323	1.639853458	1.14243513	1.661427098	0.239732044356396	2.233930932	1.659243404	0.950323893	0.524984619720275	1	1	1	1	1	1	1	1	1	1	1	1
1067	0.762921446	1.117542313	0.987794844	0.146499302293296	0.952810007	0.829274936	0.830167448	0.0580257678609855	1.49401226	1.004496228	0.955483149	0.243137325369964	1.07718281	1.118684454	0.75123613	0.164310645989078	0.533698768	0.448542111	0.574740531	0.0525590924072459	0.730683137	0.722060724	0.524114376	0.0954100831577701	1.167653586	1.287607236	1.581236707	0.17373611610849	0.895338381	1.238261154	0.967688304	0.147588092999566	1	1	1	1	1	1	1	1	1	1	1	1
1035	1.401308794	0.952549684	1.435310275	0.21999965346964	1.313755384	1.4874019	1.574654258	0.108440618133185	0.596536932	0.87918477	0.872791724	0.131760465098263	0.709749463	1.044977548	0.433976639	0.249833417884916	0.49457579	0.525860637	0.506020541	0.0129243671091754	1.116441065	0.888037749	0.806380662	0.13122220684593	1.757334873	1.041020947	1.389191703	0.292471823815331	1.455331765	1.403760395	1.357951302	0.0397786008625756	1	1	1	1	1	1	1	1	1	1	1	1
1024	1.458544368	1.216109778	2.5477529	0.579120325338351	1.675990893	0.707487129	1.341711433	0.401660825136547	0.678217404	0.771109884	0.998743663	0.134653148203864	0.954591632	1.375198849	0.736253027	0.265169535051967	0.37122644	0.345001651	0.345734201	0.0121934884117628	0.625649419	0.84990922	0.49001573	0.148403459109389	1.301616517	1.137181651	1.631927008	0.205728195521867	1.526702868	1.498480051	1.259146477	0.120029398902458	1	1	1	1	1	1	1	1	1	1	1	1
1063	1.134300902	0.785752456	1.17338431	0.174251410396137	1.124125099	0.839518066	1.045536257	0.120009659029263	0.538315628	0.745080676	0.901486851	0.148738403420191	0.781688975	1.08628734	0.442329444	0.263022353731465	0.294912195	0.266475619	0.348386752	0.0339568366709754	0.606686504	0.470441145	0.440379668	0.0723605585851479	1.586532918	1.239585619	1.701443276	0.196324367081232	1.421120755	1.402752543	1.080940311	0.156213258207041	1	1	1	1	1	1	1	1	1	1	1	1
1026	1.329863773	1.42017313	7.119955658	2.70844031959352	1.763793585	1.915976188	2.012888509	0.10252361450473	0.674991467	0.919935178	0.961792754	0.126493063688577	0.934590655	0.948436466	0.617048546	0.153058685546987	0.620676833	0.706358631	2.495877075	0.864490445903221	1.153509999	1.220283465	1.753676566	0.268569627657463	1.534617796	1.255548358	1.763361191	0.207652799253746	1.748806909	1.181949422	1.219371201	0.258850014276166	1	1	1	1	1	1	1	1	1	1	1	1
1104	1.005124512	0.774048139	1.102229696	0.137650459608327	0.955140134	1.098497414	1.020253634	0.0586071352500279	0.706050694	0.747361306	0.835333708	0.0539133130192326	0.948156597	1.000013648	0.49111776	0.228655169071498	0.537278763	0.503900039	0.418144374	0.0501787648068424	0.722964908	0.654025942	0.513176294	0.0873069088133697	1.269649901	0.878667415	1.187991419	0.168396605762796	1.069976843	1.126797062	0.952668579	0.072503252556758	1	1	1	1	1	1	1	1	1	1	1	1
1159	1.090176565	0.759751056	1.282004749	0.215697315964031	1.378388553	1.002588992	1.4328883	0.191297623536419	0.918686656	0.99613652	0.994117985	0.0360438641902253	1.084828121	1.216698319	0.437284225	0.340618583738674	0.411129933	0.270357717	0.399157847	0.0637265173558591	0.969697209	0.668080004	0.491018918	0.197612548185189	1.335383907	1.086438845	1.073440094	0.120534537508146	0.976689182	1.145618266	1.045407466	0.0693633287789125	1	1	1	1	1	1	1	1	1	1	1	1
1122	0.763503859	0.885124852	0.940507711	0.0739288626782957	0.939263682	0.851346227	0.84897335	0.0420151473896995	1.024634513	0.892355939	0.993870373	0.0565186633479522	1.193361268	1.277190402	0.556906426	0.321612447191199	0.534105386	0.519130471	0.30029544	0.106864457099507	0.634446185	0.60090863	0.46749961	0.072106320509655	1.137196025	1.050750427	1.093897678	0.0352912855711221	1.041212913	1.27773087	0.937169928	0.142496566012071	1	1	1	1	1	1	1	1	1	1	1	1
1101	0.812999628	0.807246706	0.900537538	0.0426864031617127	0.898429678	0.639690208	0.742962789	0.106343935154667	0.845927781	0.897328601	0.95445028	0.0443246398715165	1.110643199	1.053609457	0.587966834	0.23410977544032	0.482532926	0.452545584	0.388218871	0.0393450655612229	0.797890631	0.653259376	0.524484799	0.111680019388736	1.206071109	0.997263761	1.148963399	0.0881126673259034	1.149782185	1.071610772	1.047332234	0.0437114397405686	1	1	1	1	1	1	1	1	1	1	1	1
1106	0.47653368	0.732417941	0.531045662	0.110050042131719	0.468658133	0.35564563	0.327724918	0.060931257334391	0.910171272	0.441511803	0.382329384	0.236117041440953	0.749478088	0.434981858	0.75984768	0.150758530042875	1.44962545	3.297663019	1.571334468	0.843950117502721	1.646948762	0.793948802	1.424591169	0.361288070040164	0.536696017	0.534171681	0.550893206	0.00736011659077523	0.73003961	0.403613968	0.456048046	0.14312947108358	1	1	1	1	1	1	1	1	1	1	1	1
1135	1.074491709	0.730725926	1.162008786	0.18614183888697	1.645666187	1.123907602	1.129948002	0.244548053399431	0.717725949	1.1870735	1.054418277	0.197553440182914	1.171284518	1.321008518	0.575772991	0.321874241430621	0.49205675	0.40012323	0.633083844	0.0958071332399582	0.791210137	0.535253849	0.421532799	0.154598919361829	1.521093765	1.221323188	1.444825183	0.127206060828782	1.540806386	1.255287331	1.115081758	0.177144069538546	1	1	1	1	1	1	1	1	1	1	1	1
1118	1.398254461	1.18190703	1.53237435	0.144384401247988	1.509533263	1.415043346	1.983905769	0.248900264533769	0.678556809	1.187773611	1.505788808	0.340709748928059	1.300760467	1.550975912	0.528409571	0.435223518208324	0.478947285	0.375103816	0.520561903	0.0611676181206105	1.160191523	0.673734185	0.469355161	0.289763582982678	2.41838301	1.792009414	2.672295053	0.369942640234948	1.9258694	1.762013071	1.412658671	0.214030798851585	1	1	1	1	1	1	1	1	1	1	1	1
1121	1.757974976	1.169527043	2.18621325	0.416774630369209	2.63652247	3.439519752	2.950330057	0.330418319752458	0.787118752	2.303478015	2.868625748	0.878850812077143	1.237164126	1.958265302	0.992276071	0.410026050651831	0.465194135	0.52119038	0.618781285	0.0634635300677496	1.390700003	0.86792928	0.740638837	0.281281117833379	2.525450885	2.486805509	2.810987634	0.14457552823705	3.429893783	1.909445708	1.282423857	0.901637142676039	1	1	1	1	1	1	1	1	1	1	1	1
1157	0.77422038	0.781173735	1.014844739	0.11182852418884	1.007331501	0.776192149	0.950202198	0.0983014945388988	0.978456041	0.960127369	0.87781039	0.0437690559314619	1.230549198	1.265843216	0.393891992	0.402980546138315	0.434324017	0.332524087	0.382363497	0.0415626544118412	0.587186204	0.524258114	0.574079133	0.0271085754276432	1.006565002	0.818811124	1.121986004	0.124939333842798	1.299676413	1.211387606	1.193600952	0.0463840033828277	1	1	1	1	1	1	1	1	1	1	1	1
1138	1.203555054	0.875801208	1.114542316	0.138380782120734	1.536022998	1.672475258	1.57185569	0.0577614813402477	0.723607865	1.156869976	1.409639511	0.283283900386905	1.095601012	2.206782022	0.569422744	0.682522462955761	0.394006069	0.233564292	0.181276119	0.0905106798299994	0.668546233	0.551182131	0.700959961	0.0643414334802438	1.925266473	1.381105858	1.653939454	0.222152924621981	2.492657372	2.484325833	1.323584609	0.54915295671542	1	1	1	1	1	1	1	1	1	1	1	1
1185	0.787375806	0.597388491	1.093567793	0.204407711448664	1.142542121	0.869431283	0.786348455	0.152157160652349	0.956017287	0.78197803	0.937163983	0.0779799048596975	1.065434997	1.342263137	0.518946396	0.342074401609691	0.49788235	0.755694852	0.319622448	0.179010558465412	0.712108029	0.552427491	0.391488272	0.130892803896521	1.563148287	1.03227602	1.475039541	0.232290060656865	1.587053273	1.883959712	1.194187095	0.282505364845621	1	1	1	1	1	1	1	1	1	1	1	1
1193	1.727874683	0.595462053	1.69181343	0.525530961177069	1.624392314	1.417521832	1.708754127	0.122351298166173	0.572713094	0.772481909	0.668617817	0.0815768519367514	0.834284027	1.370756109	0.310907926	0.432692219182768	0.372992602	0.402025161	0.188193801	0.0947026556312943	0.680856262	0.477934291	0.253145839	0.174688096780112	1.604935343	0.94897491	1.216105697	0.269326617208605	1.583417172	1.518117695	0.993721555	0.263943650141966	1	1	1	1	1	1	1	1	1	1	1	1
1181	1.12874219	0.89404856	1.201782877	0.131282753280198	1.328197614	1.367462496	1.365347944	0.0180319140160609	0.637701285	0.775207782	0.859400734	0.0913765929002911	0.754460649	0.959956125	0.559465576	0.163518313275799	0.624725991	0.547871375	0.715922503	0.0686898160198321	1.059572072	0.890180002	0.952104346	0.0699822278156123	1.365906894	0.934930314	1.297613124	0.189133601280156	1.024393595	1.335511186	1.101458159	0.132293412073323	1	1	1	1	1	1	1	1	1	1	1	1
1188	1.120605422	1.604754099	1.07035136	0.240949902501433	1.098608925	0.982129	0.90200956	0.0807176202107085	0.855334298	1.11073295	1.184189903	0.140937497702342	1.218664227	1.182818018	0.909832536	0.137914239635588	0.634560686	0.910758947	0.876247543	0.122877108089531	0.748291996	0.694463977	0.790070946	0.0391345667237964	1.001122616	2.00335225	2.210687299	0.528151786281652	1.160290226	1.621038144	1.420259379	0.188616223211697	1	1	1	1	1	1	1	1	1	1	1	1
1194	1.03100196	0.748132449	1.362750916	0.251181295755764	1.373424845	1.014334384	1.318887186	0.157998848320852	0.641860507	1.158796726	1.12867361	0.236905385212479	0.935988802	1.274189115	0.441836231	0.341789008769758	0.419659772	0.482767549	0.402058223	0.0346512807979657	0.811126594	0.725680032	0.439737993	0.158812768020792	1.78628611	1.422802158	1.593067482	0.148490292284475	1.501844782	1.639411125	1.528784095	0.0595245654965003	1	1	1	1	1	1	1	1	1	1	1	1
1261	2.019052253	2.07716432	2.030165629	0.0251868493306491	1.367200391	2.104371157	1.609471307	0.30678291211911	0.743864673	0.679011084	0.746773745	0.0312805032139885	1.064140062	1.516205694	0.497961904	0.416565515469509	0.511528629	0.275855497	0.271487879	0.112141013854207	0.939269883	0.700494307	0.385463934	0.226803620575265	1.257663193	0.865335578	0.997559868	0.162978512569278	0.788547174	0.99866122	1.070465668	0.119620617109213	1	1	1	1	1	1	1	1	1	1	1	1
1213	1.210645661	0.551917943	0.932757379	0.270017032332571	1.084939685	0.522939258	1.456797673	0.383871272181169	0.479603713	0.677385177	0.642137257	0.0861375362051938	0.606694597	0.814141799	0.674957633	0.0863239478596512	1.268541843	1.135181986	1.736460967	0.257826291878938	0.709924865	0.852157783	1.496678193	0.342315247978695	0.862433926	1.250131918	1.095175999	0.159335405278824	1.339344087	1.235193794	1.150149047	0.0773697153534629	1	1	1	1	1	1	1	1	1	1	1	1
1232	0.959257896	0.821448352	1.113766388	0.119403228454631	1.158301328	1.246375087	1.234605723	0.0390410975051684	0.903028398	0.615035762	0.719212194	0.119061554680971	0.857280869	0.88027054	0.449140715	0.198040353992245	0.557860479	0.662411863	0.396026916	0.109586107188104	0.955021507	0.94446285	0.540535606	0.192949983677653	0.744026234	0.563040053	0.855807817	0.120629867155007	0.698374452	0.779246379	0.716083879	0.034710539205794	1	1	1	1	1	1	1	1	1	1	1	1
1214	0.689131232	0.859655896	1.127797331	0.180556681345976	1.263640366	1.671795938	1.281765667	0.188279670758193	0.57008445	0.540189634	0.529095862	0.0173103570381549	0.931981135	0.820089792	0.644475681	0.118330692318138	0.400795058	0.446128448	0.409778201	0.0195991880897925	1.021651866	0.823987606	0.419879812	0.250444909406412	0.570051848	0.436240127	0.677349379	0.0986306286864039	0.971152647	0.84018596	0.727998636	0.0993658458175998	1	1	1	1	1	1	1	1	1	1	1	1
1243	1.26440174	0.683601596	1.620167171	0.386012798498259	1.511745152	1.444726671	1.483765414	0.0274840680902714	0.528075303	0.505844033	0.419916092	0.0466383906412532	0.689801389	0.80415075	0.338806239	0.197995197922256	0.302974346	0.241161928	0.224616022	0.0337220155000273	0.803397794	0.760072249	0.546521387	0.112282660174975	0.745598469	0.43526742	0.761999796	0.150306505007234	0.706984249	0.787180208	0.833778272	0.0523656966566244	1	1	1	1	1	1	1	1	1	1	1	1
1242	0.901682814	1.251972212	1.304317012	0.178747785638916	0.999992242	1.177704114	1.164522666	0.0808465765390374	0.97349451	0.716775659	0.75017552	0.113964658492691	1.133148033	1.169824562	0.529780796	0.293457021812577	0.500349011	0.444482549	0.277816981	0.0945274666192503	0.736353142	0.588212089	0.434865542	0.123087912582174	0.926990098	0.788265022	1.003479114	0.0890769465594751	0.844344397	0.918343021	0.887526205	0.0303500705553292	1	1	1	1	1	1	1	1	1	1	1	1
1238	1.290240817	1.518155156	1.268160588	0.113004309880449	1.021751686	1.561147026	1.317996709	0.220562544196825	0.975123651	0.770317739	0.776643428	0.095090526957565	1.176588694	1.180350882	0.537408098	0.302203281815244	0.668561345	0.398726025	0.283104747	0.161505475926288	1.139735525	0.818153778	0.370528213	0.31542975186938	1.068402489	0.846339605	1.188163986	0.141617108217943	1.070042795	1.058931757	0.996524742	0.0323573704527686	1	1	1	1	1	1	1	1	1	1	1	1
1222	1.085106641	0.698870386	1.097180236	0.184984970254243	1.484952402	1.216774832	1.284992177	0.113801438573218	0.415698768	0.630669421	0.598597667	0.0946883697606079	0.752118851	0.919091373	0.321801161	0.251618921471203	0.642786953	0.260457568	0.283705729	0.175009701652889	0.874027714	0.872949674	0.74316287	0.0614377589814111	0.920285101	0.599464409	0.778671556	0.131273892673425	0.74561924	0.865021334	1.062310576	0.130585564693968	1	1	1	1	1	1	1	1	1	1	1	1
1276	1.730839558	1.105881156	2.409162939	0.532211217400398	1.818915806	3.070134315	2.027076246	0.547402823578069	0.724546008	1.341738021	1.094895859	0.253643679639053	0.841742368	1.195179402	0.326786809	0.356558030234909	0.632867586	0.451749506	0.408682556	0.097135328715086	1.124873778	0.855953471	0.557466531	0.23174784400667	2.258020723	1.342771204	1.633759638	0.381816979570764	1.825783817	1.409601985	1.342661572	0.21372241597022	1	1	1	1	1	1	1	1	1	1	1	1
1294	1.057267869	0.742793884	1.452727196	0.290456972151043	1.16748969	0.528339006	0.772394586	0.263349548908243	0.410607709	0.680695154	0.569570898	0.110837781201594	0.532494258	0.523053668	0.332954958	0.0919193949596314	1.257322173	1.386423166	0.963395326	0.177016198629772	2.14705217	1.29305014	1.090134534	0.457962771375128	0.684265272	0.725163663	0.643614179	0.033292488457357	0.746720882	0.609219627	0.807251455	0.0828567373343933	1	1	1	1	1	1	1	1	1	1	1	1
1293	1.181883997	0.785569595	1.474794294	0.282428404503372	1.184213401	1.087363602	1.219094998	0.0557272824344071	0.438142469	0.972332067	0.991995902	0.256579816098919	0.612968215	0.594407122	0.420345069	0.0867600707205202	1.657849076	1.879019151	1.077872999	0.337823689852861	2.806758462	1.667282512	1.311791213	0.637678652951968	0.744032314	0.798797952	0.71559595	0.0345293354183481	0.833188369	0.530099947	0.88494576	0.156509485007994	1	1	1	1	1	1	1	1	1	1	1	1
1277	1.334006099	1.111809342	1.837181648	0.303447233971488	1.720679934	0.730540824	1.252110757	0.404415590120921	1.053608519	1.087655152	1.056458005	0.0154220432788067	1.000424907	1.247263054	0.587883392	0.272009213706718	0.619287128	0.792076544	0.623798152	0.0804115447994147	0.94625859	0.861110628	0.509134801	0.189213097131487	1.355469932	1.464003985	1.404780171	0.044370411156223	1.321108172	1.44125206	1.082747121	0.148987820436205	1	1	1	1	1	1	1	1	1	1	1	1
1323	1.326740173	0.800098435	1.590580704	0.328604044677449	1.274478665	1.275131737	1.286767446	0.00564535566673891	0.830457781	1.659136084	1.398900782	0.346018237742829	0.914694043	1.426981237	0.525862697	0.369029147885261	0.760540785	0.540037942	0.806425951	0.116280085028881	1.494353535	0.970999449	0.831857589	0.285221324394386	2.983104298	1.605246252	2.063218163	0.572947696619776	2.117499302	1.769654337	1.922522861	0.142353518416812	1	1	1	1	1	1	1	1	1	1	1	1
1354	0.918957903	0.795286574	1.312961555	0.220736358924022	1.362228586	0.79996352	1.006608051	0.232213965402094	0.708628621	1.453822628	0.792340833	0.333313334003885	0.978763672	0.599083295	0.575972804	0.184671409932259	1.911675997	1.825284987	1.249184296	0.294061721917426	2.786595271	2.344563645	1.767296889	0.417345854113931	0.967718516	1.039078428	0.849101353	0.0783535842081506	1.592831464	0.972569605	1.556967959	0.284318366327244	1	1	1	1	1	1	1	1	1	1	1	1
1429	1.902488513	1.105328119	2.212302524	0.466290532762956	1.576378707	2.235896321	2.117605732	0.287108736507921	0.787570536	0.733733341	0.693429792	0.038564951428779	0.856636341	1.008789726	0.411490391	0.25343683520747	0.700493103	0.373598162	0.339451594	0.162746313076029	1.076717245	0.608722961	0.521527848	0.243779705683676	1.563269988	1.132424024	1.573956599	0.205667872264398	2.000044412	1.185797577	1.17372513	0.386716549668714	1	1	1	1	1	1	1	1	1	1	1	1
1439	0.827740423	0.625570716	0.748532687	0.0831772552931487	0.996621841	0.88884804	0.701876938	0.121768424574208	0.692334743	0.786647863	0.900624967	0.0851603469633953	0.801384301	1.197615982	0.830003237	0.180418562364881	1.147700522	1.029188434	1.073929527	0.0488638017671413	8.035788613	0.884652745	1.023645063	3.33879918921069	1.336710828	1.327757828	1.166186344	0.0783610591318762	1.15551884	1.767943122	1.337616315	0.256775767376779	1	1	1	1	1	1	1	1	1	1	1	1
1380	0.620005049	0.530581045	0.823072798	0.122376735601508	1.451105692	1.393435933	1.276285063	0.0727342039123241	0.676179867	0.788940084	0.504900231	0.116776242988432	1.106222739	1.203210771	0.568515391	0.279160267755076	0.733229497	0.561099027	0.509420746	0.095678803210252	0.798094888	0.816007161	1.768158388	0.453129366202276	0.827410038	0.735831039	0.795312608	0.0379400332705714	2.218483977	1.467209468	1.65771939	0.318880740557573	1	1	1	1	1	1	1	1	1	1	1	1
1417	1.095787591	0.593461671	1.453944905	0.352930491656901	1.148538589	1.083493185	1.09389503	0.0285287798179579	0.344952564	0.534092912	0.539981974	0.090581591861671	0.590884845	0.571025886	0.648613607	0.0329086997355998	1.564772555	1.564926504	1.356400421	0.0982638722009545	4.155521328	1.628608173	1.090103477	1.33633262666297	0.76791963	0.528451023	1.186705955	0.272034874244676	0.76009306	0.869136455	0.856103676	0.048623672454072	1	1	1	1	1	1	1	1	1	1	1	1
1392	1.88461104	0.972337082	1.972636781	0.452228039002827	1.375295323	1.615990208	1.929893417	0.227070301926786	0.964954898	0.616592836	0.476568233	0.205341057818997	0.753849983	0.795068458	0.498725434	0.131066855737928	0.642776285	0.46999692	0.514504224	0.0732479280801697	1.356243036	0.658036265	0.70579576	0.318478208444946	1.032868873	0.835778365	1.13167829	0.123001686911009	1.082301685	1.74151931	0.996048133	0.332955590645864	1	1	1	1	1	1	1	1	1	1	1	1
1499	1.073009703	0.814331498	1.094367416	0.127275152945941	1.384424681	1.079457067	1.263894087	0.125410385900463	0.46263089	0.921658241	0.962587852	0.226651545053184	0.691956669	1.119854699	0.664465697	0.208495036115156	0.545031286	0.521875021	0.577506921	0.0228176047409145	1.092352202	0.750250441	0.65077278	0.189127178213552	1.57043615	1.009147098	1.070159266	0.251450203862817	1.262924021	1.168029536	1.069405037	0.079008686058916	1	1	1	1	1	1	1	1	1	1	1	1
1470	1.26234673	0.65267392	1.259094062	0.286638933489061	1.166809931	2.976860763	1.077676635	0.875032006457594	0.84240861	1.290755056	1.301554346	0.2139433900182	1.178808977	1.289691414	0.473795513	0.361328570160017	0.654866978	0.458037034	0.313697062	0.139830439364352	1.489688036	0.78093468	1.035873909	0.293119731317568	1.350144568	1.187676128	1.409260134	0.0936839342651314	1.326807037	1.436829156	1.557459293	0.0941965792135307	1	1	1	1	1	1	1	1	1	1	1	1
1575	0.932108997	0.994466831	0.974577361	0.0260078031429222	0.856873785	2.761612303	0.860939612	0.896945559552914	2.367610252	1.491156776	1.30716682	0.462668980778711	1.937903058	1.650884312	1.118260806	0.339588146135674	1.006366219	0.877908678	0.817881229	0.078620908958053	0.566342783	0.771237146	0.742713433	0.0906163514640494	0.886432591	0.989429032	1.349871368	0.19869083870483	1.402092676	1.37140786	1.186153724	0.0953882614656303	1	1	1	1	1	1	1	1	1	1	1	1
1618	0.987324091	0.661035816	0.925989732	0.141588809821551	0.95839412	0.873179877	0.911256327	0.0348540684435004	0.743424817	1.301367046	1.089029947	0.22993464781579	1.223433967	1.212329913	0.818583348	0.188285740644142	1.664491991	1.307587318	1.641219355	0.163038133681251	0.840039164	1.434751223	1.648533458	0.342060472326195	1.292716533	0.84658705	1.41836546	0.245345497569862	1.295639325	1.359603251	1.606070883	0.13383465323356	1	1	1	1	1	1	1	1	1	1	1	1
1766	1.158104779	1.545483515	1.139006727	0.187275910498668	1.346956489	0.794467782	0.871456158	0.244329364720557	1.490546701	1.279638441	1.086116372	0.165158838139839	1.472721253	1.198516173	1.483977447	0.131994640781306	0.610596819	0.681532501	0.859479738	0.104689911169818	0.793301809	0.657694152	0.715912427	0.0555456975305003	1.339281555	1.371027993	1.206562993	0.0712357504269649	1.274049513	1.694359408	1.319948044	0.188252475998238	1	1	1	1	1	1	1	1	1	1	1	1
1690	0.500607626	0.683824379	0.376172744	0.126360132142834	0.641275754	0.910010415	0.796974811	0.11017035402055	1.124310523	1.616914106	1.150377167	0.226321913154533	1.250232121	0.909102295	0.77211467	0.201033845834937	2.084991319	1.995678915	1.543038125	0.237246626194695	2.76974806	2.203511356	3.964900496	0.734204410890792	0.919341588	0.789181536	1.482306294	0.300793917914809	1.165327015	0.861637567	1.83041466	0.404570816803261	1	1	1	1	1	1	1	1	1	1	1	1
1732	0.842530825	3.02851267	1.183423217	0.960270756908634	1.317331198	1.453919552	0.650538381	0.35098121905572	1.557631912	1.736297524	1.65686355	0.0730890439554816	1.564847885	1.625244526	1.11244204	0.228834047700276	0.975025772	1.069990345	1.020022684	0.0387868238801928	1.143897152	1.480458534	0.708409495	0.316049008484079	1.073992033	1.284958175	1.05559674	0.104057552312906	0.91616084	0.890344284	1.343285854	0.207701264635926	1	1	1	1	1	1	1	1	1	1	1	1
1796	0.580489369	1.49402781	0.621694796	0.421269939549623	0.860931118	0.879616407	0.793857952	0.0368215851947146	1.588968963	0.865662395	0.879139517	0.337838203638305	1.319476083	0.999258595	1.523284363	0.215684970924823	2.690238916	2.954247562	1.70409434	0.538007101193735	1.56515872	1.117054764	1.213239489	0.192612391967161	0.700576117	0.99605164	0.831484195	0.120887989262607	0.718662313	0.727431337	1.036777329	0.147937299763957	1	1	1	1	1	1	1	1	1	1	1	1
1808	0.59573883	1.053677231	0.910920387	0.191318962727524	0.729517682	2.339083574	0.5815794	0.795920781764275	2.71157722	0.895094323	1.303146417	0.77815979174164	1.195742146	1.115923808	1.327678223	0.0873168099936623	1.732715068	2.157737467	2.015195841	0.176621862843606	1.145512981	1.058326484	1.026979589	0.0501489759553146	0.789180367	0.966410516	0.772977212	0.087616278956009	0.984258692	1.063958386	0.935643404	0.0528942572567379	1	1	1	1	1	1	1	1	1	1	1	1
1849	0.633238116	1.103489939	0.482616576	0.264429650007904	0.534480952	0.863191168	0.716430282	0.134451446192677	0.682468792	1.102733219	1.556833319	0.357046902536407	1.026505136	0.860818734	1.847137907	0.431240541239167	1.442293741	1.827499522	1.59272682	0.15851106746415	1.450721669	1.409177368	1.552083901	0.0600208373036521	0.967090404	1.468606393	1.279397881	0.206788702793188	0.716048332	0.905865441	0.86404354	0.081433127209001	1	1	1	1	1	1	1	1	1	1	1	1
2065	1.603912071	2.164577925	2.19509002	0.271777800411105	1.603500927	2.23305906	2.002595261	0.260071206682337	1.296407697	1.48298599	0.496978879	0.427669124104428	2.107297466	0.496607014	0.77570322	0.702800877469562	0.75306995	0.655183966	1.645725642	0.445669117696643	1.172482264	1.531772935	1.334150059	0.146924418712595	0.890026194	0.980260146	1.173544098	0.118266767231652	1.67366622	0.330070903	0.535769255	0.590891011837778	1	1	1	1	1	1	1	1	1	1	1	1
2215	1.250488686	1.451900207	1.309453909	0.0845474529012957	1.372373079	0.914852428	1.392875197	0.220668492091236	1.39814924	1.187525917	0.688478339	0.297590967796288	1.217596188	1.051003714	1.248000218	0.0865929686790788	1.224856405	1.061204402	0.792707184	0.178146532498314	1.079236888	0.90255936	0.755493829	0.132351714743197	0.868774405	0.831483943	0.677774866	0.0826625555473559	1.457655439	0.960060404	0.774671467	0.288374174916228	1	1	1	1	1	1	1	1	1	1	1	1
2214	1.363505887	5.738974688	2.799986985	1.82104530091376	2.359852755	2.578545507	2.181555915	0.162349766138708	1.23938425	0.427541209	0.782194633	0.332313526702931	0.937759799	0.595860879	1.506915214	0.375773684733434	2.566296911	2.287639713	1.837503278	0.300261516314077	1.315025927	1.474616036	1.10459009	0.151537104036424	0.365652791	0.660441482	0.242873308	0.175226315161259	0.468671415	0.404404684	0.326175169	0.0582668667565733	1	1	1	1	1	1	1	1	1	1	1	1
2390	0.574707675	1.378995965	0.894386544	0.330642560216416	0.768161787	0.670006462	0.547455605	0.0902862110490289	1.649751427	1.201458007	1.050693908	0.25442019378121	1.263620235	1.371188682	1.322923016	0.0439916218522844	1.390804053	1.434956238	1.038923543	0.177203964172832	0.720646346	0.698713133	1.032259392	0.152328906997252	0.965831995	0.91248373	0.890795529	0.0315293279184367	0.841817556	1.000587699	1.564013385	0.309878699812578	1	1	1	1	1	1	1	1	1	1	1	1
2391	1.89941113	2.874325745	1.235949738	0.672880661825495	0.704973979	0.823236134	0.655602283	0.0703361845174465	1.614098619	2.007741108	1.575365413	0.195335441404976	1.456467388	1.079858137	2.197512314	0.46429552007491	2.076172229	2.225282418	1.256393156	0.425965306230874	1.096950075	1.436601266	1.648843022	0.227301884307101	1.636632065	1.839285384	1.261030959	0.2395650546215	1.014904956	0.704626469	1.060988802	0.158251056776659	1	1	1	1	1	1	1	1	1	1	1	1
2405	1.005475806	1.340338237	1.159239177	0.136858763974398	1.291555445	1.090788586	0.829155247	0.189318449784558	1.379443006	1.308915638	1.030219687	0.150776681543039	1.325191616	1.204115745	1.124474055	0.0825225252873759	1.196240582	1.002298371	0.832047854	0.14878588750073	0.687068377	0.602127169	0.633246122	0.0350875621926383	1.182231914	1.099736948	1.346819181	0.102709957181557	1.126429237	1.456841789	1.110684687	0.159598483924466	1	1	1	1	1	1	1	1	1	1	1	1
2421	0.83321644	2.021934062	0.819939526	0.563522327850316	0.778367352	0.993976443	1.533218051	0.31746712335489	1.693471763	1.007918051	0.829495727	0.372420462577927	1.196752297	0.810538676	3.413826479	1.14705837664027	0.935555046	0.808505714	0.812966395	0.0588684104976035	1.348053221	1.436552136	1.849363446	0.218468705439993	0.980662235	0.983580874	1.10162654	0.0563477898601664	0.99832696	0.87323682	0.971352906	0.0537503581862724	1	1	1	1	1	1	1	1	1	1	1	1
2435	0.792681121	0.667609185	0.707973828	0.0521191147135222	0.845875832	0.682108884	0.884592584	0.0877611967584981	0.734743421	1.121012763	1.400931716	0.273122981907161	1.066096963	0.64789556	1.545528855	0.366741338582935	4.676023154	4.23255047	6.187940457	0.83706577159775	1.292163251	1.129246074	2.155482488	0.450311409404092	0.807837267	0.885219091	0.866440415	0.0329560554432175	0.94737277	0.87056165	1.425410582	0.245464963600588	1	1	1	1	1	1	1	1	1	1	1	1
2460	0.960779014	1.302015667	1.127918951	0.139318930042225	1.117001649	0.90118196	0.790586083	0.135546920083275	1.377078073	0.985858034	0.9435632	0.195157234901745	1.123573541	1.14345041	1.318487898	0.0875752493518297	0.932426378	0.921535974	0.905462626	0.0110754851267203	0.526342473	0.521994094	0.492620751	0.014977227949897	1.089468833	1.128070944	1.19150301	0.0420643993667292	1.123527279	1.464530121	1.144376957	0.156068252784191	1	1	1	1	1	1	1	1	1	1	1	1
2474	0.600003957	1.663869244	1.180128802	0.434914934198021	1.051953253	0.770517859	0.460973425	0.241357456142273	1.980331479	0.59977943	0.87849936	0.596065132331967	1.159885699	1.347937012	1.169274026	0.0865203248897921	1.296901482	1.483898478	1.340395048	0.0798977132325982	0.44515935	0.990256527	0.374754756	0.275061643461528	0.973986136	0.771928297	0.702578615	0.115132190281055	0.7716306	1.440034753	1.16677828	0.274383126463999	1	1	1	1	1	1	1	1	1	1	1	1
2511	0.754916692	3.380064082	0.90388752	1.20393066859336	1.053171899	1.06098024	0.943021213	0.0538603914107084	1.714785847	0.624093137	0.807581843	0.476829552326887	1.115119693	0.834037329	1.935271837	0.467187123617939	2.347825355	1.549738492	1.375398058	0.423340167368882	1.338779641	1.107235038	0.728589536	0.251510389359779	0.436190648	0.51070767	0.71882387	0.119604290822459	0.448206383	0.688613115	0.446845297	0.11365098971388	1	1	1	1	1	1	1	1	1	1	1	1
2552	0.571152187	2.272356641	0.694012469	0.774622601191411	0.854407167	0.624653647	0.867994029	0.111647174559116	1.820702563	0.860287514	0.941430601	0.434881906073731	1.191001079	1.027104191	1.884547508	0.371644675125568	2.050702528	2.659356139	1.513890732	0.467940775115558	1.102532268	1.230753886	1.061227135	0.072177417705188	0.66488951	0.769966851	0.871999504	0.0845553464270115	0.604136138	1.663262565	0.959296265	0.440133320170167	1	1	1	1	1	1	1	1	1	1	1	1
2533	1.774193343	1.141825842	1.109215809	0.306076822473264	1.333323337	5.138231987	1.218450819	1.82133070812536	1.412375841	0.809495316	1.098995583	0.246189294406085	0.528064321	0.92926483	1.228374544	0.286911306052998	0.7575472	0.917237019	0.56517893	0.143933351715831	0.669698842	0.772601797	0.561517148	0.0861839287079893	0.755841728	0.848510288	0.877693411	0.0519475690057221	1.297901324	1.560907796	1.201200203	0.151991616573778	1	1	1	1	1	1	1	1	1	1	1	1
2565	1.864798815	1.060341642	0.953432175	0.406771862054049	2.316087198	7.848700206	2.630314121	2.53727978984385	1.541482086	1.135667736	1.394883198	0.167785966956792	0.49977077	0.817558605	1.145982123	0.263826590352993	0.721261709	0.600527269	0.694200786	0.0517298821259424	1.118581843	0.726267962	0.666941587	0.200390929278988	1.30478258	1.020746505	2.140274079	0.475168335756333	2.766404347	1.875170408	1.480899501	0.537718450825289	1	1	1	1	1	1	1	1	1	1	1	1
2602	1.300985678	1.886621925	1.949139878	0.291925061773887	1.638144993	0.968146705	1.166590183	0.280998509034756	1.289510989	0.558294453	0.709221362	0.315205859643774	1.424461317	0.844370978	2.240133932	0.572516942012382	2.784902386	3.224866101	2.033896921	0.49170732788772	3.038680666	1.63590316	1.389182989	0.726444779620909	0.437907177	0.552955395	0.315112038	0.0971163111920928	0.611371971	0.446821001	0.636593982	0.0841473283952029	1	1	1	1	1	1	1	1	1	1	1	1
2632	1.50143038	1.126303407	0.858859931	0.263553292240059	0.624011356	1.08462846	0.728366896	0.197197165071398	1.459238505	1.24985478	1.408806101	0.0892253664204302	1.128820863	0.879268677	1.989373446	0.475530071464336	2.441127143	2.519136796	2.019967495	0.219248956953174	1.057484907	1.017938529	1.121358763	0.0426087240595415	0.650957443	1.238634254	0.724901353	0.261354002070222	0.780770262	0.893892707	1.284220162	0.21566795762096	1	1	1	1	1	1	1	1	1	1	1	1
2651	0.732709424	1.59157002	0.485040622	0.47415288995614	0.52404114	2.241980797	0.768817233	0.758759432457922	1.461992091	0.987963415	0.893517526	0.248727102278615	0.827123024	0.530212984	1.248461684	0.294686845710849	1.95933072	2.040431473	1.572842401	0.204012552204908	0.886738811	0.83483249	1.63519856	0.365676254514251	0.552381301	0.647485844	0.531261382	0.0505514596393229	0.549324604	0.541346492	0.551868202	0.00448239201015422	1	1	1	1	1	1	1	1	1	1	1	1
2662	0.711505452	3.803296465	1.046855776	1.38522347895562	1.196399448	2.483407468	0.72517132	0.743104594424752	1.432569912	1.185092754	1.361043538	0.103986988662342	1.555885785	1.191874746	3.780775092	1.14431160608734	4.967970709	4.191191941	4.546470127	0.317502508212219	2.226992286	1.402548425	1.514811097	0.365074213677565	0.550487163	0.995862085	0.76588349	0.181856033715859	0.612030049	0.596403801	0.695416596	0.0434626652310188	1	1	1	1	1	1	1	1	1	1	1	1
2720	1.013165364	1.552598015	0.859713818	0.297138851266358	0.818816871	1.054999413	0.856387867	0.103623420288467	1.458707353	0.806504004	0.950755629	0.279720633187338	1.093271565	0.811834372	1.772373862	0.403184950011758	1.818721079	2.611368514	1.325305486	0.529749103676674	1.138630957	1.380069567	1.234859137	0.0992407476827215	0.712830501	0.99447373	0.634118979	0.154694666540747	0.73264859	0.667441866	0.868008032	0.0835336807237409	1	1	1	1	1	1	1	1	1	1	1	1
2757	1.308280861	1.288672868	0.73593754	0.265304373064026	0.883062885	1.463647053	1.062902433	0.242674104651586	2.828313695	2.276372835	1.619445074	0.494138547704593	1.063757378	0.580564502	1.476963481	0.366324957217836	2.672212542	4.143211864	1.382429368	1.12789379087641	1.636947502	1.738818071	2.595433699	0.429840246396747	0.852566884	1.476305359	0.697954365	0.336449597692604	0.96031495	0.87364991	0.97648193	0.04514990431613	1	1	1	1	1	1	1	1	1	1	1	1
2944	0.708765142	1.715595765	0.762988165	0.462374220639947	0.718584314	1.261387644	0.85955243	0.229970772055471	1.481578363	0.991036119	1.341102636	0.206266195148471	1.166189621	1.038214665	2.101438928	0.473933268748422	3.677129982	3.590582131	2.354169638	0.604283823597616	1.682057967	1.519272987	1.290937306	0.16042010970934	0.763001997	0.974636656	0.665645978	0.128988656872729	0.592778296	0.76128395	1.259282292	0.282965266959409	1	1	1	1	1	1	1	1	1	1	1	1
2950	1.348911729	1.315401172	1.729036021	0.187590340638023	1.209942992	1.451569147	1.049345207	0.165314160594008	0.741993931	0.857217886	0.691865092	0.0692266862391931	0.869611742	0.704828581	0.944869845	0.100242528476927	1.636265542	1.54247881	1.086252277	0.240243670789194	0.913486272	0.828349972	1.287957002	0.19964277520663	0.818278316	0.846955664	0.643382981	0.089970739537853	0.877371976	0.605924139	0.741965994	0.110818216756194	1	1	1	1	1	1	1	1	1	1	1	1
2966	0.714510175	0.975467759	0.722935559	0.121079569695812	0.490994672	0.989709749	0.937155591	0.223740482899554	1.130011986	0.846203478	0.760847965	0.157802586661509	0.954014019	0.871348764	1.504253274	0.280904274107255	2.102760924	2.798549929	1.868140966	0.395085040438068	1.041140242	1.30247496	0.845920154	0.187038025983002	0.992477632	0.910219304	0.711802415	0.11781071060712	0.634625034	0.559855496	0.959324204	0.173395912896409	1	1	1	1	1	1	1	1	1	1	1	1
936	0.809784695	0.482934976	0.82561719	0.15794250237217	1.104790539	0.977972386	1.440610843	0.195190067599172	0.482110445	0.781099374	0.838252207	0.156168634148032	0.772584038	0.848441331	0.689875448	0.0647543898234326	0.594884729	0.796939647	1.386722736	0.335936123440173	0.855150171	1.074427455	0.99251842	0.0904689345861465	1.205667128	0.918495955	1.130398451	0.121580025840577	1.328187249	1.340488521	1.460440569	0.0596571275086319	1	1	1	1	1	1	1	1	1	1	1	1
998	1.086442336	0.748624973	1.083823326	0.158634928832618	1.287229398	1.936208189	1.32630887	0.297149019034087	0.618611767	0.654102065	1.400701703	0.36060678010301	0.674830287	1.158013052	0.517951959	0.272387509291344	0.465692011	0.469911406	0.830147149	0.170819964173957	0.86355552	1.698191602	1.360546159	0.342802426059191	2.262376896	2.186385155	1.756354008	0.222800532432591	1.218395204	1.398654216	1.519681204	0.123789290969044	1	1	1	1	1	1	1	1	1	1	1	1
1814	0.899453739	1.077667271	0.832311765	0.103530688947259	0.938448471	1.017247931	0.73911241	0.117048702187132	1.372865802	1.323430047	1.672721272	0.154330653908828	1.382539546	1.535256475	1.50071573	0.0653886958741905	1.603130847	1.327836664	1.67537425	0.149736201424508	1.001913594	1.30297397	0.913435598	0.166735268892487	1.346009649	1.326528874	1.348778427	0.00990066964577937	1.272124172	1.190683024	1.166928963	0.0450468250183438	1	1	1	1	1	1	1	1	1	1	1	1
2473	1.228348784	1.674614209	0.448137801	0.506855928130014	0.278768247	0.57543655	0.615009694	0.150050519793094	0.79531454	1.200768882	0.972058039	0.165978625662458	0.535933648	0.570185119	1.288061641	0.34676543175766	5.513719219	4.642670559	9.63992427	2.17962378361978	1.980292738	1.144208636	2.766140704	0.662256855548614	0.588195553	1.534808446	0.535112864	0.459260879352855	0.875453789	0.454266559	0.727129494	0.174436540673467	1	1	1	1	1	1	1	1	1	1	1	1
2491	0.896610177	2.630479498	1.064458319	0.78080429715877	0.618593423	1.291735897	0.666467956	0.306661731709421	1.868302135	1.58064102	1.159998946	0.290857368452808	1.700731017	1.07380451	6.210275767	2.28794832088632	1.839068529	2.860898882	2.009334982	0.447000995662888	0.696545315	0.938514398	0.711815363	0.110641896808134	0.664985472	0.900178819	1.575375095	0.385863416719701	0.706918413	0.603388601	0.920161469	0.131882132900691	1	1	1	1	1	1	1	1	1	1	1	1
2528	0.815795545	8.454277202	0.90921691	3.5789983761084	1.013190546	1.781962451	0.924473472	0.385020679133373	2.340269247	2.341258176	1.777072816	0.265726743167578	1.992490113	1.363949486	7.562101768	2.78553264441996	1.432237364	1.279724362	1.359326188	0.0622831402791482	0.85067595	1.120024218	1.112641499	0.12526813147862	0.792428643	0.987748704	0.789730985	0.0927171449000146	1.247231974	1.118102403	0.873320883	0.155063407322068	1	1	1	1	1	1	1	1	1	1	1	1
2683	1.023236997	0.983002752	0.777402822	0.107664379379551	0.928408002	0.71975778	0.86948639	0.0878289550799099	1.400697488	1.489751472	1.597058174	0.0802792759799446	1.301854368	1.159925982	1.82989073	0.28825506257662	1.546491962	2.049303478	1.205508212	0.346583289542402	0.932582836	1.449460486	0.724359665	0.304829751140915	1.297646271	1.343029834	1.385256221	0.0357743528377697	1.181158835	0.568637296	1.549654468	0.4046076781605	1	1	1	1	1	1	1	1	1	1	1	1
2733	0.848501465	1.563732229	0.771572628	0.356680673430681	0.765084963	3.911389437	0.842518122	1.46527202196782	1.763061033	1.196648663	0.940044961	0.343838445193771	0.698996824	0.387059486	1.798483042	0.605373282532921	2.481650364	2.831529325	1.650766638	0.495197331766005	0.928239683	0.902385574	1.14786085	0.110131236397461	0.707685882	1.442682743	0.621643431	0.368439538369199	1.370005678	0.966193842	0.78797582	0.243489542979384	1	1	1	1	1	1	1	1	1	1	1	1
2860	1.122589873	0.961026179	1.192149007	0.0968154383720052	0.418301152	0.699875291	0.873291488	0.187490260188193	1.050890471	1.560644931	1.929008648	0.360035950407078	0.834124019	0.485585448	2.143549728	0.713747572606948	5.033275086	7.368509721	2.161728811	2.12941479323182	1.988318697	3.230878755	2.247625945	0.535203163395319	0.792449761	2.226446958	0.222467636	0.843086967098818	0.577825458	0.279586718	0.589682691	0.143467554397045	1	1	1	1	1	1	1	1	1	1	1	1
3186	0.910272201	0.400359745	0.74821025	0.212726940929402	0.845004049	0.567434215	0.949224104	0.16113153769294	0.280360826	0.6173947	0.574830307	0.149857649126435	0.578892588	0.699896579	0.432648484	0.109265653886815	0.294054724	0.33375223	0.567249607	0.120523101126291	0.59950248	0.61443027	0.620064151	0.00867539204185228	1.126122837	0.765371588	1.100644254	0.16438382672997	1.02849337	1.107186989	0.831696331	0.115862400609879	1	1	1	1	1	1	1	1	1	1	1	1
3198	1.047656549	0.482795157	1.13155518	0.288096615719027	1.18481568	0.625695393	1.083115277	0.243171502712682	0.15319384	0.4633828	0.569099378	0.176500110893569	0.441232069	0.869706731	0.193098456	0.279475616840405	0.217474551	0.18144437	0.224806832	0.0189509290251813	0.447954088	0.503261439	0.382372692	0.049412000035052	1.751804104	1.13677453	1.481061668	0.251682444745594	1.105773187	1.394590179	1.069444784	0.145470323671633	1	1	1	1	1	1	1	1	1	1	1	1
3202	1.408880412	0.521266755	1.515196023	0.445602763184909	1.643335509	0.952423429	1.497821812	0.297394824449389	0.125742799	0.601974281	0.742527598	0.26393920757231	0.545266933	1.251275582	0.152141524	0.454739421979442	0.165430135	0.106921814	0.167368183	0.0280490506505488	0.537050516	0.483723668	0.273275735	0.11387577067098	2.764885763	1.655049333	2.097872175	0.456159827902548	1.831842337	1.951199067	1.607789473	0.142351624162042	1	1	1	1	1	1	1	1	1	1	1	1
3204	0.89264316	0.654499625	1.235544082	0.238492032613524	1.263309746	0.84361247	1.013369958	0.172379847313805	0.634087771	0.870563096	0.735391072	0.0968701388455521	1.013044421	0.979983711	0.52559085	0.22240525237456	0.386543433	0.449922243	0.59081649	0.0853720902942194	0.601255207	0.707277139	0.764919596	0.0677817864267006	1.154189003	1.031636816	1.40692858	0.156254863194311	1.221295817	1.540844541	1.479981968	0.138537666166365	1	1	1	1	1	1	1	1	1	1	1	1
3208	1.022832864	0.585710237	1.116320653	0.231267899318129	1.364840037	0.810595049	1.093213054	0.22628439858014	0.384322719	0.60789949	0.774825418	0.15998027513684	1.076346124	1.313967825	0.338764041	0.415199259028009	0.214813642	0.189162341	0.161764537	0.0216611183878599	0.577667105	0.514018015	0.356216531	0.0930906796476541	0.943137214	0.7479318	1.372499549	0.260883550323062	0.940220075	1.681247735	0.888900764	0.362026608448032	1	1	1	1	1	1	1	1	1	1	1	1
3212	0.999561679	0.69127806	1.268081852	0.235665602901245	1.486029199	0.791423498	1.220969146	0.286209592057951	0.70144463	0.961528001	1.292189917	0.241743816806191	1.166956358	1.396772729	0.846748971	0.225554740690941	0.586633929	0.607881883	0.442144283	0.0736339938133583	0.862242353	0.707457298	0.430842022	0.17844409948055	1.792590256	1.189420688	1.934133879	0.322911384786511	1.336858451	1.82504156	1.715015977	0.20908039158229	1	1	1	1	1	1	1	1	1	1	1	1
3215	1.054575929	0.689240269	1.115366043	0.188192796442274	1.429112597	0.733006306	0.971534608	0.288836234884842	0.536183323	0.90263107	0.935202995	0.180911758791888	0.967184869	1.174448408	0.360205767	0.345506533671327	0.373728275	0.119968767	0.433754704	0.13599782446702	0.473293718	0.598675483	0.300324955	0.122316446394017	1.459561652	1.005858129	1.497726539	0.223417391678114	1.295929764	1.598235948	1.194303587	0.171554416698646	1	1	1	1	1	1	1	1	1	1	1	1
3219	1.310861062	0.705374248	1.334158809	0.291075990668934	1.521598439	0.74612249	1.448643912	0.34963817152024	0.544505325	0.789609048	0.811953517	0.121153550746986	0.892664323	1.084627765	0.444834793	0.268066388548538	0.364157665	0.255361058	0.469262902	0.0873293964800569	0.590384736	0.6207842	0.402673222	0.0964550203887663	1.532887694	0.837100049	1.484036814	0.317110922289922	1.418313668	1.843065042	1.080216463	0.312100661152424	1	1	1	1	1	1	1	1	1	1	1	1
3222	1.350102758	0.603875246	1.486496843	0.387940391981885	1.685373121	0.948937968	1.657847232	0.340856234556511	0.440364724	0.74109433	1.104941928	0.271720082800039	0.804954715	1.32261417	0.518147189	0.332899215953216	0.413085348	0.367565144	0.447558592	0.032760825601817	0.687574981	0.74576273	0.361841057	0.168945834310305	1.815915674	1.072745754	2.006516032	0.402845015488965	1.630953386	1.940906321	1.312704116	0.256469931124166	1	1	1	1	1	1	1	1	1	1	1	1
726	1.137826311	1.059734435	1.269674546	0.0866391933227233	1.322600911	1.055063558	1.426197386	0.156364525377439	0.488714977	0.728104442	0.816356237	0.138421454072576	0.716876143	0.910474491	0.682661376	0.100304971625536	0.565252685	0.379984283	0.863710997	0.199274595197113	0.903489219	1.418838389	0.992442025	0.224922512076044	1.366221555	0.852972007	1.129183195	0.209736581615571	1.193177363	1.152904603	1.173063684	0.016441288904926	1	1	1	1	1	1	1	1	1	1	1	1
3230	0.92431574	0.797061367	0.962259885	0.0706509290155175	1.120067013	0.612640244	1.323170604	0.29880993346879	1.078604087	0.990877038	0.83383239	0.101254487002882	0.955757479	0.927977272	0.473877368	0.220903926852865	0.665928421	0.600914661	0.597430216	0.0315012070924233	0.853703004	0.951062466	0.750738676	0.0817925142740154	0.996683226	0.880855774	1.017727335	0.060178140522759	0.849630633	0.992498111	1.032353797	0.0784483882978564	1	1	1	1	1	1	1	1	1	1	1	1
3232	1.036841794	1.185262432	1.431356979	0.162697211286298	1.369167228	1.025578472	1.309174686	0.149844048908776	0.651886255	0.9182567	0.982416673	0.143108379026416	1.016667001	1.12089367	0.355759776	0.338803685263907	0.327802712	0.142584236	0.216925496	0.0761039229665308	0.688074469	0.475707459	0.449152995	0.106920716853917	1.395297378	1.01996566	1.412299072	0.181073484870174	1.137480425	1.396230824	1.047989855	0.147660309717061	1	1	1	1	1	1	1	1	1	1	1	1
3234	0.87224117	0.763241043	0.933094177	0.070264740072086	1.05063837	0.43506369	0.892400194	0.261008340627024	0.750903974	0.600548766	0.646564587	0.06290279276132	0.710449866	0.842293582	0.319352796	0.222062741202564	0.315773109	0.23430411	0.362773816	0.0530730415101973	0.608189781	0.525500786	0.424670868	0.0750431976980211	0.921301873	0.626301667	0.945894187	0.145208387532412	0.578473608	0.903051772	0.619589097	0.144296206194633	1	1	1	1	1	1	1	1	1	1	1	1
3236	1.020299832	1.08802936	1.230940258	0.0878004067288273	1.349804867	0.766029859	0.990650918	0.240425419065173	0.738663126	0.745272177	0.810530007	0.0324330293170006	0.899961076	1.056956969	0.318341767	0.317714258003076	0.311427574	0.156769438	0.189492701	0.0665482817424795	0.574470266	0.481050917	0.36695867	0.0848562693732826	1.305190655	1.019068401	1.311529938	0.136398061800908	1.004986367	1.242143046	0.888382697	0.147190764647023	1	1	1	1	1	1	1	1	1	1	1	1
3240	1.011009164	1.04633173	1.422954161	0.186425683660483	1.312921274	3.035018494	1.291003575	0.817019465180588	0.732544011	0.88450743	1.000915572	0.109882275889364	0.983971185	1.19751491	0.623001449	0.237104240944542	0.561732804	0.519928481	0.715025098	0.0838708125539352	1.124365564	0.833987641	0.595974278	0.216067646365437	1.326639493	1.203113213	1.279848027	0.0509208697890728	1.347525727	1.36837249	1.127732781	0.108858213688234	1	1	1	1	1	1	1	1	1	1	1	1
3242	1.156573999	1.518943734	1.847110437	0.282025566612436	1.86424826	0.775473201	1.263760851	0.445276579044544	0.670191504	0.833171557	0.820661101	0.0740571167009739	1.020440464	1.229276809	0.563843788	0.277867724119148	0.475401326	0.373076747	0.300539055	0.0717316372534087	1.173576857	0.75431794	0.492810739	0.28039784495044	1.355099578	1.334778725	1.535881565	0.0903926104074022	1.475488014	1.38876942	1.140142909	0.14212341896505	1	1	1	1	1	1	1	1	1	1	1	1
3244	1.059327354	1.089975489	1.078036646	0.0126134045025217	1.247478797	1.411581933	1.378901111	0.070922257898462	0.353934534	0.771385636	0.791455387	0.201685319874541	0.672244985	1.169842353	0.636566581	0.24341531453572	0.358755976	0.249472341	0.641717767	0.165283178636835	0.673318831	0.551957441	0.391706958	0.115332394648894	1.84679324	1.600522884	1.280947859	0.231650666125418	1.707880106	1.340324338	1.213651115	0.209604294792766	1	1	1	1	1	1	1	1	1	1	1	1
3248	0.664642566	0.749223085	0.801917624	0.0565440046764315	1.089271415	0.574544724	0.493416763	0.263853511292802	0.762443236	0.449355691	0.580541873	0.128375201414154	0.806908797	1.113267387	0.429099076	0.279817807535443	0.392348017	0.39157802	0.304251416	0.0413488408668728	0.921531872	0.601182814	0.387398352	0.219500932000478	0.757384032	0.653975308	1.023102634	0.155475872529059	0.831101032	1.192350068	0.897708644	0.156968152723206	1	1	1	1	1	1	1	1	1	1	1	1
3251	2.18528282	0.661486778	2.391438686	0.771520016496578	2.419404047	1.426821928	2.217300962	0.4282940349182	0.270156555	0.886820687	0.908864468	0.296030850138763	0.6269213	1.224585439	0.439338457	0.334830399651107	0.39089273	0.334026346	0.515631695	0.0758464075205197	1.149281356	1.031010987	0.920195057	0.0935405930389351	1.872082035	1.117362174	1.552612673	0.309319277468783	1.628855722	1.923652897	1.590202005	0.148917942207368	1	1	1	1	1	1	1	1	1	1	1	1
3255	1.409523212	1.101641664	1.691429994	0.240857900832434	2.344407092	0.973072392	1.519114388	0.563700941999034	0.557723251	1.105685556	1.031775079	0.242773461377159	1.058202298	1.755386238	0.47919456	0.521747129668329	0.493826013	0.405714627	0.335949176	0.0645978415163978	1.399420103	1.016364375	0.547072544	0.348562584007553	1.941189855	1.409634878	2.175859996	0.320541503657751	1.955636184	2.191936352	1.847837798	0.14370574730868	1	1	1	1	1	1	1	1	1	1	1	1
3257	3.005355993	0.647506152	2.912597787	1.09029558033239	2.411310506	1.502505774	3.382166107	0.767507481422265	0.266083076	0.801543933	1.108229669	0.348007878925263	0.608667111	1.265301806	0.280969975	0.409262709588863	0.321446821	0.37889109	0.746509924	0.188302974746212	1.387509217	1.06883112	0.75534913	0.258081180845129	2.513105055	1.567277241	2.008693669	0.386417960672228	2.451922615	2.452419415	1.693124138	0.357818186790484	1	1	1	1	1	1	1	1	1	1	1	1
3264	2.216625024	0.279242085	1.963075101	0.859782520405482	1.955218683	2.489466269	2.292131573	0.22057293095744	0.289736086	0.628486887	0.604170786	0.154277008624125	0.316176775	0.704909694	0.440278974	0.162119316855284	0.327170124	0.360409616	0.595966358	0.119649143537194	1.009496643	0.764265976	0.852020785	0.101454769556973	1.259092437	0.687820486	1.246735625	0.266435413354727	1.426098913	1.723955183	0.944393131	0.321191498937765	1	1	1	1	1	1	1	1	1	1	1	1
3270	2.251281952	0.831692761	2.051613662	0.627455877327217	1.647975304	2.558986433	2.053070968	0.372677136388354	0.618589422	1.100950276	0.967154521	0.203325389399058	0.873539971	1.302250572	0.495158351	0.329707493758115	0.443300889	0.478348677	0.556926721	0.0475086964439741	1.346198569	0.97547778	1.127227367	0.152173230182205	1.916581743	1.481936669	2.190114487	0.291595672178652	1.691707105	1.957604241	1.429746508	0.215499014589522	1	1	1	1	1	1	1	1	1	1	1	1
3275	0.767839874	0.417262785	1.047444602	0.257813934139653	1.038683664	0.889363684	1.006346946	0.0641415131186732	0.463638677	0.769083086	0.855123722	0.16798142043138	0.696567783	0.854185631	0.632142179	0.093272205598567	0.610525641	0.961787592	0.892699002	0.151942970714728	0.803861024	1.226703329	1.580063853	0.317306390061872	1.249793238	0.9818629	1.355983288	0.157419841138652	1.154999118	1.303370774	1.477955686	0.131991154845302	1	1	1	1	1	1	1	1	1	1	1	1
3278	0.412860944	0.192661916	0.757938247	0.232642617517064	0.774406556	0.553292683	0.719074111	0.0939482754690385	0.525919906	0.443898639	1.093096689	0.288651096488923	0.429310749	0.854210605	0.182190899	0.277532499227101	1.481623537	1.50912534	1.679436457	0.0874910643443558	1.220015099	1.372100728	1.133116657	0.098767270760943	2.358545259	1.154548709	1.797713928	0.491912477894465	0.869235235	1.288830154	1.367141857	0.218607619850124	1	1	1	1	1	1	1	1	1	1	1	1
3287	1.496310526	0.567788994	1.613265176	0.467719178885216	1.621122648	1.019527048	1.308742599	0.245661057351799	0.371982457	0.56892976	0.53579266	0.0861007743946881	0.717126766	1.045490633	0.236572485	0.332181980965315	0.287325947	0.262644205	0.257653863	0.0129722972793504	0.582253981	0.69561117	0.311131081	0.161307993202734	1.874819511	0.803560583	1.357759408	0.437427222971047	1.289237505	1.821940946	1.020264286	0.333134109761823	1	1	1	1	1	1	1	1	1	1	1	1
3288	1.346410148	0.949889019	1.355050415	0.188991303963947	1.330447089	1.09826319	1.371800206	0.120389157117262	0.679898609	1.07411685	0.843943566	0.161691925903556	1.134566509	1.14804663	0.548468252	0.279520842372507	0.581419429	0.632265705	0.533936401	0.0401505967248323	1.193001893	0.893805033	0.568144012	0.255173412294992	1.415046083	1.393607747	1.481633698	0.0374790026715575	1.64722643	1.496787098	1.107104191	0.227600232787166	1	1	1	1	1	1	1	1	1	1	1	1
3291	1.708753683	0.610236309	2.104873363	0.632243900287167	1.716894907	0.995450031	1.669347182	0.329457612411882	0.314962478	0.611739941	0.703094051	0.165686636595869	0.673539029	1.197338318	0.401185153	0.330387346924224	0.252961421	0.261149471	0.537744176	0.132360153681045	0.848377818	0.649610448	0.42162716	0.174356267161822	1.539260874	0.975876064	1.548412597	0.267765295193854	1.412395833	1.533627946	1.453706402	0.0503225612412262	1	1	1	1	1	1	1	1	1	1	1	1
3298	0.947472366	1.218110722	1.504835175	0.227574000795566	1.22853866	1.883735038	1.253613492	0.303125240651006	0.398119234	0.480215853	0.700468718	0.127656827239198	0.886494065	0.965556581	0.238207537	0.32584299825909	0.584467355	0.405209556	0.387287457	0.0890283801880555	0.961924487	0.664245685	0.530127836	0.180446549302112	1.148014071	1.325460854	1.242056508	0.0724857270898036	1.258468476	1.02433944	0.823410384	0.177784024547271	1	1	1	1	1	1	1	1	1	1	1	1
3299	1.825597451	1.155424832	2.203136338	0.433252088570885	1.579516353	2.654872079	1.879099327	0.453132707872812	0.563441846	0.644820062	0.869738015	0.129541002846001	0.946557622	1.257417468	0.532818125	0.29680865948527	0.431657458	0.271720967	0.82680837	0.233296651730298	0.991628225	0.684088261	0.687311709	0.144221959332947	1.366304829	0.976937449	1.471764568	0.212807317871211	1.371164126	1.486654067	1.086458811	0.168176919339373	1	1	1	1	1	1	1	1	1	1	1	1
3300	1.839680239	0.795433864	2.670997546	0.767338696901018	1.945183135	2.392301655	2.936147355	0.405201349352762	0.621590103	0.692311643	0.929235336	0.131563234442333	0.738308663	1.166647243	0.618113536	0.235421615968298	0.390854881	0.278011517	0.562089871	0.116788297459066	1.378542001	1.065028781	0.790449469	0.240263088182594	1.308426404	0.836511047	2.02073275	0.486765455336497	1.430910687	1.599073387	1.266177382	0.135906628729054	1	1	1	1	1	1	1	1	1	1	1	1
3305	1.176069441	1.075107349	1.263149627	0.076837636271584	1.248092337	3.30160656	1.207000152	0.977865318843155	0.463271704	0.784817094	0.985830173	0.215216957531732	0.783996692	1.218576509	0.427570591	0.323451790178801	0.168661172	0.148643029	0.34167878	0.0866657819771153	1.090717571	0.604108503	0.413211556	0.285237606565889	1.421237834	1.388501685	1.507401493	0.0501475555248482	1.72329684	1.442833982	1.335500375	0.163491765397681	1	1	1	1	1	1	1	1	1	1	1	1
3314	1.711286493	1.544276598	2.08074106	0.224148537332332	2.67454468	1.235679431	1.826559145	0.59053191735792	1.056515915	2.544902032	1.966136854	0.612614852470851	1.807761917	2.207497059	1.744180403	0.205072647398513	1.038939825	0.957957949	1.025965203	0.0355143033049802	1.660826358	1.292351736	0.891356547	0.314228239536446	2.488083953	2.052300644	2.265693873	0.177920428615482	2.153399787	2.676742979	2.514591871	0.218744091979301	1	1	1	1	1	1	1	1	1	1	1	1
3317	1.209186721	0.530242554	1.190095588	0.315653762450349	1.086881862	0.825418746	1.126866718	0.133679812138591	0.257605427	0.526900999	0.726882593	0.192276941925668	0.749695693	1.132672044	0.331162507	0.327322208078174	0.270962201	0.127993193	0.228095474	0.0599056296683	0.334042139	0.375097164	0.205054497	0.0724475561024386	1.388999075	0.932092923	1.196758396	0.187310651947253	1.775143176	1.253707486	0.937201627	0.345481496067867	1	1	1	1	1	1	1	1	1	1	1	1
3319	1.097182081	0.867474951	1.555686122	0.286089717294604	1.370497178	1.111587838	1.183926836	0.109074627605178	0.524296169	0.666169784	0.667814791	0.0672709476189612	0.75879312	0.96778926	0.373047989	0.246350218649025	0.236570053	0.214767921	0.146293718	0.0384619091472515	0.832650075	0.523076389	0.354853823	0.197884353769372	1.053262028	0.936288639	1.326096687	0.163323754539313	0.822428172	1.194877147	1.055467112	0.153644808421377	1	1	1	1	1	1	1	1	1	1	1	1
3321	1.478465692	0.781499885	1.525023058	0.340058105042197	1.737006585	1.752466758	1.655566853	0.0425062589985027	0.474658823	0.790220339	0.836657114	0.160823646388603	0.914972335	1.260504984	0.334004392	0.382291324238896	0.288399988	0.219893471	0.25425947	0.0279677189473224	0.733471958	0.727242108	0.369702313	0.170033287807316	1.119997812	1.132126224	1.287500693	0.0762638250767063	1.759262471	1.508710302	1.013735814	0.309764449839455	1	1	1	1	1	1	1	1	1	1	1	1
3324	1.446222659	1.199498245	2.132123694	0.394563527401577	1.509911586	2.38259007	1.56730286	0.398546627630036	0.531384818	0.556640827	0.636443037	0.0447753504743944	0.889676495	0.950307393	0.342518122	0.27334678602647	0.373691982	0.340489245	0.237060396	0.0581837499676015	1.033369429	0.708946887	0.496674438	0.220693626683058	0.94616989	0.728604328	1.06069842	0.137734867647811	0.84011073	1.021448846	0.724028432	0.122391682218888	1	1	1	1	1	1	1	1	1	1	1	1
3327	3.420371748	2.107419583	5.465603163	1.38179480248064	2.745311369	6.304422132	4.118395068	1.46558075679925	0.622728131	0.674323612	0.850218348	0.097384033965669	1.162454952	1.298731682	0.241567482	0.469538925768216	0.421904415	0.162797403	0.228509666	0.109977812973002	1.692061747	1.033951825	0.575642434	0.458202799563811	1.431381616	0.851664223	1.777154791	0.381832443728523	1.441746266	1.371089012	0.864519389	0.25707674989309	1	1	1	1	1	1	1	1	1	1	1	1
3337	2.112546864	0.662790294	1.944076758	0.647376868747463	1.614230075	1.207930484	1.913440949	0.289127330848294	0.390435153	0.576312195	0.670886557	0.116498724216166	0.668437682	1.13173844	0.393648449	0.304582327814206	0.253844316	0.239206474	0.48687498	0.113459364065324	0.542509784	0.672480917	0.445080051	0.093152325755724	1.630018848	1.217448594	1.664071335	0.202990327940045	2.186368166	1.499490415	0.889575512	0.529724081342634	1	1	1	1	1	1	1	1	1	1	1	1
3340	1.312886928	1.003145741	1.781483357	0.319953409920237	1.53215783	1.100284933	1.144927024	0.193922897784843	0.51156419	0.645487117	0.74614353	0.0960870731328332	0.748885645	1.082359725	0.459839153	0.254358604933306	0.394152975	0.334587767	0.243196026	0.0620827984571885	0.809139258	0.712077235	0.887343981	0.0716902653098652	1.3096395	0.881877684	1.113431557	0.17483164099124	1.315451579	1.432359633	1.113263414	0.131812132360259	1	1	1	1	1	1	1	1	1	1	1	1
3341	1.146120015	0.60020442	1.178283339	0.265253244375831	1.158654662	1.441061955	1.190835488	0.126228527101943	0.268266282	0.79229595	0.766752388	0.241234778305948	0.767464161	1.066602165	0.374382172	0.283463796281763	0.320046426	0.296814128	0.463882518	0.0738921195387685	0.930323296	0.719706917	0.615820653	0.130836423490018	1.299076946	0.916564137	1.417274503	0.213696977088194	1.399830499	1.588420006	1.00809325	0.24170763288046	1	1	1	1	1	1	1	1	1	1	1	1
3344	1.37251551	0.606524903	1.947053088	0.549125653837861	1.801239989	1.18075417	1.796457625	0.291379147252904	0.226062297	0.752294098	0.732140076	0.243456774941456	0.459527112	0.979711008	0.401429689	0.259994846128696	0.312754522	0.447885258	1.01741174	0.305352714885352	0.644632093	0.882964596	1.140946657	0.202672497784141	2.216912249	1.572775754	2.888078614	0.537007937787638	2.594796708	2.527661054	2.275334163	0.137530753578006	1	1	1	1	1	1	1	1	1	1	1	1
3348	1.174209697	0.960822116	1.0997076	0.0884269942748397	0.989111348	1.223827676	1.191743696	0.10391289346715	0.534774034	0.599321375	0.811627593	0.118269082351598	0.820472365	0.970958884	0.537569105	0.179662383208381	0.279458399	0.368119442	0.314862103	0.0364395190847162	0.56161736	0.583668178	0.473947639	0.0473882489338373	1.757100191	1.240436906	1.427877243	0.213557845271091	1.430877837	1.234438698	0.901463006	0.218515499088406	1	1	1	1	1	1	1	1	1	1	1	1
3351	1.652994133	1.258467007	1.507783777	0.162923483213814	1.691265064	1.911568531	1.371845962	0.221575828952194	0.590301704	1.021902418	1.327664051	0.302484633827073	0.885116387	1.301498206	0.547910285	0.308216469582461	0.287407168	0.254459367	0.140988426	0.0627159912719622	0.579624466	0.559416299	0.434448118	0.0642059086019051	3.30415427	2.42799174	2.688929902	0.367310121218351	2.717897217	1.726281985	1.404418954	0.558979399981433	1	1	1	1	1	1	1	1	1	1	1	1
3353	1.714889839	1.499674614	1.975667234	0.194619690995669	2.326678167	1.795104652	1.357137961	0.396427579952851	0.969959362	1.204368441	1.283162571	0.133021460828272	0.764482897	1.211865486	1.000528334	0.182736002985588	0.561128563	0.940175513	0.553191079	0.180584405046767	0.725930149	1.003855493	1.196558347	0.193180338178832	1.792571953	1.398763622	1.707856934	0.169246799258197	1.501912661	1.577648523	1.303988491	0.115373649493628	1	1	1	1	1	1	1	1	1	1	1	1
3358	1.052397484	0.713830974	1.006457901	0.149951194054472	1.03589738	0.793691149	1.030629379	0.112955908312981	0.642729433	0.803440333	0.937365738	0.120450340024092	0.96604022	1.114355014	0.587886355	0.221652097928001	0.472162691	0.42957977	0.600472699	0.0726339043086412	0.61641278	0.644293135	0.658624099	0.017526127086328	1.011961215	0.660531288	1.477633234	0.334665506808705	1.2917815	1.138322438	0.921976709	0.151698070599689	1	1	1	1	1	1	1	1	1	1	1	1
3362	1.177316516	0.849948466	1.232262323	0.168770971411917	1.480331013	0.853381092	1.117336742	0.257013538205383	0.651918623	0.873260652	1.001387813	0.144352030331337	0.857671494	1.225192569	0.478260416	0.304946652504535	0.260752643	0.21339086	0.22887526	0.0197176533402819	0.481063406	0.392524571	0.388243188	0.0427824580005475	2.035197355	1.679469244	1.964254065	0.15372335672444	1.826848841	1.791812692	1.151113733	0.310615987279793	1	1	1	1	1	1	1	1	1	1	1	1
3367	0.908983475	0.753769503	1.09241967	0.138413290285621	1.169321233	0.797529674	0.891297015	0.15787433236469	1.140163278	0.937071081	0.880191998	0.111587901071579	1.1693201	1.199703569	0.807247488	0.178276161260139	0.710253804	0.446076797	0.635591702	0.11119543341927	0.78764169	0.665547668	0.594582686	0.0797320219400723	1.164701137	0.711274046	1.368400069	0.274652101526126	1.06329627	1.232410131	1.262897664	0.0877937634696583	1	1	1	1	1	1	1	1	1	1	1	1
3369	1.779015814	1.132522815	2.859832977	0.712563395490757	2.28881445	1.785361477	2.108544704	0.208275852219431	0.644999566	0.864930194	1.117351729	0.19298896869885	0.694777651	1.208676965	0.606871455	0.265411604052444	0.605716051	0.491064595	0.601504508	0.0530823969993903	0.784895511	0.804435252	0.789603118	0.00832636536022428	2.125888563	1.35315794	1.827457993	0.318177791163699	1.449974612	1.647526654	1.32273161	0.133628594521158	1	1	1	1	1	1	1	1	1	1	1	1
3372	1.063362412	1.129744908	1.331524222	0.114033271789896	1.404704413	1.356530439	1.406247974	0.0230818534735975	0.588324647	1.306051559	1.344542873	0.34776740419697	1.377429316	1.503613791	0.662958694	0.370148886492415	0.452999401	0.543620205	0.619159953	0.0679278315456559	0.831956531	0.936030607	0.445103566	0.211212370589299	2.019341512	1.46004348	2.206105576	0.316982957005713	1.735258318	1.68958524	1.299468983	0.195558763129149	1	1	1	1	1	1	1	1	1	1	1	1
3376	1.427271588	0.709158342	1.484290953	0.352730367073355	1.378436697	1.240509983	1.236190379	0.0660609587158481	0.46667181	1.077190661	1.220494632	0.326856771639399	1.00145846	1.427263271	0.44134003	0.403744560312906	0.316772351	0.222817535	0.277994062	0.0385511381574932	0.674179464	0.448818377	0.502701975	0.0960876861696832	2.143170271	1.395942344	2.37061315	0.416341608960348	2.250089191	1.880463253	1.229376398	0.421952081611963	1	1	1	1	1	1	1	1	1	1	1	1
3378	0.80672809	0.477082141	0.892866887	0.179184355420458	0.75550971	0.536299422	0.673798284	0.0904530845584792	0.764014006	0.668441379	0.726983252	0.0393454143422054	0.801937818	0.970593215	0.31243034	0.279133696358217	0.32186226	0.30455817	0.413911602	0.0479938491238891	0.456339047	0.374781684	0.295472124	0.0656757833624096	1.09339834	0.821574591	1.182091972	0.153379519450164	1.220629414	1.100181382	1.048908807	0.0719757460910363	1	1	1	1	1	1	1	1	1	1	1	1
3382	1.479818936	0.742228102	1.400861176	0.330668026279417	1.548381589	1.167609651	0.880425159	0.273582811674173	0.651363269	1.235917185	1.093413239	0.248868289867353	1.259115614	1.521935954	0.345380567	0.504234165830005	0.286429241	0.184090655	0.228657514	0.0418953239848605	0.395920619	0.35819422	0.214270378	0.0782688837937716	1.888488414	1.254619387	1.729860625	0.269321565982362	2.24540381	1.525068276	1.13019576	0.461699346643587	1	1	1	1	1	1	1	1	1	1	1	1
3386	0.862529242	1.091250244	0.931456778	0.0957997064198747	1.16287963	0.735105093	0.738772976	0.200795905734693	1.369291402	1.23876887	1.119533571	0.101997909582681	1.430329774	1.535612856	0.683222105	0.379447608566918	0.366033788	0.241121012	0.447587018	0.0849067086506983	0.47209487	0.414178566	0.443557921	0.0236450657936279	1.203563372	0.886051197	1.118541717	0.13420320619702	1.341588142	0.934697989	1.412034627	0.210389208065635	1	1	1	1	1	1	1	1	1	1	1	1
3390	0.778319935	0.641671189	0.936678921	0.120545063113853	1.121919282	1.078521685	1.074096354	0.0215766525627616	0.419368526	0.688647435	0.649737444	0.11883459869001	0.775259693	0.974078899	0.602225361	0.151930177840668	0.511913843	0.573710051	0.550371365	0.0254786328469913	0.708117277	0.826012619	0.636671637	0.078069626050533	1.295586276	0.974978336	1.379136754	0.174201084447872	1.484981723	1.347615376	1.163825847	0.131567135776332	1	1	1	1	1	1	1	1	1	1	1	1
3392	1.212338562	0.6368035	1.531301276	0.370150733828281	1.736060841	1.084458538	1.553919117	0.274500435970431	0.535827331	1.728594428	1.753639604	0.568270997636799	2.077231787	2.197145676	0.148792079	0.938616683476811	0.49883574	0.149435082	0.356586971	0.143460190842507	0.943940436	0.605311503	0.602758254	0.160236406828389	2.330581135	1.793191796	2.446602571	0.284642839785128	2.705937183	3.06599772	1.814032164	0.526261015364525	1	1	1	1	1	1	1	1	1	1	1	1
3401	1.065064017	0.557811164	0.952388588	0.21748372932946	1.119538115	0.842038921	0.923247413	0.11649065844055	0.355626559	0.779113643	1.068249751	0.29264555980087	1.026784025	1.398330098	0.393116164	0.415001538890559	0.23435852	0.376624228	0.286358749	0.0587758568989884	0.829333031	0.645236298	0.4676436	0.147667049653866	1.17845311	1.602615003	1.194855866	0.196199976125472	0.891551539	1.83642816	0.947104035	0.432919713884845	1	1	1	1	1	1	1	1	1	1	1	1
3404	0.929488958	0.784401449	1.026742544	0.0995756839926751	1.299304281	0.879345439	1.250736303	0.187573822896378	0.516706478	0.948478957	1.188261555	0.277870751203567	1.091935473	1.529359481	0.509795329	0.417630614309212	0.468856945	0.321826365	0.289579586	0.0780300637653533	1.097902865	0.667552752	0.573273485	0.228357854231845	1.416504479	1.377699165	1.422098906	0.0197441609060728	1.110291219	2.22287258	1.145113632	0.516463856462151	1	1	1	1	1	1	1	1	1	1	1	1
3410	0.860948375	0.918285266	1.084911767	0.0949921112871991	1.037665992	0.722788657	0.781425249	0.136725720733668	1.200019557	1.076582296	1.112849435	0.0518016440579117	1.28949327	1.376516822	1.100424083	0.115252118131445	0.870174577	1.080235318	0.730031319	0.143916831147528	0.748534089	0.786890024	0.627146962	0.0680880624291275	1.288390975	1.183332123	1.448101949	0.108856693950072	1.330336142	1.958572657	1.172303178	0.339587205310753	1	1	1	1	1	1	1	1	1	1	1	1
3412	1.107951982	0.83437963	1.391523569	0.227465270974848	1.591360024	1.017556161	1.495919103	0.25104026832229	0.699181886	1.055898199	1.309747917	0.250438966949387	0.863039275	1.438321866	0.450241674	0.405196027281417	0.471924049	0.416950342	0.43904681	0.0225863164171483	1.012275628	0.808841774	0.747707165	0.113097423580567	1.998389461	1.987530885	2.110090692	0.0553935214538626	1.618721676	2.080081727	1.749867474	0.194105861688388	1	1	1	1	1	1	1	1	1	1	1	1
3413	1.253030323	0.445444298	1.332873212	0.400846347966453	1.290766763	0.966253198	1.084563062	0.134092109343956	0.407770086	0.728244087	0.742786875	0.154614692025633	0.793979944	1.152666891	0.332768279	0.335593381579517	0.428874729	0.35476944	0.255799448	0.070900326019845	0.492098753	0.540172541	0.200368743	0.15014219518047	1.266665843	0.803965448	1.140747291	0.195325695824922	1.351468915	1.20982353	0.979217247	0.153410841707145	1	1	1	1	1	1	1	1	1	1	1	1
3418	0.933378166	0.627332036	0.622394913	0.145449186437493	0.830713843	0.727948891	0.83153205	0.0486378632236663	0.650364882	0.840033065	1.017719615	0.149998529456098	0.716841214	1.166542542	0.971805728	0.184137815094833	0.828381243	0.545503865	1.556272213	0.425766958755392	0.633971935	1.223870544	1.023763566	0.244940057778784	1.354003647	1.424069298	1.393698253	0.0286884753669891	1.276246327	1.646842079	1.188253837	0.19871449798853	1	1	1	1	1	1	1	1	1	1	1	1
3422	1.017456084	1.394475571	1.015853869	0.178107537396193	0.910260426	0.681807127	0.833419862	0.0949162224244801	2.1490776	0.999482997	0.582895902	0.66232231748241	0.871267466	1.01250379	0.618204479	0.163115678537066	0.933971485	1.193466202	0.75444362	0.180218567907698	0.446260941	0.620179804	0.539851974	0.0710708665407901	1.254783961	1.162091082	1.304228758	0.0589160199930205	0.951742162	1.172810573	1.111590117	0.0931966590320323	1	1	1	1	1	1	1	1	1	1	1	1
3423	1.068150617	1.132380528	1.743013903	0.304126993745426	1.178314117	2.941058371	1.378937147	0.787946672169553	0.627027733	0.588755945	0.620380164	0.0166966768406393	0.647749697	0.783582598	0.429796953	0.145723580879567	0.443724408	0.365223801	0.341786013	0.0435929550639617	0.921243675	0.547603395	0.457137799	0.200882869972596	1.040277891	0.869439536	1.398064489	0.220262806206529	1.415520915	1.06833673	1.000214646	0.181859767010285	1	1	1	1	1	1	1	1	1	1	1	1
3434	1.054098961	0.609468441	1.186631427	0.246841889626166	1.340300907	1.067746596	1.045734858	0.133973266934505	0.687750201	1.731562795	1.628262013	0.469607194184239	0.841315309	1.423761033	0.584401228	0.351152507019006	0.585454142	0.611769813	0.652303068	0.0274959354742315	0.755452428	0.789491967	0.713907257	0.0309079993862371	1.167275886	1.082915804	1.508409432	0.183948527555999	1.307175052	1.233816002	1.194149716	0.0468208062010511	1	1	1	1	1	1	1	1	1	1	1	1
3436	1.895185449	0.953841656	2.033082742	0.479572161381233	1.704003282	1.807405148	2.081271188	0.159173429753415	0.653426351	1.185901354	1.039894753	0.224649203599216	0.748330179	0.938158362	0.874466974	0.0788823477079923	0.456175205	0.659071653	1.446258983	0.42701766143312	1.084761395	1.149128038	0.869682255	0.119485957720149	1.140279772	0.691501561	1.166965288	0.218118152264439	1.731521443	1.117082315	1.076965674	0.299553008040258	1	1	1	1	1	1	1	1	1	1	1	1
3439	1.798488227	1.012694804	2.318916738	0.536918458484717	2.32158329	1.293108895	2.701681736	0.595008109956405	0.246195955	0.272964913	0.348425785	0.0432844062981308	0.495275745	0.512047634	0.188157888	0.148887445151193	0.263642795	0.264340879	0.252090537	0.00561756041639452	1.076286332	0.813676245	0.759383442	0.138379192375354	0.341134257	0.261847117	0.424631071	0.0664636777975627	0.546428714	0.400619863	0.295998368	0.102697634097846	1	1	1	1	1	1	1	1	1	1	1	1
3444	1.012401171	0.903291519	1.166319737	0.107898967446049	1.044625126	1.632468598	0.873606022	0.32500938290034	1.008553091	1.05464158	1.04736979	0.0202313394661841	1.031253075	1.155132242	0.468334642	0.29887086650212	0.488221225	0.353482533	0.296677822	0.0803258402774357	0.726576936	0.777072189	0.366065669	0.18301320647307	1.148133021	0.879728547	1.013625851	0.109575761950399	0.783682303	0.830547417	1.012096643	0.0985052571011467	1	1	1	1	1	1	1	1	1	1	1	1
3446	1.839397937	0.9754332	2.759083447	0.72829059429954	1.521949528	2.642765693	1.815189331	0.474587668137059	0.623988598	0.703508751	0.717654103	0.0412267072865969	0.795592816	0.793903695	0.238621488	0.262161579258676	0.738022776	0.881778748	0.606172773	0.112550658338795	1.35325597	1.405396031	1.20538015	0.0847166497829122	0.681249387	0.511151116	1.04419391	0.222310285863954	0.815847504	0.725996714	0.761738963	0.0369359912346116	1	1	1	1	1	1	1	1	1	1	1	1
3449	1.778903738	1.115923839	1.79851564	0.317255337048275	0.9764594	1.622790563	1.531292409	0.285570686389812	0.980860898	1.624940284	1.775303674	0.344574895722736	0.627789319	0.813073116	0.322792098	0.20213550649106	1.398666132	1.089077225	1.348412694	0.135657077814171	0.892597976	0.802585874	0.532584595	0.15297512639756	1.565463543	1.332829563	1.638059779	0.130193986416602	0.786823023	0.763660478	0.676948221	0.0472910505034163	1	1	1	1	1	1	1	1	1	1	1	1
3452	2.378297545	1.131759223	3.34822756	0.907215147282914	2.339236919	2.003473782	2.848702222	0.347483476012218	0.666230966	0.803173615	0.686023915	0.0604327929331827	0.712260145	1.099377661	0.099216509	0.411771889494937	0.404589093	0.238992976	0.197648402	0.0894153214290088	1.371034874	0.775448444	0.639800263	0.317599972175529	1.499866283	0.85086356	1.484017242	0.302276420882202	1.30127531	1.717909692	1.062839536	0.270709507256059	1	1	1	1	1	1	1	1	1	1	1	1
3456	1.227006615	1.320432651	1.629277553	0.171896449854577	1.093502388	1.472917394	1.301185362	0.155127136132598	0.891718032	0.753736415	0.672912934	0.0903370433565828	1.060558752	1.212827465	0.490958489	0.310684734646203	0.487402342	0.26757844	0.233120939	0.112629628614874	1.027113895	0.79649715	0.389764314	0.263487332893058	0.94097495	0.730029781	1.007550616	0.118297176394818	0.891488683	0.849309842	0.876527044	0.017460053946647	1	1	1	1	1	1	1	1	1	1	1	1
3460	1.411674035	1.382799361	1.480856583	0.041143638002511	1.363000023	1.317923306	1.120691393	0.10522241527863	1.040212477	0.895332347	0.981418112	0.0594958339906679	1.378461319	1.458172504	0.810185142	0.28851714905156	0.623659217	0.415558526	0.443487151	0.0922242912419841	0.817236205	0.846654746	0.554500294	0.13133918485568	1.189387453	0.94781424	0.947095591	0.114048469270723	0.847107785	0.998935548	1.157328313	0.126656452927914	1	1	1	1	1	1	1	1	1	1	1	1
3461	1.285484895	0.882971504	1.95375401	0.441610161813542	1.690376024	1.084784688	1.81702263	0.319540057087958	0.9141008	1.41367319	1.081819519	0.207586394466789	0.931322051	0.912900306	0.986263889	0.0311629793937572	0.525375918	0.51984432	0.331844471	0.0899561391755697	1.302123509	0.885336136	0.492818874	0.330446752727391	1.460105702	1.128625715	1.340107904	0.137033316942592	1.041748288	1.239329267	1.031051026	0.0957615675350612	1	1	1	1	1	1	1	1	1	1	1	1
3464	1.651674041	1.042628244	1.943122414	0.375169396876146	1.595672041	1.508350566	1.635627714	0.0531465146804121	0.799386685	0.926807998	0.803411825	0.0591410820455897	1.18593194	1.1569374	0.542134154	0.296891170464953	0.607109582	0.441867622	0.494096826	0.0689643048683965	1.11364915	0.749032323	0.441641868	0.274677206395208	1.285834948	0.826034307	1.432453668	0.258340455797318	1.528688145	1.319688608	0.928898334	0.248583914313462	1	1	1	1	1	1	1	1	1	1	1	1
3466	1.308882031	0.708242914	1.923871659	0.496289883601688	1.214647505	1.789843121	1.07672487	0.308834779600906	0.460490255	0.725923415	0.48113808	0.120554715717653	0.434629018	0.585506731	0.369315785	0.0905344795075932	0.680841982	0.676734186	0.480667599	0.0934099472071823	1.181836743	0.873413048	0.776533799	0.172813721465026	1.652555785	0.578257558	1.310681535	0.448136829976552	0.797618787	0.876353057	0.950110882	0.0622656861616691	1	1	1	1	1	1	1	1	1	1	1	1
3473	2.388163282	0.814053218	3.096643717	0.953938409757088	1.778709241	2.631565952	3.120371908	0.554412055358383	0.437820806	0.814218621	0.625891033	0.153663776481318	0.580904257	0.643684172	0.263152267	0.166570697569563	1.108789118	1.211914181	0.674159177	0.233027992729405	2.416636665	1.698947452	1.055882863	0.555803800488761	0.914249826	0.615682293	0.880432696	0.133491134092537	0.751725693	0.616702638	0.639810187	0.0589635147881538	1	1	1	1	1	1	1	1	1	1	1	1
3476	1.118859614	0.890174772	1.437855313	0.224600630238335	1.069905016	2.08057193	1.244461693	0.441084266697893	0.790308545	0.971444737	1.239669888	0.184595855335679	1.82381308	1.661347764	0.306822516	0.680064865994208	0.592821397	0.456947056	0.558936311	0.0577464224297022	1.763809937	1.745297138	0.63607118	0.527311804624564	1.014553311	0.83941219	2.662513346	0.821255442344955	1.481168835	1.813588534	1.364811955	0.190158471241907	1	1	1	1	1	1	1	1	1	1	1	1
3477	0.809029839	0.716494736	1.076489104	0.152640881633723	1.080335117	0.875665966	1.229441682	0.145020874485355	1.148915559	0.553372172	1.047000044	0.260069899580947	0.931614418	1.004268504	0.464677096	0.239088074537967	0.404522707	0.32808464	0.38888539	0.0329714269738329	1.232728877	1.03534977	0.522908187	0.29914699096296	1.08845441	0.805623886	1.076020517	0.130495655550247	0.837714329	1.382921337	0.920363129	0.239917023040588	1	1	1	1	1	1	1	1	1	1	1	1
3490	0.765660398	1.10708145	1.281488953	0.214233883097907	1.031015807	1.446692885	0.872894541	0.241990428532757	1.886680463	1.163476254	1.048137948	0.371106573822548	2.065866021	1.285617325	0.845207564	0.504728293665612	0.389584703	0.39162287	0.260804958	0.0611934119066794	0.531023275	0.485613762	0.367168513	0.0690729758312389	0.62933523	0.740016912	1.203608973	0.248765477609335	1.349642769	0.850807187	0.676890385	0.285127605363881	1	1	1	1	1	1	1	1	1	1	1	1
3492	2.977004803	1.683079488	4.395107468	1.10756758778369	2.614911494	3.411998636	4.108606578	0.610258191329701	0.824570837	1.256664864	0.995866378	0.177658617965109	0.925898248	1.3672617	0.159309888	0.499066572108252	0.593792947	0.317468782	0.261049149	0.145394732541858	1.810244949	0.776204685	0.597902064	0.534457810728549	2.819407192	1.084754639	2.081150623	0.710777914856705	2.769889863	2.188650656	1.512260899	0.513914468696475	1	1	1	1	1	1	1	1	1	1	1	1
3506	1.445867489	1.067937982	1.930944459	0.353224913936588	1.761961068	1.160430883	1.450469607	0.245625721409535	0.862112876	1.456364415	1.67012388	0.341843008650014	1.020730607	1.456033348	0.434102962	0.418723215930214	1.213357075	0.848325971	0.737137005	0.203414259338046	1.055173453	1.027149147	0.821709615	0.104081232532228	3.848105817	2.298952744	2.992334707	0.633596259713789	2.700633431	2.857517077	2.263799051	0.251205504258868	1	1	1	1	1	1	1	1	1	1	1	1
3520	0.802140274	1.227103432	0.752890019	0.21288954735157	0.928206917	0.429565201	0.688457796	0.203619628420121	1.188687693	0.731170798	1.114860827	0.200552058552787	1.465700279	1.474484455	0.799331836	0.31621988174841	0.411441576	0.525205173	0.561676639	0.0639816796601281	0.690029376	0.535881231	0.521939091	0.0761653010717126	0.948212306	1.040011079	1.109549644	0.0660743380842868	1.014451249	1.235574855	1.202061666	0.0973061900133967	1	1	1	1	1	1	1	1	1	1	1	1
3528	1.099393945	0.902614045	1.566801865	0.278555391052378	1.25622419	1.574804646	1.226134328	0.157751526632713	0.999715893	0.968796327	1.154718398	0.0813420846404127	1.294293567	1.544615858	0.595501402	0.401634160486195	0.633351872	0.446962266	0.440526225	0.0894205034837324	0.904936678	0.743666299	0.419447672	0.201887049880052	1.482886439	1.400180686	1.446945236	0.0338607192761543	1.751316356	1.542783389	1.267352013	0.19820582077631	1	1	1	1	1	1	1	1	1	1	1	1
3529	0.751322678	0.561532678	0.762399985	0.0921897956824844	0.992334796	0.678895863	0.517042308	0.197299402244842	1.128765471	0.930170673	1.006545677	0.0817929045238736	1.602021014	1.399923255	0.643799253	0.412412408726892	0.542013342	0.520316663	0.447414381	0.0404618503760929	0.73298306	0.798745212	0.573179509	0.0947169595970397	0.88588416	0.773303589	0.827133285	0.0459754601830692	1.2078991	1.179473154	0.889032405	0.144083244559795	1	1	1	1	1	1	1	1	1	1	1	1
3535	1.535743897	0.958180143	2.041599611	0.442626960689426	1.211775813	3.065471243	1.606400271	0.797273361135572	0.98161694	0.810615051	1.065276409	0.105983730435558	0.770806867	0.975477347	0.531088763	0.18160885574293	0.651958582	0.346536971	0.487259469	0.12481585535508	0.890353717	1.107487935	0.441605673	0.277272682163352	1.615268281	1.051538793	1.631181709	0.269573754677935	1.456884948	1.352032963	1.314512009	0.0602511544444602	1	1	1	1	1	1	1	1	1	1	1	1
3539	1.51801793	0.943072017	1.910129427	0.397144566903805	1.252413925	1.579179374	1.277263286	0.148528513385105	0.971821876	0.958424176	0.833405871	0.0623325003424942	1.245521925	1.439776302	0.246157094	0.522939516592913	0.442591096	0.361068631	0.267039846	0.0717290938065774	0.721551396	0.608065973	0.316376521	0.170661574459453	1.445336609	0.992286968	1.654398795	0.276355858808208	1.665188381	1.385475576	1.263689479	0.168084791767153	1	1	1	1	1	1	1	1	1	1	1	1
3543	1.422794455	1.048590531	1.771244932	0.295084864430404	1.358522719	1.895190738	1.566434026	0.220937560279643	1.007572562	0.940442403	1.257062155	0.136218608053057	1.096670482	1.736003947	0.318877014	0.579459393895759	0.486165765	0.295270211	0.275434173	0.0950101660100753	0.662335969	0.543552813	0.381465639	0.115118215760503	1.550429055	1.300903902	1.713770317	0.169771691949438	2.17191249	1.519710935	1.325830228	0.361910331276542	1	1	1	1	1	1	1	1	1	1	1	1
3558	1.335467742	1.014945446	1.921501687	0.375353839733098	1.607222684	0.899885119	1.726425921	0.364799113659713	0.676674517	0.891665717	0.686018667	0.0992187473270638	0.737042606	0.612390576	0.487649875	0.101814158229989	0.641810251	0.855292581	0.74676713	0.0871578549952797	0.955284211	1.186854415	0.561989978	0.257932092208392	3.398097939	1.922671828	2.248002824	0.632933315736764	2.655992334	1.943119664	1.994828414	0.324550795128908	1	1	1	1	1	1	1	1	1	1	1	1
3560	0.996628216	0.77329898	1.418385535	0.267476239282043	1.530615282	1.423077987	2.049556136	0.273524069820521	0.562791443	1.181522342	0.811225314	0.254223699083881	0.692110474	0.69969024	0.484443245	0.0997298571752065	0.779854127	0.755051917	0.677341829	0.0436689295076445	1.058484971	1.072475121	1.033149873	0.0162756348841984	2.047982213	1.494500859	1.310465694	0.313429270238497	2.496748423	1.563088153	2.391673116	0.417574392683819	1	1	1	1	1	1	1	1	1	1	1	1
3566	2.951833703	1.448735686	3.269302984	0.794044196897195	3.507648832	2.351208585	2.693125174	0.485078434454623	0.549583322	0.520311675	0.464812453	0.0351553586743716	0.547549166	0.618754107	0.289699959	0.14135573308711	0.389035783	0.343038354	0.437728491	0.0386623062657244	1.194289547	1.112390813	0.952260794	0.100513649097733	0.390478358	0.295668341	0.346494034	0.038739602404613	0.555142381	0.479162486	0.368142902	0.0767876564313819	1	1	1	1	1	1	1	1	1	1	1	1
3567	1.044318022	0.847141898	1.052402654	0.0949126868372145	1.168861506	0.605105017	1.013217101	0.237721132796915	0.79184779	1.399603688	1.333119131	0.272185004987663	1.125551914	1.227618322	0.86920779	0.15077133937776	0.404363784	0.483178718	0.641974194	0.0988188600756505	0.786272797	0.559287947	0.38735909	0.163372036105506	1.704903822	1.447211371	1.427745452	0.126315778624646	1.643847316	1.645646006	1.514580537	0.061365292944004	1	1	1	1	1	1	1	1	1	1	1	1
3576	0.976170388	0.754068456	1.093459758	0.140741102101373	1.323376146	0.799082402	0.966214028	0.218678274321277	0.968438896	1.47094534	1.385772849	0.219579068981054	1.526081483	1.09544326	0.794266626	0.300316431063803	0.69012791	0.512092453	0.698050889	0.0858551347490508	0.955547736	0.934682433	1.070336899	0.0596415654437842	0.931066306	1.006932165	1.289410369	0.154186046271748	1.769651779	1.39196752	1.726729105	0.168836895069835	1	1	1	1	1	1	1	1	1	1	1	1
3583	3.325244876	1.945525061	3.114344747	0.606835607493402	0.450439396	0.201679972	0.476257065	0.123801087350159	0.425822882	1.460598236	1.742497427	0.566064292047706	0.415062412	0.36351433	0.375626484	0.0220078305499046	0.753019094	0.423643515	0.565891587	0.134882454960416	1.024180959	1.276125564	0.877646324	0.16456480923743	3.649964092	2.659245705	2.418191989	0.533009519413254	0.953569836	0.582515649	0.582359313	0.174953481600462	1	1	1	1	1	1	1	1	1	1	1	1
3590	1.227815953	0.761028051	1.647705575	0.362153324141959	1.170226929	1.596720137	1.391895778	0.174160383659198	0.752469114	0.636002216	0.683516748	0.0478151508507489	0.804785052	1.183623325	0.367481245	0.333473462454584	0.33872421	0.219858026	0.181695971	0.0668691757455356	0.869948302	0.714778075	0.420972605	0.186183490748535	1.759646093	1.142551094	2.05576317	0.380416125495644	1.32559684	1.540515178	1.56034659	0.106296556877267	1	1	1	1	1	1	1	1	1	1	1	1
3592	0.870084912	0.570637867	1.09437948	0.214549104242512	1.681869636	1.021304252	1.740838991	0.326182336873782	0.529525754	0.865800488	0.741944772	0.138861551482334	0.849887515	1.146525537	0.636227041	0.209244532456337	0.5876921	0.720448884	0.544581446	0.0748422399562458	1.320940509	1.036773578	1.021109117	0.13779819529581	1.183450553	0.890109107	1.238753742	0.152992638954814	1.960813023	1.458792645	1.73195892	0.205214920993298	1	1	1	1	1	1	1	1	1	1	1	1
3595	0.708978841	0.366862753	1.123060694	0.309182169355252	1.527041284	0.847064358	1.433772145	0.300978733008137	0.484035783	0.778299726	0.741159508	0.130844807947291	0.663710018	0.982668163	0.542998733	0.185476779099079	1.077111335	1.178911354	0.943875605	0.0962385963951775	1.902606299	1.445014933	1.105514888	0.326599458440512	1.083769065	0.87631954	1.051123416	0.0910783782647184	1.436863026	1.838182736	1.526226481	0.172033601936641	1	1	1	1	1	1	1	1	1	1	1	1
3601	1.654749503	1.031480837	2.485829338	0.595752286751054	1.5879614	2.15948724	2.55516002	0.397026714067697	0.448425018	0.74482	0.869405704	0.176571144295685	0.709375281	0.892452949	0.483294072	0.16734566097058	0.532416808	0.225154557	0.440316339	0.128749187575871	1.135543899	0.600937115	0.759989675	0.224138624145767	1.473023704	1.385759527	1.475222009	0.041664539702995	1.96269795	0.994625086	1.300727863	0.40401710307349	1	1	1	1	1	1	1	1	1	1	1	1
3604	1.431770246	1.091125138	1.460636551	0.167799827011545	1.630898729	1.141965535	1.317843222	0.202207918144377	0.859407773	1.01103871	1.186969186	0.133848983197749	1.089279094	1.436897977	1.166314893	0.149066952702724	0.715272161	0.447325428	0.461326144	0.123144021970686	1.28565946	0.858142096	0.762716379	0.227387732971251	1.216695375	1.292500023	1.708250362	0.216081516069383	1.327619699	1.855866968	1.286813517	0.259172218973833	1	1	1	1	1	1	1	1	1	1	1	1
3608	0.742230342	1.23063195	0.838370889	0.211252317660209	1.034124819	0.886605194	1.19952343	0.127817822919194	0.892672691	1.397444805	0.856092625	0.247025678172971	1.050346849	1.047171815	0.605642493	0.208891302747534	0.745096579	0.506490395	0.739953235	0.111287546818246	0.93657558	0.711089257	0.907431566	0.10013532938287	1.318390914	1.389932202	1.390055661	0.0337540237821897	1.055754588	1.200520166	1.074744695	0.0642366854710992	1	1	1	1	1	1	1	1	1	1	1	1
3615	1.592861517	0.932842242	1.924279499	0.412096423011811	1.822381045	1.746891249	2.192974661	0.19494407972591	0.527255964	0.628222063	0.91896299	0.166051810521717	0.673909176	1.157268727	0.731474211	0.215574467322688	0.784173935	0.569548888	0.542433906	0.10813436840315	1.486010461	1.593967051	1.000114478	0.258287180840476	1.7642152	1.232750352	2.715806291	0.613499561471672	2.050737776	2.159437008	2.267550134	0.0885133823104993	1	1	1	1	1	1	1	1	1	1	1	1
3618	1.479819023	0.781222254	1.662505572	0.379776558200543	1.607395934	1.504913052	1.568653832	0.0422513360806641	0.58079288	1.068517043	0.936610722	0.205988261094694	0.962318491	1.075510957	0.887967594	0.0771096645111623	1.090118161	1.112503803	0.836558345	0.12513974102247	1.106082172	0.991236636	1.016357252	0.0492962740944511	1.508448869	1.712268418	1.882280168	0.152823879680227	1.889120425	2.013888702	1.856246986	0.0679040962278302	1	1	1	1	1	1	1	1	1	1	1	1
3641	1.029430501	0.958626495	0.750193996	0.118523480856771	1.267494037	0.613818351	1.218383734	0.297247189810145	0.719883344	0.470113648	0.73279613	0.120901120035201	0.561837504	0.981074574	1.237068453	0.278334215853909	1.310126678	1.806752178	1.879978737	0.253142556530193	3.085022394	1.900360497	2.201148478	0.502784504214375	0.95617239	0.616370423	0.930179089	0.154422547047827	1.188757862	0.702885084	0.856500442	0.202776567723624	1	1	1	1	1	1	1	1	1	1	1	1
3652	0.790343867	0.854769046	1.097965231	0.132466302497804	0.906647808	0.486464745	0.902420023	0.197087254758486	0.837896728	0.919729174	0.795582448	0.0515314974735293	0.807811871	0.548371484	1.055692022	0.207130665132236	1.677753962	2.615066066	2.084819371	0.383755967752031	2.998615645	2.097567107	1.667625701	0.554604194343869	0.68874203	0.674054098	0.497030014	0.0871185391299689	0.529180498	0.415965555	0.670751101	0.10423026506666	1	1	1	1	1	1	1	1	1	1	1	1
3662	1.457641227	0.644765346	1.278891074	0.348781092444431	1.226802412	0.750759163	1.392032309	0.271855627853757	0.658739409	0.783989021	0.715918048	0.0511973517427202	0.706270141	0.773337677	0.673239651	0.041644904268573	0.94335297	1.697657131	1.097008044	0.325467864053135	1.88288897	1.230740112	1.32493168	0.287805204558211	0.963623909	0.764763692	1.164601519	0.163233872276927	1.175006504	1.286622072	0.947975481	0.140902895648942	1	1	1	1	1	1	1	1	1	1	1	1
3664	1.0762697	1.524093356	0.922981266	0.255033574176584	1.157383827	1.194997958	0.771945771	0.191180679750691	1.731786384	1.650109498	1.917962935	0.112090382956305	1.438618044	1.692378842	1.698586987	0.121113782585941	0.819613559	0.769879504	0.529329948	0.126755293526867	0.606994584	0.834258633	0.479255702	0.146815549797498	1.903461389	1.327333825	1.597921115	0.235347334462188	1.263875035	1.924509653	1.413890386	0.282778818133983	1	1	1	1	1	1	1	1	1	1	1	1
3673	0.562813045	0.946697198	0.691831302	0.159502482916142	0.85101433	0.699368344	0.918867867	0.0917609503913717	1.485489948	1.536069092	1.295248813	0.103679177182683	1.359002692	1.119793328	1.123006	0.112014820309937	0.866237311	0.689249055	0.944055792	0.106618234821283	1.323728241	0.917259668	0.759916666	0.23754695751437	1.368356658	0.867370606	1.52305203	0.279848334359769	0.778556388	1.234264884	1.201782214	0.207590798599953	1	1	1	1	1	1	1	1	1	1	1	1
3675	0.758747979	0.879783721	0.899295834	0.0621682957251392	0.854354372	1.590182605	0.630607094	0.409917497688827	2.482251781	1.714125018	1.288784884	0.493884398064387	2.069452876	1.812899025	1.687342898	0.159022100063455	1.079288082	1.298104941	1.125917174	0.0941061558429374	0.933457149	1.036661895	0.699917463	0.140865900383192	1.001401282	0.977183318	1.581789295	0.279480697572106	1.515964053	1.313406335	0.777524975	0.311535753795132	1	1	1	1	1	1	1	1	1	1	1	1
3689	0.962525986	1.140566495	1.202323156	0.101661196991039	1.001439665	0.675223627	1.025001847	0.159623474692229	1.471961396	2.085047006	1.728711395	0.251389382530659	1.621979313	1.489832545	0.911815943	0.308382513657998	0.941479659	0.879915959	0.847767703	0.0388809153682795	0.917411911	0.899221939	0.883072041	0.0140274372348071	1.253281271	0.902921984	1.138191133	0.145811500203055	1.030685067	0.983339722	0.901395265	0.0534086225117174	1	1	1	1	1	1	1	1	1	1	1	1
3698	0.655269356	1.248422521	1.05059221	0.24658729984296	1.136585015	0.909894807	0.796894283	0.141243431404419	2.690676199	2.147918443	1.642101424	0.428167399399205	2.12153603	1.853824568	1.699085911	0.174508064729098	1.755729114	1.866669005	1.486592436	0.159582931822917	1.229008423	1.004341937	0.584187635	0.26724905489026	1.261139301	0.964834467	1.194725215	0.126954559450302	1.441988087	1.578882652	1.166807704	0.171357367926334	1	1	1	1	1	1	1	1	1	1	1	1
3710	1.471660014	1.044764351	1.292340184	0.175020412017533	1.661964999	0.737795224	1.060134838	0.382998715180105	1.444934754	1.586736755	1.724236032	0.114028779289147	1.255009263	1.62542511	0.812610373	0.332263696192302	0.758234049	0.545224796	0.507253678	0.110456574822208	0.923888108	0.913062033	0.621239286	0.140187980553304	1.832071443	1.522925473	1.709631286	0.127114071002484	1.581354398	1.732792675	1.541965753	0.0822597047673166	1	1	1	1	1	1	1	1	1	1	1	1
3717	1.882617222	0.551449102	1.932749871	0.63966255519263	1.98563178	1.027795449	2.200687355	0.509833824831672	0.319214511	0.84529412	0.931733465	0.270680415163728	0.670859991	1.328367456	0.379689748	0.396804677755181	0.406149106	0.279301886	0.446478914	0.0712311334287953	0.899224939	0.778905899	0.329718647	0.245081228115955	2.753657648	1.103201063	1.843705764	0.674978730724005	2.218358338	2.660337489	1.641788303	0.417029311450493	1	1	1	1	1	1	1	1	1	1	1	1
3726	2.457230856	0.720799294	2.164070686	0.758959065339554	2.086128969	1.3182165	2.450945028	0.472093944875737	0.335391882	1.299381747	1.19174691	0.431303663577662	0.81161472	1.634333455	0.280114386	0.55710242513337	0.472535168	0.356129081	0.301055448	0.0714833131372852	1.073694857	0.768060922	0.419266332	0.267362937382155	3.37582168	1.899657608	2.927135791	0.617889850934644	3.281714131	3.939738922	1.979646824	0.814475763923632	1	1	1	1	1	1	1	1	1	1	1	1
3731	1.042396298	1.482946037	1.270482859	0.179891372731074	0.842170243	1.063275251	0.97624511	0.0909442686278118	0.871205023	0.710380373	0.770730991	0.0663340002034658	1.4121544	1.036283102	1.214042461	0.153523781272781	1.607239009	1.412207733	1.34789011	0.110270277378946	1.188037876	1.131281253	0.908126444	0.120816570238836	0.768577557	0.750250397	0.842027803	0.039656743413132	0.868578986	0.790768118	0.963561909	0.070658789693608	1	1	1	1	1	1	1	1	1	1	1	1
3746	1.12888705	1.416261684	1.443949439	0.142444960523144	1.068634521	1.509881722	1.099022264	0.20122624125955	0.991705244	0.713019578	0.62430666	0.156530934741398	0.961484902	0.747213157	0.861538491	0.0875417029327778	0.555759923	1.040021945	0.563646637	0.226447281154734	1.984737711	1.226034389	0.668805609	0.539321790270816	0.519509325	0.585689331	0.605187087	0.0366676281457641	0.741654936	0.976319136	1.454655946	0.296693600055237	1	1	1	1	1	1	1	1	1	1	1	1
3748	0.628361675	1.682186211	1.152716705	0.430223754179897	1.03957838	0.997963963	0.818633507	0.0958632179817827	1.396980705	1.938924477	1.656802321	0.221310047735079	2.138674095	2.464451465	0.93165135	0.659335607874023	0.731470531	0.479601534	0.206222296	0.214491623195629	0.514118458	0.520268515	0.750106079	0.109824752467939	2.317608816	1.635853293	1.314249983	0.418323137977102	1.190717918	1.486266224	1.264731893	0.125567303549568	1	1	1	1	1	1	1	1	1	1	1	1
3763	0.922358489	1.049135952	0.911989314	0.062351374599123	1.083551986	0.86027429	0.817744525	0.116578689097532	0.88485383	1.336080162	1.353506007	0.216934123582605	1.253326561	1.493959065	1.080975351	0.169366299152985	1.757502855	1.35586612	1.093659944	0.272998078161521	1.117994675	1.053617471	1.011335603	0.0438537194625825	1.53136015	1.319759145	1.460436596	0.087936391814929	1.4136441	1.570011468	1.797756581	0.157713167325514	1	1	1	1	1	1	1	1	1	1	1	1
3768	0.840944133	0.693704097	0.551286128	0.118257847264143	0.631920316	0.723908673	0.880971815	0.102825276590177	1.210679521	2.328602547	1.649852018	0.459870350666599	1.419824732	1.605249926	0.803246871	0.342824811346782	0.995118612	0.967152745	1.055323859	0.0367890485325798	0.926467099	0.867210451	1.017373777	0.0617561503123138	2.004806149	1.361888533	1.645847309	0.263064651167452	1.770955399	1.182819223	2.139308138	0.3939062136497	1	1	1	1	1	1	1	1	1	1	1	1
3783	0.836323874	1.026203904	1.111990348	0.115183787755124	0.856336812	0.880822267	1.048261776	0.0852908217591234	1.135250786	1.43659489	1.284990874	0.123023999753047	1.99471384	1.62242023	1.350603179	0.264021376423078	1.316770803	1.037593507	1.009510394	0.138699348222648	0.876039777	0.94058088	0.725459347	0.0901340321938582	1.047764367	0.814352363	1.472779047	0.272568918915736	1.153714591	1.320892205	1.115016362	0.0893375436081431	1	1	1	1	1	1	1	1	1	1	1	1
3785	1.075547393	1.026183695	1.111815867	0.0350951813215962	0.718229806	1.490950611	0.934347857	0.325510040843302	1.490315438	2.366962021	2.205404586	0.380929058119272	2.265920249	1.858920555	1.620827235	0.266350265764698	1.075219309	0.891716553	0.857838437	0.0954960334922547	0.913789742	1.297323881	0.751426699	0.228877436106031	1.111625305	0.8998992	1.572055294	0.280598078121704	1.232359092	1.37879914	1.236079417	0.0681725325997239	1	1	1	1	1	1	1	1	1	1	1	1
1683	0.628415476	1.289454675	0.592857281	0.320327113566708	0.859811832	0.697988909	0.758602112	0.0667532988853254	1.363224247	1.263546042	1.141639753	0.0906130821012601	1.579313418	1.283713844	1.278708774	0.140541536315406	0.994577239	1.275817149	1.072985266	0.118501982372618	0.719486759	0.590620442	0.792168871	0.0833406572076944	1.035430435	1.28589723	1.152099378	0.102332314250149	0.746140347	0.976696696	0.84603553	0.0944031649371117	1	1	1	1	1	1	1	1	1	1	1	1
3813	0.995630683	2.035415659	1.148750298	0.458351378458145	1.027222081	1.609088886	0.839002313	0.32779210717597	1.573010531	1.033234076	1.032355446	0.254660408801692	1.658381751	1.566295468	1.40427914	0.105038252805759	1.02189143	0.800568102	0.605956151	0.16992154506838	0.931284004	0.820133838	0.731109438	0.0818871581781747	1.195788089	0.894736516	1.488898539	0.242572851618374	0.960972151	1.26007905	1.770864239	0.334380295893457	1	1	1	1	1	1	1	1	1	1	1	1
3816	0.953172649	1.611980253	1.432896199	0.278135307181774	1.741732724	1.134290089	1.248085155	0.263654612923232	1.495306907	0.926683504	1.081801908	0.239995527249247	1.267655034	1.172937611	1.516089208	0.144700436747585	2.160645999	2.026616572	1.316194195	0.370549545393676	1.704894222	1.182721474	0.934298396	0.321143154559785	0.85044287	0.83927907	0.861325568	0.00900068898759799	0.581483721	0.903218033	0.973625299	0.170699595723025	1	1	1	1	1	1	1	1	1	1	1	1
3819	1.272016911	1.239557806	1.738379421	0.227881691483909	1.528173971	1.609184754	1.501451368	0.0458055393695146	0.80491225	0.788472442	0.810355437	0.00930209678850156	0.554955535	0.523523264	0.871291817	0.157056110789005	2.749317166	1.87713496	1.712936504	0.454819599155456	1.442837319	1.653589385	2.93716075	0.660384938149027	0.910690152	0.897228753	1.534084093	0.297094436730341	1.705190529	1.073315822	1.013160714	0.31301216646815	1	1	1	1	1	1	1	1	1	1	1	1
3825	0.380385261	1.594800871	0.653445523	0.520204775032912	0.614079022	0.767177649	0.402829156	0.149374815602182	2.55525646	1.497022007	2.216919784	0.441284069905653	1.805708552	1.803877487	1.5437161	0.123075110305218	1.383233537	0.960807024	1.132649412	0.173450719514505	0.931474628	0.790581999	0.709472366	0.09172089899075	0.94820898	1.377496595	0.968522268	0.197754192596899	0.797899226	1.118355286	0.982013876	0.131309334023872	1	1	1	1	1	1	1	1	1	1	1	1
3834	0.470384186	3.438173996	0.636290725	1.36161061493498	0.549041043	1.323967508	0.684926501	0.337860801790856	1.28528584	1.274231646	1.804668075	0.247485781061562	1.57834942	1.867764956	1.449330256	0.174958692052189	0.625694487	0.404739973	0.467542197	0.0929618580258514	0.779153173	0.485041913	0.378300522	0.169501886461194	1.161820553	1.805436619	1.063526415	0.32902788277284	0.701200356	0.78985527	0.566375941	0.0918817640876515	1	1	1	1	1	1	1	1	1	1	1	1
3867	1.045449361	1.404949245	1.352977833	0.158645291050311	1.230608834	0.97546833	1.035825146	0.108873171437593	1.316803669	0.861396369	1.238921702	0.198882094254036	1.067347754	1.099460096	1.996365	0.430573603553497	2.212335613	2.921926841	3.394883176	0.485984241220091	1.586398802	1.308413595	1.635707818	0.144078937769425	0.728287894	0.827664512	1.034805306	0.12768709349345	0.89287019	0.972550891	1.194662581	0.127698109362148	1	1	1	1	1	1	1	1	1	1	1	1
3887	1.194752837	1.457676594	1.218064211	0.11883060597137	1.304081291	3.823786387	1.031894509	1.25687706786597	1.130539288	1.482535541	1.264527152	0.145060051740915	0.951994815	0.781644596	1.255362529	0.195919441227122	3.182271562	2.021221322	2.908674058	0.495587822986555	1.470188526	1.251763027	1.929158831	0.282297816491338	1.888939981	2.29826493	1.553303076	0.304624944223212	2.61562076	1.486388712	1.896518417	0.466723755182127	1	1	1	1	1	1	1	1	1	1	1	1
3892	0.699599311	1.542690571	0.781199101	0.379668079789467	0.95629818	0.636401794	0.93942262	0.146984543137062	0.943726871	0.715937171	0.719196257	0.106621222450142	0.790894354	0.754209962	1.00011947	0.108316603788474	2.868147905	3.539032849	3.720630136	0.366634867848773	2.036827488	1.146579784	2.388087045	0.522522145195443	0.559069839	0.658401218	0.69599149	0.0577612806833641	0.58137863	0.701111687	0.723078355	0.0622694427527701	1	1	1	1	1	1	1	1	1	1	1	1
3929	0.874434916	0.765665164	0.927271004	0.0672796474652145	0.751371551	0.564815237	0.678454743	0.0767637475969098	0.957615656	1.063151883	1.307033176	0.146328619349925	0.838858992	0.838302839	1.021836385	0.0863877551524838	1.064860424	1.638665741	1.162319234	0.250700519920391	0.860933839	0.604248949	1.196483202	0.242492134623988	2.398016569	1.607258776	1.667869883	0.359333608002179	0.994806901	1.188030361	0.959248201	0.100521420256982	1	1	1	1	1	1	1	1	1	1	1	1
3934	1.324574585	1.244232947	1.458365815	0.0883224881262745	0.897363138	1.141202224	2.401907741	0.659333869469952	0.748351687	0.622238292	0.643398558	0.0551437561112449	0.715146056	0.572923669	1.51755122	0.415852867234728	1.841596068	2.806993752	4.051830782	0.904725213685377	3.637539498	2.72826879	4.648772064	0.784410418963788	0.327176164	0.364662261	0.396059336	0.0281580364917379	0.522166806	0.391404124	0.716984078	0.133772175698502	1	1	1	1	1	1	1	1	1	1	1	1
3949	0.866735143	0.996260054	1.135997929	0.109952426178857	1.161869686	0.889705059	1.342526656	0.186117622220543	0.72745115	0.772176072	0.96242518	0.101875652154501	0.830660852	1.187438847	0.991630945	0.145885283334501	0.672571631	0.55147674	0.655091544	0.0534431719740056	0.978899515	0.66304582	0.731504057	0.13566895964374	1.278227783	1.345097853	1.162654039	0.0753618248709014	1.163079045	1.95189039	1.041085472	0.403687360948627	1	1	1	1	1	1	1	1	1	1	1	1
3953	0.83815204	1.520196339	1.09805702	0.281056860414201	1.17285135	1.202656678	0.931704823	0.12131451904922	1.393709857	1.216343824	1.072958587	0.131190875808374	1.349057793	1.239724175	1.982685928	0.32752109684541	2.514943166	1.72548621	1.721992307	0.372979826312333	1.279827766	1.540073081	1.036152778	0.205761673229508	1.074498411	0.931809584	0.867144672	0.0866264171100265	1.030703885	0.834824714	1.624519169	0.33575827505338	1	1	1	1	1	1	1	1	1	1	1	1
3957	0.620872905	1.041384382	0.736118497	0.177419374273682	0.848302181	0.737085743	0.617356189	0.0943046560670433	1.244474927	1.499888429	1.668400431	0.174274746294338	1.438638526	1.585568579	1.521694647	0.0601540973937242	1.421277215	1.393784961	0.95877016	0.211845456522711	1.652379675	1.402906686	0.941327198	0.294559562177304	1.049590754	0.924050588	1.530256216	0.261254427513328	0.738026213	1.782808889	0.988228487	0.445412422271885	1	1	1	1	1	1	1	1	1	1	1	1
3959	1.132570103	1.39672153	1.023757054	0.156602382689681	1.013816986	0.624511925	1.333141801	0.289766777705177	0.979971303	0.967473867	0.898388986	0.0358772306878248	1.075803162	1.224952761	0.723549942	0.210220181075667	1.014289131	0.706276267	0.944440483	0.131855540396723	0.772513159	0.585523195	0.616557851	0.0818198933994893	1.44451039	1.337410235	1.013704037	0.183136336466639	1.455888923	1.866231767	1.148900565	0.293860729471994	1	1	1	1	1	1	1	1	1	1	1	1
3963	0.699076855	1.192205421	0.779820143	0.215962156837567	0.636611163	2.811169205	0.508262802	1.05664846886415	1.581503055	0.903817649	0.955203753	0.308067246785029	1.055212871	1.027607484	1.216273333	0.0831981118842673	1.01745214	0.974050877	0.802686343	0.0927205003725825	0.719232219	0.807628248	0.622678374	0.0755299490414746	1.077566083	0.888956312	1.0767406	0.0887175705749682	0.941030217	1.044690708	0.814342789	0.0941956389620659	1	1	1	1	1	1	1	1	1	1	1	1
3972	0.757397006	0.760131825	0.633981545	0.0588338039574031	0.909319624	2.159401159	0.548857435	0.690127840070424	0.824984193	1.626836109	1.197373315	0.327630965299389	1.251497627	1.038284974	1.853730613	0.345301123818021	1.368508278	0.710282074	0.944061324	0.272451767417992	1.013385158	1.518442272	0.571147199	0.38701493742527	1.132053083	1.066027859	1.197905788	0.0538389544200509	1.237013062	1.384680207	1.181306718	0.0858095815048456	1	1	1	1	1	1	1	1	1	1	1	1
4019	1.109804651	1.597298578	1.515228377	0.213112970656353	1.243334849	1.554489444	1.432385186	0.128004627403838	0.914127776	0.633165757	0.791236061	0.115001570396453	0.835258736	0.890029051	0.765428531	0.0509916491200164	0.870260204	0.970962532	0.836838954	0.0570059187879286	1.221369876	0.649241322	0.82365082	0.239427605110437	0.517227667	0.613323277	0.516613544	0.0454453467429256	0.583154874	0.632609831	0.564819679	0.0286307465958905	1	1	1	1	1	1	1	1	1	1	1	1
4027	1.068592687	0.965962171	0.953245478	0.0516394721112695	0.939698556	0.623403063	1.35393775	0.299131683683154	0.798442988	1.05249261	0.791791722	0.121358240475477	0.771194589	0.786805149	1.018086124	0.112886377996796	1.35134198	1.768247065	1.703716387	0.183224749968933	0.681622339	1.220355068	1.625166322	0.386491390232743	1.182705195	1.207165401	0.990099467	0.0970755077471302	0.841541458	1.25933161	1.065687382	0.17071356562373	1	1	1	1	1	1	1	1	1	1	1	1
4040	1.488453056	1.311905043	1.386902339	0.0723466527097726	1.073585989	4.822109472	1.592153323	1.6584114590293	0.733392024	0.804489771	1.288522886	0.246647120844952	0.681853756	0.761562886	1.184053758	0.220367603068014	0.618527353	0.805625506	0.535898386	0.112835171972707	1.941222071	1.015233233	0.628934377	0.550634091658712	1.046054423	0.833159418	1.407881986	0.237240969543389	1.107678599	1.402993908	0.864788422	0.220068654684889	1	1	1	1	1	1	1	1	1	1	1	1
4043	1.437376465	2.195179321	2.167756388	0.350946659089947	1.839239286	2.222946551	2.146251707	0.165787679128805	0.811359521	0.704508407	0.737505381	0.0446721325652372	0.869234356	0.967981363	0.634372951	0.139922765802025	0.706984002	0.637910149	0.480454437	0.0947975282312432	1.524674872	0.687121177	0.593225618	0.41871632943043	0.804640728	0.607935661	0.775739083	0.0867218906761995	0.690814948	0.797439346	0.558976706	0.0975331937674342	1	1	1	1	1	1	1	1	1	1	1	1
4072	0.777808743	0.974252132	0.674601355	0.124290143605057	0.771915534	0.526361631	0.621697069	0.101078161309916	1.016803963	1.180555977	1.039036078	0.0725234604489383	1.330918295	1.474243317	0.88966686	0.2487690863475	0.786576648	0.771010309	0.613767414	0.0780531658504569	0.493555918	0.609561894	0.504160696	0.0523654469664634	1.155631136	1.019052913	1.063020238	0.0569244285521111	1.204941533	1.65190113	1.169579356	0.219508961747474	1	1	1	1	1	1	1	1	1	1	1	1
4079	1.005140801	0.984593253	0.964052955	0.0167740429753859	0.854805613	0.869460686	0.710917653	0.0715343037449214	1.425977772	0.995564989	1.081185038	0.186031056540975	1.281913843	1.326270118	0.73125059	0.270646496793175	0.482731211	0.637947027	0.576986667	0.0638506991292485	0.584063596	0.603833673	0.61653484	0.0133606273748876	1.607534743	0.930837538	1.842273565	0.386398909177535	1.250788473	1.052859626	1.10816034	0.0833845054662942	1	1	1	1	1	1	1	1	1	1	1	1
4085	0.867537401	3.078235807	0.645766204	1.09814380133168	0.75831136	0.602040459	0.869521475	0.109713960469971	1.744373249	0.915676747	0.901665511	0.393995281816978	1.201993189	0.975885715	2.659375169	0.746043159844478	1.916447247	0.834053377	0.983111396	0.478993225839791	1.033553328	0.950336811	1.337155276	0.166242011135025	0.451379238	0.507229888	0.583946217	0.0543432446602617	0.506157303	0.569123128	0.665352721	0.0654624665990373	1	1	1	1	1	1	1	1	1	1	1	1
4098	1.571058113	1.582548533	1.406994739	0.080185863971591	0.867493697	0.932326259	1.272046142	0.17741211932688	1.519096031	1.007308052	0.966567605	0.251412538582551	0.846311967	1.00006633	1.039230127	0.0832610510481446	1.328062207	1.158829131	0.971846178	0.145484752176054	0.970719632	0.945505568	0.438449583	0.245187666449413	1.095004823	0.827163261	0.814131061	0.129442827684861	0.67422672	0.814633192	0.826766508	0.0692255425400883	1	1	1	1	1	1	1	1	1	1	1	1
4117	1.18535406	1.326613267	1.475729943	0.118559923925783	1.192486872	1.386594339	1.141839816	0.105487023717811	0.933798243	1.067847204	0.847339666	0.0907179902511482	1.000922829	0.755134985	0.941597523	0.104721553691239	1.717402326	1.478215436	1.365880321	0.146589853525313	2.169652645	1.895481038	1.351511162	0.340004702955359	0.530515524	0.579453503	0.805682685	0.119857107085337	0.926799465	0.802132496	2.253486598	0.656765587424009	1	1	1	1	1	1	1	1	1	1	1	1
4124	2.066145546	1.575988314	2.39518256	0.336583930649541	2.024612432	0.843878287	1.506729644	0.483242247135864	0.757270563	1.020140483	0.694826374	0.140960648998671	0.67545162	0.644061753	0.843640041	0.0876255681546085	1.083930641	1.469090325	0.688717827	0.318594550096991	1.971591367	1.689380175	0.560584445	0.609623152346158	0.729303115	1.64198007	0.4802488	0.49940262310796	0.777770998	0.435884383	0.927389846	0.205710118951631	1	1	1	1	1	1	1	1	1	1	1	1
4130	1.589799185	1.468250962	1.495065287	0.0521402914899752	1.501991122	0.756296007	1.1097222	0.304566392251231	0.941350557	0.92245746	0.708267106	0.105705225347014	0.897361009	0.910913868	0.947536221	0.0211933653810585	1.173821775	0.966217784	0.722307724	0.184528369604111	2.569758983	1.315220115	0.906069171	0.707824213649078	0.818945582	1.038052118	0.51826012	0.213073576848965	0.614074963	0.536284519	0.706495699	0.0695739346287191	1	1	1	1	1	1	1	1	1	1	1	1
4134	2.561969038	2.94275484	2.931729791	0.176962768579331	2.038967636	1.158146559	1.473046959	0.364428661554819	0.706237961	0.860977575	0.682578341	0.0791134294339465	0.845268298	0.511525893	1.067639621	0.228545030004546	1.631291068	2.18739037	0.684469887	0.620437727262515	1.211357806	2.653019855	0.569452453	0.871249745060633	0.232758296	0.430035762	0.235030961	0.0924664720081062	0.393589506	0.186374981	0.412376201	0.102397564381563	1	1	1	1	1	1	1	1	1	1	1	1
4162	0.670767827	1.450482022	0.824200375	0.337264234365497	0.896039837	1.139998788	0.83142122	0.132879080750051	1.708008668	1.113720394	1.013539668	0.306503928275857	1.399544417	1.325621557	1.35990513	0.0302052712141703	0.783866052	0.847865576	0.641391994	0.0862980213106014	0.882641426	0.723788543	0.645330922	0.0987173923880829	0.734734627	0.992885797	0.931494962	0.1101138252616	0.825521321	0.994493705	0.963154978	0.0733914965584632	1	1	1	1	1	1	1	1	1	1	1	1
4169	1.369945525	2.015852126	2.210298204	0.359196207534953	1.28660888	2.526514685	1.690896692	0.516297983557492	0.741894701	0.902749337	0.777427608	0.0689946351876658	0.846647799	0.898667905	0.813139169	0.0351885151631512	1.537736232	1.415521327	1.440144988	0.0527750557562451	1.393510879	0.997278549	0.944226992	0.200463501292819	1.129841178	0.745287296	1.161057827	0.189068271556447	1.205354546	0.790628927	1.053065555	0.171289961939378	1	1	1	1	1	1	1	1	1	1	1	1
4186	0.913765825	1.917533321	1.391760723	0.40994107074443	0.868755782	1.832350639	1.126632355	0.407301918007184	0.848634485	0.74983833	0.671653762	0.0724152249413321	1.072652125	0.946768031	0.670412784	0.167999839654272	2.467114179	1.705638303	1.50682522	0.41386082422842	1.403366081	1.300855608	0.930974481	0.202888658282221	0.721327249	0.564321782	1.028101132	0.19259982042371	0.812032208	0.608732376	0.922996953	0.130130797738759	1	1	1	1	1	1	1	1	1	1	1	1
4192	1.792538653	2.41462831	1.708179183	0.315027764308009	1.820913599	1.349080634	2.001882342	0.275181980751205	1.104290267	0.707315984	0.760705627	0.175906995687734	0.922272713	0.759279824	0.897696041	0.0717478174656457	2.304879562	2.124096484	1.986532532	0.130363250484022	1.329384376	1.294569866	0.952849686	0.169889867691844	0.435522406	0.561257924	0.469531211	0.0531034725606951	0.576388619	0.88388158	0.97711994	0.171214908641625	1	1	1	1	1	1	1	1	1	1	1	1
4197	0.878808412	1.632792893	0.892377242	0.352277044854403	1.209609779	0.510249451	0.614112555	0.308132250925635	1.588869663	0.966735776	0.825230064	0.331699307781282	1.356986304	1.610953249	1.046047458	0.231012440215717	0.716118496	0.634751913	0.372471595	0.146630555632621	0.599523809	0.377478137	0.461792916	0.091519919688635	1.289284277	1.022093939	1.296520456	0.127694493155355	1.101544284	1.59215011	1.257698972	0.204650359502091	1	1	1	1	1	1	1	1	1	1	1	1
4209	0.944573627	0.876002019	0.8050889	0.0569470757577968	0.754700785	0.721508302	0.665713792	0.036717318343481	1.155671273	0.621228967	0.74285016	0.228726319810841	0.893731612	0.802777967	1.515982317	0.316952318578521	1.573018018	2.231262306	1.958543393	0.270039289931714	4.663788755	1.067704083	1.630077229	1.57943358857677	0.305503962	0.690969308	0.423734521	0.161237033735804	0.496055021	0.596393469	1.242732251	0.330882407958001	1	1	1	1	1	1	1	1	1	1	1	1
4212	0.877860542	0.641307047	0.717498598	0.0985893061160286	0.720934744	0.607991521	0.75652434	0.0633199891952305	0.983303307	1.591820061	1.743920629	0.328627775456108	0.60773993	1.152730145	1.56425213	0.391759601361873	0.926240764	1.028697097	2.57217086	0.752912451614083	1.138345967	1.18307159	1.100773486	0.033640337234451	1.314605579	2.654195108	1.674707945	0.566035817740561	1.061165297	1.234704451	1.124632621	0.0716935972240392	1	1	1	1	1	1	1	1	1	1	1	1
4219	0.618112277	1.991687634	0.785462255	0.61189096173147	1.279425253	0.899663043	0.835680811	0.195852039379413	2.296475095	2.364961904	2.469973802	0.0713518224163801	2.608327458	4.404619016	1.622296635	1.15182164789624	0.883109508	0.624396365	0.46690074	0.171583183848132	1.145569534	0.70972332	0.452790866	0.285952305854675	2.340511932	1.95691172	2.120486125	0.157168368447327	1.831124529	2.697850812	1.703688353	0.441690367097614	1	1	1	1	1	1	1	1	1	1	1	1
4233	0.526426764	1.773139655	0.884504205	0.52410616495933	0.78700551	0.577282725	0.526971546	0.112611684668095	3.211390744	1.474716239	1.23660151	0.880184922439348	1.967506867	1.366038235	1.838715715	0.258580672177217	0.823370762	0.755587257	0.474091566	0.151228445428342	0.469892659	0.505114484	0.541049265	0.0290500488033405	0.867580029	1.185585677	0.941573072	0.135869510099126	0.92882824	0.631012189	0.982936907	0.154730286921444	1	1	1	1	1	1	1	1	1	1	1	1
4257	0.575149316	1.273126629	1.040686349	0.290196397543231	0.723508888	1.423019779	0.673671827	0.342104852744712	2.018314152	1.044088662	1.147920538	0.436842382855698	1.25863714	0.806122145	2.088582997	0.531066618876459	2.376173784	3.470207706	2.362421932	0.519004245004786	1.18383336	1.354558368	1.228546278	0.0722844075847015	0.952039291	0.983020668	0.869367508	0.0479716469538692	0.961413505	0.600687907	0.868816391	0.152966977738379	1	1	1	1	1	1	1	1	1	1	1	1
4260	0.619693105	2.783687286	0.74692003	0.99149036869646	0.925851471	1.024871435	0.665385087	0.15161285670453	2.912980805	1.767876959	1.52628212	0.604847467212111	1.812947142	1.648231974	1.903301595	0.105596467377401	2.179903726	2.165852727	0.952086865	0.575515154978119	0.763726441	0.960879171	0.807877198	0.0844775394422936	1.047183433	1.228527884	1.136759883	0.0740353641554214	1.104153008	1.018072748	1.124186345	0.0460328882687929	1	1	1	1	1	1	1	1	1	1	1	1
4263	0.408735454	0.476928182	0.329482995	0.0602506648917607	0.326679146	1.171009701	0.361597365	0.390051520499211	1.955023558	0.555727838	0.435406469	0.689745673018459	0.652438944	0.372090246	0.806457687	0.179812321746402	1.72538027	2.346387361	2.354452102	0.294664822191724	3.66595239	0.680499533	2.713110578	1.24509454974851	0.356765349	0.301858638	0.536536972	0.100225581009323	0.539320121	0.533538601	0.392390148	0.0679417468813331	1	1	1	1	1	1	1	1	1	1	1	1
4272	0.989020397	1.321226969	1.154619199	0.135622973606244	1.39414345	0.791625607	1.09061124	0.245979213751728	0.988811881	1.601248465	1.654706691	0.302094953676928	1.266543664	1.705459606	0.945116411	0.311641613484264	0.713302481	0.782317866	0.710559067	0.0331996902947327	0.891318793	1.109181556	1.134904134	0.109270130548638	1.991556522	1.637376033	1.921356405	0.153121856664828	1.416496061	2.140663485	1.789513716	0.295685040615338	1	1	1	1	1	1	1	1	1	1	1	1
4279	1.048798648	1.471374277	1.042322818	0.200747838806401	1.34030005	1.269281822	0.991591922	0.150463220977951	1.415038441	1.791193714	1.311527779	0.206097780394755	1.506631158	1.481845103	1.477682493	0.0127788934043486	1.544796212	1.70004003	1.059279619	0.272926711654416	1.034407235	0.78702625	0.978572063	0.105937464073894	1.063631495	0.963426699	1.470754543	0.21938594066467	1.471844258	1.355440262	1.22329678	0.101536878325077	1	1	1	1	1	1	1	1	1	1	1	1
4289	1.44482257	1.808148226	1.861228893	0.185057743346165	1.662116345	1.160610903	1.484137103	0.207592956695161	1.096660168	0.936536731	1.142383981	0.0882567419423547	1.114963777	1.613466274	1.140322006	0.229253202482056	1.124556584	1.027080798	0.840528989	0.117839241256408	0.833407608	0.985837609	1.352873027	0.218019934055006	1.299669083	1.044129585	1.774265222	0.302515376764222	1.134730575	2.020032527	2.683323486	0.634372344789679	1	1	1	1	1	1	1	1	1	1	1	1
4295	1.171647109	1.922997173	1.122172391	0.3664082419408	1.294789568	0.910155018	1.500311815	0.24460130282903	1.457747368	0.857478798	1.113377982	0.245944217369108	0.937205452	0.692890305	1.260000885	0.232259718745877	2.531219626	2.140068491	1.542487189	0.406570269297225	1.592970644	1.695961837	1.981600988	0.164394665599157	0.849532153	1.044608194	0.767762011	0.116134417779382	0.601850505	0.755640598	1.144080989	0.228169339610362	1	1	1	1	1	1	1	1	1	1	1	1
4299	0.712052977	4.844080533	1.120575267	1.85906289568158	1.023027622	1.374241064	1.590157335	0.233715598607343	1.531816433	1.255833278	1.40108445	0.112721611942498	1.41531135	0.913344355	2.757081884	0.778294938797697	5.498159989	2.431063216	2.359082425	1.46310445446311	2.110271178	2.157537842	1.725810633	0.19334265241285	0.773436769	0.790387093	0.77007477	0.00888948809073143	0.675590093	0.58013236	0.906491323	0.137006783909674	1	1	1	1	1	1	1	1	1	1	1	1
4309	0.878290052	0.975794231	1.29561932	0.178250407637289	1.353782721	0.518867676	0.834989453	0.344183827688879	1.213389187	1.000315614	1.050688824	0.0909268423373797	1.359576009	1.374916197	1.408934685	0.0206259216363899	1.651113126	1.506556147	1.221210339	0.178616708373343	0.7364702	0.659018219	0.686731011	0.0320430181745973	1.135942176	1.125052001	1.401347459	0.127757470000027	1.153164501	1.694665139	1.301310165	0.228497073719885	1	1	1	1	1	1	1	1	1	1	1	1
4327	0.978802152	0.949378511	0.818198869	0.069815044252115	1.011588524	0.62299453	0.749519747	0.161827743325373	1.264004079	1.217437716	0.939076217	0.143461828369649	0.896981415	0.925504536	1.337129026	0.201102021833128	2.06215663	2.187907993	1.6107747	0.24779962557498	0.896622055	1.059803993	0.983665386	0.0666683115104684	0.774680488	0.764679695	0.626977427	0.0673944645779552	0.538568837	0.831801208	0.65131017	0.120771982755023	1	1	1	1	1	1	1	1	1	1	1	1
4328	0.867761213	1.115928613	1.069732806	0.107761895649672	1.157976509	0.774637818	0.939303527	0.157014231766437	1.717574331	1.294117261	1.014836914	0.288896998100872	1.116716729	1.086049234	1.183675637	0.0407634165682425	1.196295077	1.03933671	0.8456169	0.143425736719502	0.80131027	0.579612663	0.718623275	0.0914761160936865	1.131890494	0.969915224	1.086664836	0.0682412551461151	0.916247648	1.165829819	1.107241145	0.106563704837601	1	1	1	1	1	1	1	1	1	1	1	1
4347	1.03321119	1.244184309	0.821439604	0.172584905733407	0.742531878	0.585258099	0.737133156	0.0729004044333592	1.499336167	1.161921192	0.96159947	0.221895474131344	0.850392371	0.795561064	1.174593405	0.167258382350296	1.978123975	1.840675732	1.360121954	0.26494243630854	0.837357477	1.235509828	1.401778863	0.23681736694499	0.934593918	0.783934439	0.866242926	0.0615943934607353	0.737859219	0.967981423	0.744668392	0.106911855399758	1	1	1	1	1	1	1	1	1	1	1	1
4355	1.094093159	1.367665174	1.029383726	0.146614875769183	1.018362955	0.893289267	0.917747251	0.0541244864514325	1.558900186	0.977011243	1.001256539	0.26877272790785	1.305798417	1.272837289	1.185977798	0.0505393003000382	0.913270157	1.001359864	0.570688244	0.185771726071276	0.77501068	0.621153619	0.718014304	0.063510781582832	1.05643472	0.897939672	1.311815128	0.170500155135145	1.144684017	1.089600144	1.20686606	0.0479028352114448	1	1	1	1	1	1	1	1	1	1	1	1
4359	0.774674539	2.27748901	1.030604794	0.656478135184791	0.806094551	0.812765061	0.70720363	0.0482667652791997	1.0756085	1.024106306	1.270516938	0.106123604429015	1.303551671	1.024850978	1.896570022	0.363507440329434	2.917387353	3.644764884	3.949013794	0.432807191562013	1.639416092	1.654442987	1.743143842	0.0457688581305122	0.490232573	1.359986192	0.683721267	0.372863317413689	0.571562501	0.929056156	0.897304449	0.161561031106414	1	1	1	1	1	1	1	1	1	1	1	1
4364	0.926082539	0.861239131	0.516176163	0.179906258470434	0.771178186	1.439952263	2.75379593	0.823557126549003	0.796335094	0.709709729	0.659063168	0.0566790277402908	0.465528084	2.966606011	0.861114443	1.09772360958043	0.503003444	0.395403086	0.515539376	0.0539214601761991	0.457313361	0.513973624	1.157638732	0.317625002851225	1.085671171	1.029794727	1.253541497	0.0950819765786137	1.050850368	1.455765274	5.317488188	1.92299125301841	1	1	1	1	1	1	1	1	1	1	1	1
4367	0.852562668	0.523167634	0.540862102	0.151280249671626	0.631614223	0.59615434	0.666475095	0.0287086751943725	0.86058192	0.661435485	0.791231858	0.0825401128856396	0.871491944	1.277775457	1.232761167	0.181844876116018	1.333950751	1.125582612	0.853462446	0.196733230920555	0.503367256	0.588764453	0.730415998	0.0936358031596215	0.946081591	0.884721237	1.051054635	0.0686789894281594	1.098706959	1.255328435	1.763124549	0.283595548084341	1	1	1	1	1	1	1	1	1	1	1	1
4374	0.674155879	1.046163792	0.642976286	0.183158164603638	0.506671104	0.702557619	0.687030255	0.0889082230549348	1.997287332	1.784392724	1.399861447	0.247230460451322	1.492888499	0.67414766	2.278889777	0.655178672198804	1.91838698	2.57514273	2.543114172	0.302331313501124	0.705279035	1.373953454	1.474862934	0.341494685069898	0.908402964	0.673823378	0.636645726	0.120305978599733	0.753607264	0.942196058	0.827726739	0.0775762383357845	1	1	1	1	1	1	1	1	1	1	1	1
4379	0.939761065	0.9303935	0.421413471	0.242173640505333	0.699389248	0.401166054	0.707681914	0.142578560871031	1.651695967	0.979042794	1.317427966	0.274611222613792	0.797672139	0.729573799	2.11421666	0.637282661183328	5.725894906	4.990223872	4.217679046	0.61578788364551	2.006451453	1.582218639	1.573824422	0.201992874270705	0.788107705	0.970861535	0.78423452	0.0870782576954808	0.716668987	0.960878103	0.905680973	0.104568077957431	1	1	1	1	1	1	1	1	1	1	1	1
4394	0.782521921	1.391902237	0.725864495	0.301507454711168	0.954431529	0.49634532	0.52283614	0.209978654530599	2.431350414	1.144106703	0.871214113	0.680317900762735	1.463674902	1.404173571	1.529294638	0.0511008148996795	1.250346307	1.438323834	0.659406084	0.331873262135042	0.579652337	0.518990126	0.549636003	0.0247656884672385	0.962778481	0.77000893	0.971458709	0.0929859365770642	0.92618103	1.707771821	1.125013827	0.331666754658238	1	1	1	1	1	1	1	1	1	1	1	1
4403	0.422134843	1.559880475	0.576793532	0.503856722438186	0.586878102	0.490940757	0.503032253	0.042661854983499	1.600544475	0.796924967	0.858238013	0.365236983458824	0.943196333	0.905426166	1.389866745	0.220005989073356	2.306091481	4.308082024	1.996032576	1.02467747277041	1.093520697	1.006976337	1.680487777	0.299191120460635	0.558190334	0.7772034	0.715745238	0.0922360356968214	0.615826185	0.590154058	0.74826626	0.0692811502278129	1	1	1	1	1	1	1	1	1	1	1	1
4406	0.61167342	1.592746152	0.690580028	0.445051017494149	0.388889538	1.069886094	0.612202075	0.283450850082657	1.589677805	0.830573624	0.73524823	0.382299473506136	0.967628117	0.7319239	3.155992166	1.09141094445551	1.745291015	2.127901373	1.92696216	0.156266033238033	1.28388605	1.056980432	1.247736456	0.0995438559511509	0.683987717	0.613392563	0.589894923	0.0399850926896223	0.486586031	0.440441427	0.757088317	0.139668681034087	1	1	1	1	1	1	1	1	1	1	1	1
4408	0.511677888	1.04734074	0.589812328	0.236260668075217	0.535149324	0.431319244	0.617635056	0.0762293056053041	1.367263203	0.627432582	0.854770911	0.309422475115815	0.886393516	0.727374907	1.76245307	0.455113424651534	3.795030348	4.349438062	3.484641607	0.357705961256015	1.529754247	1.093698907	1.2914092	0.178276308929612	0.752809903	0.82288473	0.581370601	0.101451132273379	0.580133979	0.628690195	1.009391535	0.191935540618641	1	1	1	1	1	1	1	1	1	1	1	1
4410	0.844869717	1.774308653	0.749286776	0.4623205577052	0.742672946	0.945216486	0.96770536	0.101197948156728	1.173733094	1.182103142	0.871911124	0.144293546213233	1.036907538	0.783766575	1.621636828	0.350874344490502	1.696470837	1.284997708	1.081061692	0.255957559472624	1.289602868	1.049026284	1.154979796	0.0984471719524721	0.816054399	1.259501701	0.652336795	0.256493055264134	0.660738119	0.569744911	0.556108099	0.0464437145955007	1	1	1	1	1	1	1	1	1	1	1	1
4413	0.464216852	1.897733532	0.608806854	0.644395351539953	0.577234766	0.605283678	0.630155211	0.0216176576929136	1.122937347	0.929679314	0.748867175	0.152741681173329	0.822049658	0.862064735	1.531047368	0.32520364943083	1.510498462	1.436309248	1.379356302	0.0536924820533908	0.827980523	0.584528599	0.7191341	0.0995741064058198	0.894508401	0.960958363	0.654410722	0.131670442609845	0.412872299	0.470763981	0.845594625	0.191803739375289	1	1	1	1	1	1	1	1	1	1	1	1
4414	0.776189727	1.540942103	0.632012786	0.398857491985386	0.692413712	1.935511605	0.412514424	0.661912749901366	3.791820124	0.522301333	0.353289798	1.58260716072094	1.084009457	1.114408961	1.004209463	0.0464711358985324	1.830739228	1.796948817	0.297395774	0.714993649433395	0.53206447	0.46875132	0.45389201	0.0338957348333748	1.025709111	0.769820075	0.629642711	0.163977466382819	0.611773934	0.885748479	0.700998443	0.114093353646257	1	1	1	1	1	1	1	1	1	1	1	1
4422	0.488026453	1.221103853	0.496539914	0.343586937907869	0.490873359	0.481223745	0.514812087	0.0141199404583099	1.22172181	0.619024669	0.755833727	0.257986276121175	0.808528367	0.792757588	1.057738503	0.121366888523849	1.479049037	1.450212216	0.898718178	0.267033319207466	0.753853646	0.810092475	0.771238455	0.0235104523833269	0.588250227	0.547693033	0.584199146	0.0182391323160791	0.489979465	0.694910522	0.662354742	0.0899196264915212	1	1	1	1	1	1	1	1	1	1	1	1
4426	0.588755763	0.8949354	0.616296216	0.13830089640791	0.751502246	0.520148192	0.710960005	0.100872592681111	1.188814751	0.954180736	1.234134633	0.122692568436091	1.14750946	1.30497267	1.15529508	0.0724635228776025	1.823106468	2.044975723	1.290687598	0.316516875969662	0.936112676	1.214627148	0.955076523	0.127059244949559	0.997988788	1.023192366	1.265297591	0.120510099382028	0.742061079	3.067832052	1.394764028	0.979477659629181	1	1	1	1	1	1	1	1	1	1	1	1
4467	0.649984977	5.018008282	0.894494627	2.0039621149928	0.935165384	1.730488647	0.657127034	0.454844243059784	2.042170199	1.665897216	1.582200041	0.200044195419478	1.915673413	1.261248575	3.565063778	0.969325363007127	7.239904749	5.003470829	4.013924002	1.34939457129513	2.0432911	1.917182772	2.11663606	0.0823707119216964	0.582204336	1.158335148	0.706347957	0.247572833727514	0.631535959	0.710224447	1.064492942	0.188311147313209	1	1	1	1	1	1	1	1	1	1	1	1
4470	1.451396302	1.175301619	0.89400964	0.22755544926362	0.822838012	0.701846234	0.976240902	0.112281338526035	1.468831648	0.834938081	0.925868269	0.279860795616677	1.028311244	0.731126859	2.269384956	0.666234901041446	1.886286093	1.585889391	1.889169213	0.142292789458048	0.962089793	1.421431048	1.33304098	0.199000830763963	0.887974698	1.044605702	0.924134162	0.0669611580617927	1.124003765	0.875598526	0.78064169	0.144767813340337	1	1	1	1	1	1	1	1	1	1	1	1
4477	1.581240272	1.584344793	1.565575497	0.00821455144359818	0.937557786	2.190257401	1.081903268	0.559617014646141	1.79793229	0.984070347	0.909275914	0.40244746021161	1.110082332	0.588066099	1.756084271	0.477736085073186	3.497598512	2.775782858	2.175675205	0.540434831423161	2.15886964	1.790052165	1.135752388	0.42307123636933	0.745142795	0.782295346	0.469571366	0.139489630117937	0.338859212	0.209553964	0.870813632	0.286154523260374	1	1	1	1	1	1	1	1	1	1	1	1
4482	0.274102241	0.626206403	0.480277902	0.144445634329097	0.238613211	0.495193064	0.614256546	0.156743686330897	0.781413925	0.857283596	1.167704164	0.167111833732773	1.685428082	0.8123689	2.052506208	0.520140924125981	3.903887019	3.61052343	3.419803432	0.199101658062987	1.275728618	3.025055117	1.951554568	0.720284461052276	0.326819494	0.493293742	0.901507138	0.241435001625073	0.587060976	0.765108536	0.596354045	0.0818300223268136	1	1	1	1	1	1	1	1	1	1	1	1
4514	0.742485574	1.121277788	1.014770136	0.159501412054044	0.970972475	0.979237298	0.79034318	0.0871628344131564	1.154077765	0.603283378	0.798988367	0.227977430667111	0.842542522	0.675537169	0.957893631	0.115912724788639	1.633293296	2.082796484	1.685312534	0.200763157214293	1.77145318	1.202815987	1.313463644	0.246158389919085	0.431445851	0.694364886	0.350583659	0.146761577282491	0.454982154	0.291615383	0.406128281	0.0684662176084146	1	1	1	1	1	1	1	1	1	1	1	1
4516	0.895860336	1.247524412	0.913562614	0.161765081906763	0.886514638	1.118962284	0.72369187	0.162200788494403	1.131798977	1.104540474	0.860718519	0.121872787243874	1.01659287	0.610196959	1.913766594	0.544607108209169	2.419897606	2.456281194	2.382941083	0.0299412794751764	1.39036699	1.233407099	0.857420364	0.223615378730602	0.656471162	0.858540336	0.673659819	0.0914744691622836	0.677316132	0.616046669	0.685531397	0.0310010127084816	1	1	1	1	1	1	1	1	1	1	1	1
4526	1.285205372	1.708323448	1.621302915	0.182441174023661	1.501225409	0.874391083	0.991232634	0.272165360446785	1.073507618	0.533925959	0.538276	0.25334214337593	0.91993498	0.582356017	1.464923042	0.363607862279013	2.400967484	2.716936528	1.236313342	0.636701633085599	2.68947718	1.448131305	1.006635673	0.712414791172845	0.258594445	0.396437519	0.238707917	0.0701386043589112	0.417776841	0.239322157	0.53607037	0.121974011422975	1	1	1	1	1	1	1	1	1	1	1	1
4533	1.120427948	1.856257913	1.622062371	0.306943784868231	1.713425211	1.035691081	1.045006097	0.317314150759583	1.514920989	1.717813809	1.270699545	0.182793379162028	1.432595096	1.404829613	1.359112417	0.0302961093382976	1.752813839	1.964457964	1.77522632	0.0949293129079248	1.497819065	0.928838142	0.902515145	0.274634898663735	1.098836512	1.151770625	1.197959315	0.0404979361306587	1.269926286	1.289014776	2.032777925	0.355198006655108	1	1	1	1	1	1	1	1	1	1	1	1
4542	0.997132856	1.251092995	0.877932312	0.15561827128794	1.11636992	0.550861565	0.660404582	0.244881776828857	2.130166162	0.817942369	1.006604272	0.579263509142741	1.201534637	1.436784434	1.400778516	0.103460683052135	1.594079565	1.399828406	0.77864297	0.347777339229914	0.703139125	0.572467545	0.743521491	0.0730032341335539	0.815685179	0.798235177	0.975148895	0.0796043291026261	0.984812723	1.080862331	1.083106624	0.0458163665830112	1	1	1	1	1	1	1	1	1	1	1	1
4559	1.086792285	1.904605096	1.872773571	0.378241196087857	1.079123788	2.747434329	1.910642115	0.681086060703347	0.700802181	0.778957255	0.465797997	0.133084727799232	0.50290475	0.385869458	0.845433427	0.194999201065009	2.406790791	1.870373414	1.345310644	0.433355719583652	1.73963774	1.727631962	1.033451791	0.330105848862654	0.245577361	0.64718358	0.253782673	0.187414915780443	0.529144497	0.344789725	0.517240704	0.0842402136782515	1	1	1	1	1	1	1	1	1	1	1	1
4572	0.854835917	1.250125509	0.667904095	0.242711338044904	0.753720289	0.602904646	0.563638965	0.0819336192098956	1.853222304	1.016620524	0.96431184	0.407267390970284	1.481620156	1.023200821	1.330923208	0.190773549383478	2.005870439	2.260691155	1.200701476	0.45176306177609	0.740706118	0.775569289	0.826902015	0.0354027966729554	0.959675647	0.945590168	0.995311759	0.0209246526818574	1.057822926	0.982624694	1.179382171	0.0810657681531211	1	1	1	1	1	1	1	1	1	1	1	1
4599	0.880366831	1.429895855	1.071833006	0.227754850715882	1.094360241	0.659197036	0.770086331	0.18463688671978	1.296504909	1.137568589	1.357170432	0.0925959136037398	1.259452872	1.584608043	1.184120745	0.173778559745737	1.443179441	1.266671928	0.812728104	0.265557858482913	0.65892596	0.704485353	0.705469109	0.0217124920142816	1.409001706	1.248659912	1.242294504	0.0771299772539952	1.035382146	1.373777756	1.341509365	0.152485595726894	1	1	1	1	1	1	1	1	1	1	1	1
4647	1.060607484	1.055124343	0.974090474	0.0395555106143749	0.742645339	2.395313608	0.92902472	0.739072450522626	0.938746526	0.639609439	0.685435969	0.13155028863448	0.853049003	0.717978523	1.249795279	0.225704010708633	2.35963842	1.879150875	1.650795217	0.295423100330515	1.448556189	1.211920953	1.1728007	0.121823058766569	0.874732137	0.851305855	0.785269902	0.0378785035316249	1.115496931	1.091466565	1.237934564	0.0641364060211606	1	1	1	1	1	1	1	1	1	1	1	1
4667	0.76069425	0.732524771	0.605346198	0.0675778779036465	0.861936177	0.558588874	0.777434397	0.127825184441567	2.579290172	1.527708733	1.915132358	0.434233192594166	1.340325142	1.172167484	2.642335819	0.657005304747966	1.518510135	3.044357695	1.967537845	0.640258424393343	1.369629643	2.041075357	1.395693208	0.310561637202547	1.298088887	1.192377018	1.182786444	0.0522405033569554	0.933909151	1.116794713	1.614979489	0.287806262986765	1	1	1	1	1	1	1	1	1	1	1	1
4678	0.375415872	0.900914229	0.458509671	0.230645205066408	0.254934616	0.177256285	0.215238314	0.0317146198785662	1.369653068	0.405300042	0.485302221	0.436965995116035	0.615815937	0.834736104	0.811966641	0.0982737597193064	0.828021481	0.718451086	0.448907914	0.1592992605534	0.18356021	0.29771058	0.217678076	0.0478417965196412	0.610541758	0.531486555	0.400654353	0.0865508925296905	0.290167404	0.637258219	0.433911122	0.142393949692064	1	1	1	1	1	1	1	1	1	1	1	1
4688	1.331139213	0.671523562	1.653136297	0.408566394803265	2.237723791	1.640600481	2.06731035	0.251148097194734	0.639547369	1.166964019	0.858947376	0.216327667654061	1.160066482	1.276652328	1.039946326	0.0966384112428174	1.242929829	2.069899176	1.636267862	0.337742378080506	0.866678664	0.952435751	0.745914599	0.0847147000161628	1.908206542	1.377239112	1.413296222	0.242249355404455	1.652084639	1.672007307	1.227930758	0.204805438523532	1	1	1	1	1	1	1	1	1	1	1	1
4697	1.515624676	0.840121001	1.815549225	0.407937926951196	1.596857531	0.527814121	1.061975862	0.436435177552152	0.249776595	0.671809502	0.936320805	0.282728954672168	0.502113662	0.50691533	0.34616705	0.0746714368512107	1.322430535	1.506858091	1.024081286	0.19891350471918	2.766847945	1.632345011	1.077502035	0.70307556405212	1.061092591	1.072428169	0.969738127	0.0459702538451479	1.065714765	0.860491083	1.080740673	0.100472450320159	1	1	1	1	1	1	1	1	1	1	1	1
4698	2.219917268	1.120052116	2.407218809	0.567801150189974	1.871277758	0.580908523	1.266545236	0.527136065927365	0.469259922	1.650866842	0.961056682	0.484641565532669	0.746987785	0.488483157	0.681539998	0.109736552898048	0.864314828	1.915123567	1.440201569	0.429650432664959	3.166915427	2.388488727	2.436748215	0.356124395079205	1.486394636	1.414404846	1.358593238	0.0523138634510138	1.812262223	1.157846543	1.374519337	0.272198011286156	1	1	1	1	1	1	1	1	1	1	1	1
4699	1.839279948	0.354327788	1.533304944	0.640198819372311	1.569379441	1.082793369	1.703396377	0.266640548332992	0.304849773	0.988859281	0.845151362	0.294476329947405	0.8699656	0.964012854	0.846160642	0.050881895801961	0.411118438	0.44683647	0.697670539	0.127499723123257	0.617640168	1.194136823	0.656433862	0.263096479597319	1.733927218	1.129934496	1.828859044	0.309536352848663	1.370193264	1.338828686	1.066734501	0.136262085337787	1	1	1	1	1	1	1	1	1	1	1	1
4702	0.925764335	0.631215872	0.805235339	0.120908050842777	0.914606433	0.47137983	0.788525707	0.186466463583999	1.25549077	1.769820501	1.809782581	0.252404316693611	1.556679045	1.656705935	0.853927571	0.357198686484888	0.712365123	0.571269346	0.722287328	0.0689709273105121	0.574346078	0.918194632	0.758525181	0.140494406235984	1.232452181	1.017465625	1.290499475	0.117443220724498	1.127627674	1.352424932	1.012476192	0.141169250995117	1	1	1	1	1	1	1	1	1	1	1	1
4704	1.254116532	0.610702236	1.309039473	0.317047732530758	1.361009945	0.930802406	1.233600096	0.180431038628175	0.285953816	0.712775231	0.791165933	0.222001227630809	0.747944683	1.151445865	0.293294173	0.350546338132211	0.387007999	0.302582734	0.517646519	0.0884725192089716	0.632755092	0.773764706	0.47543121	0.121854827070558	2.147642317	1.213358111	1.530069791	0.387956052880492	1.437588192	1.531621936	1.401913971	0.0547105019768758	1	1	1	1	1	1	1	1	1	1	1	1
4705	1.127166001	0.89835708	1.115367527	0.105190969418614	1.298515278	2.494307552	1.226286884	0.581474420755173	0.726501234	0.924880703	0.919185141	0.0922038449210371	1.00211899	1.154412129	0.527108916	0.267153117067115	0.650252712	0.560273847	0.567223408	0.0408769941647506	1.230752136	0.990727596	0.691821575	0.220454767033975	1.352817681	1.121493624	1.23629164	0.0944385291285118	1.416545725	1.462845436	1.157159532	0.134523328114085	1	1	1	1	1	1	1	1	1	1	1	1
4707	1.133815396	0.727186375	1.251897901	0.224749941100905	1.550379238	1.182887763	1.444163384	0.154415292121085	0.388749715	0.596702501	0.825947644	0.178555850557914	0.627571318	1.112112108	0.683243917	0.216488937542584	0.614799862	0.406467946	0.898006157	0.201444176338133	0.990147946	1.000998793	0.699318087	0.139726318263492	1.519490053	1.572587431	1.740240705	0.0940790460740477	1.339259084	1.537470678	1.104941772	0.176784141201913	1	1	1	1	1	1	1	1	1	1	1	1
4710	1.864796627	0.564341088	1.439108996	0.541357702752879	1.714198961	1.862181094	1.597178809	0.108432589769227	0.333862116	1.136732242	0.931354827	0.340551490887855	0.837051854	1.62564521	0.366242808	0.519576221452118	0.353713214	0.388760307	0.428347578	0.0304881380260568	0.984650276	1.05397262	0.641655535	0.180264114353915	1.368059198	0.837057183	1.680741803	0.348255539866313	2.114438523	1.971891036	1.176917921	0.412478540693971	1	1	1	1	1	1	1	1	1	1	1	1
4712	2.52448172	0.347628582	1.137799995	0.8997497585929	1.854080413	1.871962206	1.929650956	0.0322467179497425	0.375462912	1.237728973	1.51702271	0.485874529287104	0.701914165	1.027388482	1.114463817	0.177549010559933	1.903100454	3.158952773	3.359325252	0.644455397972966	2.717632257	1.848369032	1.780000036	0.426802980283362	1.403964592	1.528462507	1.45931154	0.0509300955878595	1.377498248	1.096434492	1.093937904	0.133087079503888	1	1	1	1	1	1	1	1	1	1	1	1
4716	0.760179655	0.37536052	0.870422944	0.212217433855112	0.860186801	0.466369388	0.736908783	0.164479376873748	0.157552944	0.468756445	0.456369606	0.143872030446772	0.344617039	0.573929626	0.317435574	0.115042162950786	0.175127506	0.198526261	0.298250764	0.0533872798985359	0.366022871	0.649918132	0.506494848	0.115901842538269	1.059614442	0.782318234	1.034968583	0.125314184790271	0.855505803	0.945675788	0.816885825	0.0539639627335411	1	1	1	1	1	1	1	1	1	1	1	1
714	1.110482361	0.959971425	1.320421194	0.147818165861964	1.560899643	1.109997685	1.093694834	0.21650216633037	0.649315374	0.958249502	0.957003576	0.145340167050616	1.034058573	1.326722378	0.458175737	0.36081180245984	0.256174932	0.170641965	0.29514518	0.0519995931803967	0.516974944	0.618167656	0.397344449	0.0902553839856813	1.327106261	1.115674788	1.379697447	0.114103785644312	1.319575439	1.545798891	1.172394024	0.15357611715928	1	1	1	1	1	1	1	1	1	1	1	1
4722	1.430778925	1.778508996	1.661276054	0.144448641947729	1.958413733	1.436497621	1.350334064	0.268655390658996	0.927386067	1.568505659	1.260848722	0.261806642902335	1.175409756	1.310463534	0.482630858	0.36262761185539	0.315897197	0.133460343	0.172501289	0.0784359523526019	0.641458034	0.582099587	0.268132772	0.163798771328612	2.518418955	1.795633397	1.964175915	0.308762924266713	1.572818178	1.831148931	1.404317955	0.175534670576533	1	1	1	1	1	1	1	1	1	1	1	1
4723	1.661311203	0.818440145	2.045960618	0.512639499118481	1.701917047	0.959436725	1.299333769	0.303476216311809	0.361666085	0.97136377	1.125617659	0.32983961368167	0.86343123	1.413987845	0.214133314	0.490391143839218	0.228911964	0.173452011	0.228691791	0.0260923321162038	0.572383271	0.53538349	0.353168662	0.0958159532855337	2.010118432	1.618237474	2.300070703	0.279392109343286	1.91912829	1.862692996	1.240962729	0.307253423349376	1	1	1	1	1	1	1	1	1	1	1	1
4724	1.382872602	0.534575945	1.212932438	0.366462732562259	1.626753845	2.038570585	1.470952916	0.239456972470465	0.2755225	1.122004025	1.095331522	0.392899368956141	0.718981411	0.98238621	0.694888498	0.130220962213501	0.482623266	0.445618954	0.85788075	0.186233809690265	0.934874398	1.181511886	1.662704671	0.302234907373987	1.953325551	1.353061273	1.508140503	0.254417962761851	1.491566219	1.680647123	1.32752218	0.144283386414701	1	1	1	1	1	1	1	1	1	1	1	1
4725	1.070359238	0.531909034	1.396606454	0.356536969610298	1.281389026	1.199895009	1.390456254	0.0780672951343556	0.43992015	0.836716943	1.108173258	0.274408139302699	0.578674689	0.800342577	0.809693452	0.106767535791913	0.694954526	0.826831829	0.976408249	0.114978706558664	0.898080845	1.787794374	1.242886035	0.366273407389785	1.287158677	1.033713922	1.555075725	0.212872397373913	1.343017143	1.480877624	1.21589261	0.108209270888815	1	1	1	1	1	1	1	1	1	1	1	1
4727	1.283394648	0.733564956	1.796231333	0.433919345359239	1.549431975	0.97698359	1.398778985	0.242281936807388	0.447575786	0.473351631	0.660985201	0.0951106543786712	0.894996515	1.022062912	0.331906204	0.299913478113278	0.302771828	0.33115821	0.294346271	0.0157476472554894	0.874643277	0.586393099	0.350150274	0.214473968292702	0.986304767	0.75703168	1.323864891	0.232812006856743	1.024588266	1.31639586	0.915725761	0.169161082056789	1	1	1	1	1	1	1	1	1	1	1	1
4728	1.279518902	0.573173154	1.735884197	0.478317719572376	1.354158545	1.604603373	1.480318789	0.102244628687031	0.462988861	0.527347078	0.591768194	0.0525739446346542	0.736752188	0.974256318	0.254508201	0.299444824576296	0.251417809	0.170498739	0.317953947	0.0602937180401475	0.694529755	0.7289383	0.579855434	0.0637354330203309	1.162309527	0.727097759	1.436725468	0.292172870643618	1.215826081	1.302089937	1.106354682	0.0800955887958034	1	1	1	1	1	1	1	1	1	1	1	1
4729	1.640958115	1.104360218	2.966400657	0.7825833169474	1.503575571	2.013710121	1.624282568	0.217680003997721	0.485244745	0.646707242	0.799282617	0.128222535739911	0.925475151	1.081632276	0.18852955	0.389459218476958	0.351711023	0.26130224	0.214598496	0.0569159544196375	0.812153659	0.625744497	0.509427991	0.12468660059509	1.113093625	0.777518065	1.491113242	0.291495733520102	1.215250957	1.330386527	0.917760794	0.173850699706124	1	1	1	1	1	1	1	1	1	1	1	1
4732	0.8471185	0.635195982	1.11110673	0.194676934454071	0.984822911	0.96742913	1.065316076	0.0426400273952398	0.652392991	0.954387778	1.165700993	0.210644310819617	1.137975584	1.279331441	0.584491358	0.299838661742994	0.720761615	0.518579742	0.34803634	0.152347079014899	0.589743537	0.627580987	0.777458973	0.0810570226052066	1.5266008	0.87650161	1.424655084	0.285480903604909	1.357122327	1.944867768	0.882148081	0.434666969697866	1	1	1	1	1	1	1	1	1	1	1	1
4735	0.7999981	0.938407179	1.102203262	0.123519764453223	1.003567925	0.831281991	0.862299902	0.0749823743580859	0.938336659	0.974688301	1.140594222	0.0880368220245571	1.325871105	1.477957548	0.655812782	0.357153944185784	0.619827333	0.530607084	0.346235304	0.113922880554409	0.639332859	0.745606034	0.49465348	0.102850103868326	1.243513707	1.051023803	1.278203474	0.0999257201859407	1.00408873	1.340111182	1.017334155	0.155374650688973	1	1	1	1	1	1	1	1	1	1	1	1
4736	0.798914208	0.749982344	1.045456121	0.129306696172257	0.995178214	0.783190509	1.031654147	0.109546266312753	0.669635267	0.883781227	0.871566768	0.0981970899597657	0.96735049	1.017204991	0.623047006	0.1752429670498	0.476152395	0.377156857	0.445335314	0.0413630417753314	0.810704769	0.653501329	0.514859313	0.120857613185574	1.137431053	0.797407958	1.088653733	0.150118114065452	1.097623129	1.310897191	1.042600021	0.11570880085896	1	1	1	1	1	1	1	1	1	1	1	1
4737	0.901061424	0.773982843	1.114782121	0.140621497471625	1.038016759	0.903490984	1.072554165	0.0729325226359566	0.744307347	0.984190543	1.130187194	0.159081469745374	1.129182148	1.249749341	0.588932808	0.287341122803246	0.495396882	0.349333835	0.378548731	0.0631060960599368	0.794394737	0.641745535	0.674292449	0.0656469006334448	1.322193584	1.065438724	1.575477539	0.208224081433832	1.36730873	1.514914131	1.059714347	0.189621993043227	1	1	1	1	1	1	1	1	1	1	1	1
4740	0.969975686	0.741363122	1.086420207	0.14332845836604	1.216006207	0.895919077	0.813788923	0.173519091660459	0.636895028	1.289273408	1.130278757	0.277749758231715	1.444950255	1.447702299	0.241221449	0.56809297493721	0.350735312	0.303016953	0.256410771	0.038508724871602	0.558589584	0.397725775	0.375222205	0.0816545374598667	1.52165271	1.308605513	1.495655373	0.0948991393279492	2.306582269	1.695037899	1.530583577	0.333867190908948	1	1	1	1	1	1	1	1	1	1	1	1
4751	1.273749622	0.970883578	1.855948178	0.367275607289653	1.31099934	1.155735144	1.502246248	0.141716577707599	0.703763019	0.579737132	0.470012762	0.0954876610211432	0.6090033	0.709781958	0.374334488	0.14053500724935	0.459099579	0.436186645	0.366129449	0.0395480837126541	0.784131647	0.756265823	0.537761751	0.110160821470164	0.790836222	0.495620374	0.842182009	0.152713876836856	0.709845947	0.665658952	0.597243757	0.0463229995992085	1	1	1	1	1	1	1	1	1	1	1	1
4755	1.486100235	1.24892857	2.10479618	0.360793021133144	1.804940088	1.075350946	1.18596603	0.321051206959196	0.584357999	1.108577329	0.950442647	0.219552689980275	0.635296503	1.289479628	0.601220365	0.316722373577495	0.748234173	0.620434047	0.622347444	0.0597996672528971	1.087524067	1.061948361	1.032602813	0.0224391078891575	3.58684936	3.154033554	2.95804569	0.262707023161242	2.502668712	2.706440381	2.349577782	0.146177457032481	1	1	1	1	1	1	1	1	1	1	1	1
4756	0.948737619	0.753190817	1.476896345	0.305675914596585	1.395309546	0.722256884	1.424246015	0.324315680421545	0.725658788	0.702539204	0.789429466	0.0367440579736555	0.796500015	0.785748608	0.634314893	0.0740508658433411	0.316450967	0.333761027	0.310163287	0.00997790019155443	0.984276892	0.798950896	0.55526135	0.175684266955313	0.716519351	0.611932719	0.873336125	0.10742522198631	0.60487053	0.739628166	0.685470045	0.0553664603134767	1	1	1	1	1	1	1	1	1	1	1	1
4760	0.823948055	1.81745146	1.039729202	0.426674795461088	0.937349135	2.29360486	1.003139681	0.624416026357583	0.999542121	0.691229867	0.980510419	0.141068103888789	1.015867199	0.975861364	0.570189416	0.201328609902638	1.397053843	1.19290755	1.019419479	0.154337844641994	1.100597571	0.973584883	0.954621569	0.0648081127901212	0.747140942	0.578113985	0.67245555	0.0691603216828859	0.674481837	0.885851179	1.565627738	0.380192083875228	1	1	1	1	1	1	1	1	1	1	1	1
4766	1.496423121	1.147734925	1.505508554	0.16655595413833	1.684593761	4.033714605	1.397772639	1.18081069815335	1.572294609	1.103437453	1.041536956	0.23696281716743	1.09938121	1.29731522	0.301138319	0.430598808306226	0.339085777	0.24945108	0.279997773	0.0372064384754126	0.890786441	0.727712204	0.473297754	0.171793391062546	1.033698846	0.971790198	1.372641853	0.176193420235209	1.340500118	1.335044389	0.937348463	0.188774725081146	1	1	1	1	1	1	1	1	1	1	1	1
4768	1.428870276	0.591463991	1.081371749	0.343513564955068	0.842453254	0.865896623	1.350949159	0.234377103458856	0.814848054	1.817247224	1.236018874	0.410963008673244	0.754792371	0.564494868	2.401218282	0.824653753576886	2.099008151	3.102142932	2.890052305	0.431665080626528	2.70971085	1.305915255	3.163919931	0.790859542090625	0.688089572	0.91094732	0.599207754	0.131126364170209	1.076263709	0.673837071	0.436191342	0.264179090450422	1	1	1	1	1	1	1	1	1	1	1	1
4784	2.020847784	3.333579358	1.596309592	0.739489546293841	1.78236419	0.78430828	0.998779256	0.428967591086644	0.781484732	0.700445936	0.806109101	0.045139721905798	1.262122188	1.249785141	0.929244996	0.154094275702718	1.039167237	1.01566584	1.113614333	0.0417513712945219	5.989868232	1.66140954	1.576723657	2.06070568783775	0.515461737	0.317042009	0.495932356	0.0892895050642806	0.329947153	0.530569516	0.308275119	0.100074310462551	1	1	1	1	1	1	1	1	1	1	1	1
4792	0.742719741	0.772735457	0.912965008	0.0741984734168767	1.003625213	0.673225989	0.64453654	0.1629353678203	1.300059171	1.60852182	1.005842646	0.246065654333801	1.224324874	1.023681076	1.897360485	0.373653222633649	2.85859458	5.168155513	3.518515847	0.971303752095851	0.990812901	1.470787406	1.359259799	0.205092675317218	1.246781421	1.294565118	1.054562689	0.103726396809948	1.021104698	1.025841384	1.189278739	0.0781854726985991	1	1	1	1	1	1	1	1	1	1	1	1
4799	0.456336463	0.846505408	0.399824898	0.198591943619468	0.589330597	2.306205049	0.38467682	0.861640024553599	2.404058619	1.044764432	1.122645121	0.623232312793347	1.192491058	1.099059413	2.492907131	0.636188554874344	2.000820464	1.8391604	1.405649592	0.251284248925514	1.251774121	0.611800452	1.101851211	0.273291241139612	0.842806552	1.080317204	0.916031817	0.0993103651463572	0.668781359	1.230102004	0.76145437	0.245696234838609	1	1	1	1	1	1	1	1	1	1	1	1
4804	0.564164223	1.114148339	0.706622937	0.233060308437799	1.121684779	0.71177497	1.118494939	0.192485889750393	1.926683994	1.848431018	1.052137573	0.395114360560013	1.36463028	1.064842078	3.529566165	1.09806320285902	2.898055694	2.46870506	1.951444562	0.387007468336457	1.388392502	0.869383366	1.02724522	0.21723469323286	1.068240806	0.818660594	0.547838086	0.212512510493114	1.030009783	0.149335591	1.68004126	0.627268133226612	1	1	1	1	1	1	1	1	1	1	1	1
4811	0.743772504	0.811730582	0.655325523	0.0640344623310694	0.621097477	1.716170604	1.000095987	0.454066549352928	1.979445556	1.339530959	2.319560546	0.406287649779721	1.767164852	0.76301204	2.525958258	0.722039524187261	3.914442177	5.497603307	2.397656281	1.26564477120266	1.656846405	1.452235985	2.477336233	0.442957171277278	0.736926972	1.157541106	0.715587457	0.203495741829711	1.592594856	0.570166074	1.243509893	0.424344307823549	1	1	1	1	1	1	1	1	1	1	1	1
4815	1.279074646	1.366906146	1.552107418	0.113803328465616	1.265488243	1.569701228	1.114593715	0.189278615101301	0.74216918	1.063366738	0.771590529	0.144977715981364	1.618288445	1.327687281	0.474160316	0.48556799410236	0.529847715	1.44550817	0.423630134	0.458736303316394	0.876999363	0.72685264	0.302686928	0.243195249099186	0.85637987	0.92294009	0.738169489	0.0764083561867958	0.9929321	1.429229791	0.862283784	0.242407469746204	1	1	1	1	1	1	1	1	1	1	1	1
4817	1.203206579	0.858976622	1.322215991	0.196425902464892	1.505331363	0.98683036	1.189998527	0.213321716260245	0.499205203	0.910218481	0.852879568	0.181752341294557	0.843580973	1.136450323	0.413930507	0.296724126198827	0.388483316	0.462788427	0.388048216	0.0351307683647141	0.74584107	0.875894149	0.628005922	0.101240911003169	1.301798755	0.75130714	1.134001097	0.230374510776574	1.132804977	1.4457362	1.295388098	0.127786181367931	1	1	1	1	1	1	1	1	1	1	1	1
4818	3.987729892	1.560299606	3.959787615	1.1377727399309	3.725237741	2.572867391	4.440923071	0.769544954915032	0.363523669	0.248180808	0.336404266	0.0492418252033546	0.456147665	0.476203214	0.164296234	0.142542565570647	0.304621203	0.309280947	0.28823001	0.00902789732309279	1.828389033	1.224042065	0.931836449	0.373337189805946	0.219027837	0.1616657	0.297689656	0.0557580219793884	0.407393559	0.342051767	0.190054761	0.091048700479359	1	1	1	1	1	1	1	1	1	1	1	1
4821	1.177531911	0.891869308	1.439157402	0.223501249841865	1.487996369	1.374914509	1.304630801	0.0755353031511669	0.428626943	1.163147822	1.367788203	0.40324000015259	1.198610535	1.474156127	0.819836554	0.26823066474049	0.784872792	0.524500054	0.894375073	0.155131572085	1.026345224	1.063677733	0.770941208	0.130093812597866	1.862081198	0.989356533	1.783104911	0.394112516701245	1.65285778	1.733381536	1.501492902	0.0961293920543722	1	1	1	1	1	1	1	1	1	1	1	1
4824	1.280169602	1.234171447	1.523105169	0.126761462635662	1.372792332	1.867214157	1.572361934	0.203092425726377	0.935736405	0.839122116	1.040141871	0.0820865153832729	1.060814336	1.377687217	0.705200763	0.274693256566617	0.798582546	0.592862533	0.598519423	0.0956718798450124	1.071863287	0.816683761	0.636421624	0.178643179551243	1.465661798	0.92119526	1.778710621	0.354303067213861	1.475103669	1.349858554	1.131387345	0.142031655070018	1	1	1	1	1	1	1	1	1	1	1	1
4827	1.317655112	0.666468328	1.549415727	0.373772557063236	1.325703893	0.968707338	1.358108393	0.176424290824778	0.519153382	0.784512765	0.692331882	0.110001873821945	0.92486274	1.120926283	0.437430638	0.287362965155726	0.454399864	0.318109549	0.349339243	0.0582981587616991	0.689770498	0.790840239	0.579166022	0.086444855125877	1.483432066	0.991068669	1.670775189	0.286651184421315	1.1159202	1.374519114	1.259478644	0.105786333345152	1	1	1	1	1	1	1	1	1	1	1	1
4839	0.493685487	0.806652469	0.583635783	0.131561489555728	0.426522156	0.251865471	0.390463142	0.0752879837781906	0.899714039	0.723747748	0.795110595	0.0722639236847989	0.684708049	0.756541126	1.000201022	0.13501685157474	1.620105871	2.404734068	1.389799612	0.434456791156505	0.832754821	0.639744018	0.718721804	0.0792283547182786	0.621347779	0.776557315	0.379422626	0.163412817709742	0.420899178	0.395429186	0.42183892	0.0122341855173543	1	1	1	1	1	1	1	1	1	1	1	1
4846	1.185352632	0.862358652	1.511067398	0.264835013009897	1.294528483	1.007762782	1.599542237	0.241631234358679	0.962525337	1.300486738	1.162270899	0.138732282654621	0.83692971	1.267795734	0.533613117	0.301232763699005	0.691859353	0.49333962	0.582597924	0.0811823661000823	0.743621833	0.773292994	0.749865798	0.0127723590722377	2.254369565	1.138521438	1.649097458	0.456089567012722	1.468109231	1.315735566	1.302625311	0.0751106889495301	1	1	1	1	1	1	1	1	1	1	1	1
4848	0.865554347	1.085847698	1.147644197	0.121070526396113	1.211704527	0.970399242	0.979778614	0.111607368488788	1.029089456	1.730565414	1.03632982	0.32898564684993	1.469630843	1.295638322	0.849355093	0.261233000273843	0.424263787	0.389420346	0.508227396	0.0498654502377572	0.661439293	0.64965802	0.616526021	0.0190138246575793	1.221243566	1.220158806	1.303941397	0.0392423106566242	1.562646084	1.160054682	2.045576319	0.362008290027336	1	1	1	1	1	1	1	1	1	1	1	1
4849	0.882303342	1.583402418	0.865536111	0.334523390500787	1.039051365	1.202758554	0.902609208	0.122703860231464	1.765871478	2.425469229	1.607384103	0.354252062573951	2.037016345	1.826920118	0.765020336	0.556751033379594	0.278103677	0.233880606	0.266046522	0.0186657772034639	0.462591095	0.311155486	0.263146993	0.0849937964376214	2.217811591	1.903633947	1.64470249	0.234332890720911	2.361307264	1.299100811	2.061762685	0.447171684361997	1	1	1	1	1	1	1	1	1	1	1	1
4850	0.873747014	1.28664643	0.883499924	0.192385074578916	1.015413453	0.750654876	0.869951434	0.108263039664856	1.468341928	1.311428541	1.107742355	0.147626377285822	1.442314072	1.507778845	0.76718917	0.334755688113827	0.285795217	0.242334481	0.182925937	0.042164096682657	0.521951032	0.401403378	0.333224527	0.0780297566445711	1.634581518	1.17543584	1.331958873	0.19058234695923	1.52833784	1.176971286	1.822077929	0.263713707560615	1	1	1	1	1	1	1	1	1	1	1	1

## Sheet: Abundance Change_p-value
Identified proteins from each fraction and their abundance change due to hypoxia stress exposure. Fold change and p-value were obtained using the SameSpots software
# spot: as detected on the gel by SameSpots software, used as reference in the text or tables
# spot	Annotation	MASCOT protein identification results	PZ 215 1xH vs PZ 215 Ctrl		PZ 215 Rec vs PZ 215 Ctrl		PZ 215 2xH vs PZ 215 Ctrl		PZ 215 1xH vs PZ 215 Rec		PZ 215 1xH vs PZ 215 2xH		PZ 215 2xH vs PZ 215 Rec		POL 7/15 1xH vs POL 7/15 Ctrl		POL 7/15 Rec vs POL 7/15 Ctrl		POL 7/15 2xH vs POL 7/15 Ctrl		POL 7/15 1xH vs POL 7/15 Rec		POL 7/15 1xH vs POL 7/15 2xH		POL 7/15 2xH vs POL 7/15 Rec		PZ 215 Ctrl vs Pol 7/15 Ctrl
			p-value	Fold change	p-value	Fold change	p-value	Fold change	p-value	Fold change	p-value	Fold change	p-value	Fold change	p-value	Fold change	p-value	Fold change	p-value	Fold change	p-value	Fold change	p-value	Fold change	p-value	Fold change	p-value	Fold change
145	Solyc06g059740.2.1	Alcohol dehydrogenase 2 (AHRD V1 **** Q84UY3_PETHY); contains Interpro domain(s) IPR002085 Alcohol dehydrogenase superfamily, zinc-containing	0.0231	3.4773	0.3208	-1.337	0.8195	1.0207	0.0228	4.6502	0.0217	3.4066	0.2660	1.3650	0.0072	4.5654	0.5755	-1.176	0.0230	2.0291	0.0026	5.3690	0.0301	2.2499	0.0017	2.3863	0.6840	1.0770
467	Solyc10g081510.1.1	5-methyltetrahydropteroyltriglutamate--homocysteine methyltransferase (AHRD V1 ***- B6UF55_MAIZE); contains Interpro domain(s) IPR006276 5-methyltetrahydropteroyltriglutamate--homocysteine S-methyltransferase	0.4013	1.6172	0.0972	-2.899	0.0296	-3.519	0.0397	4.6893	0.0118	5.6917	0.8385	-1.213	0.0005	3.8474	0.1937	-1.594	0.5027	1.1807	0.0064	6.1329	0.0038	3.2583	0.1425	1.8822	0.2007	1.8945
487	Solyc11g011470.1.1	NADH-ubiquinone oxidoreductase subunit (AHRD V1 ***- B9T118_RICCO); contains Interpro domain(s) IPR010228 NADH:ubiquinone oxidoreductase, subunit G	0.2719	-1.342	0.1307	-1.847	0.0027	-3.288	0.4519	1.3763	0.0477	2.4492	0.3003	-1.779	0.2023	-1.320	0.1737	-1.626	0.0080	-2.054	0.4812	1.2317	0.0789	1.5552	0.6903	-1.262	0.7790	-1.048
489	Solyc11g011470.1.1	NADH-ubiquinone oxidoreductase subunit (AHRD V1 ***- B9T118_RICCO); contains Interpro domain(s) IPR010228 NADH:ubiquinone oxidoreductase, subunit G	0.3191	-1.470	0.1437	-2.086	0.0027	-5.869	0.5231	1.4188	0.0325	3.9902	0.1247	-2.812	0.1125	-1.311	0.2212	-1.653	0.0018	-2.729	0.4551	1.2610	0.0178	2.0823	0.5582	-1.651	0.9864	1.0291
530	Solyc08g079870.1.1	Subtilisin-like protease (AHRD V1 **-- Q9LWA3_SOLLC); contains Interpro domain(s) IPR015500 Peptidase S8, subtilisin-related IPR000209 Peptidase S8 and S53, subtilisin, kexin, sedolisin	0.7013	1.1995	0.9919	1.0476	0.0000	6.0120	0.7674	1.1450	0.0042	-5.011	0.0018	5.7387	0.1198	2.3542	0.9581	1.0612	0.0035	4.4333	0.1767	2.2183	0.1546	-1.883	0.0146	4.1774	0.7051	-1.059
575	Solyc01g103450.2.1	Chaperone DnaK (AHRD V1 ***- Q1SKX2_MEDTR); contains Interpro domain(s) IPR012725 Chaperone DnaK	0.4192	-1.257	0.0176	-2.167	0.0017	-4.093	0.0974	1.7242	0.0077	3.2565	0.0082	-1.888	0.3933	-1.280	0.1046	-1.662	0.0058	-2.551	0.7435	1.2985	0.2633	1.9930	0.2500	-1.534	0.7415	-1.052
622	Solyc08g079170.2.1	Stress-induced protein sti1-like protein (AHRD V1 **-- Q9STH1_ARATH); contains Interpro domain(s) IPR011990 Tetratricopeptide-like helical	0.2217	-1.487	0.2078	-1.758	0.0002	-6.053	0.6474	1.1821	0.0092	4.0686	0.0807	-3.441	0.3409	-1.266	0.1590	-1.774	0.0094	-2.467	0.4142	1.4014	0.1056	1.9486	0.6794	-1.390	0.9760	1.0153
631	Solyc09g010630.2.1	heat shock protein (AHRD V1 ***- B2D2G5_CAPSN); contains Interpro domain(s) IPR013126 Heat shock protein 70	0.1240	-1.570	0.0283	-2.146	0.0107	-2.964	0.0907	1.3666	0.0179	1.8873	0.1188	-1.381	0.3529	-1.260	0.1416	-1.547	0.0054	-2.091	0.5790	1.2271	0.1381	1.6588	0.3560	-1.351	0.4865	1.2156
633	Solyc09g010630.2.1	heat shock protein (AHRD V1 ***- B2D2G5_CAPSN); contains Interpro domain(s) IPR013126 Heat shock protein 70	0.9291	-1.040	0.1517	-1.425	0.0125	-2.405	0.0454	1.3698	0.0028	2.3121	0.0083	-1.687	0.7655	-1.032	0.3785	-1.143	0.0077	-1.930	0.7395	1.1072	0.0522	1.8696	0.0396	-1.688	0.6189	1.1347
669	Solyc01g106210.2.1	Chaperone DnaK (AHRD V1 ***- A2Q199_MEDTR); contains Interpro domain(s) IPR012725 Chaperone DnaK	0.2937	-1.536	0.1305	-2.228	0.0057	-6.300	0.4718	1.4503	0.0314	4.0996	0.1296	-2.826	0.2572	-1.271	0.0987	-2.137	0.0027	-3.181	0.2238	1.6812	0.0168	2.5024	0.5710	-1.488	0.5145	-1.143
709	Solyc01g106260.2.1	Chaperone DnaK (AHRD V1 ***- A2Q199_MEDTR); contains Interpro domain(s) IPR012725 Chaperone DnaK	0.0833	-1.427	0.3594	-1.202	0.0079	-1.943	0.4445	-1.187	0.0893	1.3613	0.0554	-1.616	0.1374	-1.513	0.2302	-1.320	0.0002	-1.656	0.6888	-1.146	0.9074	1.0946	0.4831	-1.254	0.4301	-1.089
714	Solyc02g085350.2.1	Succinate dehydrogenase flavoprotein subunit (AHRD V1 **** B8CCT7_THAPS); contains Interpro domain(s) IPR011281 Succinate dehydrogenase, flavoprotein subunit	0.3333	-1.127	0.0471	-1.490	0.0006	-5.294	0.1455	1.3222	0.0011	4.6967	0.0036	-3.552	0.6117	-1.072	0.2494	-1.432	0.0029	-2.634	0.3419	1.3354	0.0064	2.4565	0.1979	-1.839	0.6380	-1.056
726	Solyc10g076510.1.1	Pyruvate decarboxylase (AHRD V1 **** B0ZS79_PRUAR); contains Interpro domain(s) IPR012110 Pyruvate decarboxylase/indolepyruvate decarboxylase	0.7479	1.0354	0.0718	-1.646	0.0755	-1.851	0.0279	1.7053	0.0442	1.9167	0.6259	-1.123	0.4857	1.0809	0.0086	-1.523	0.5961	-1.061	0.0171	1.6466	0.4161	1.1475	0.0995	1.4349	0.6460	-1.051
730	Solyc07g044840.2.1	2 3-bisphosphoglycerate-independent phosphoglycerate mutase (AHRD V1 **** B9S1V6_RICCO); contains Interpro domain(s) IPR005995 Phosphoglycerate mutase, 2,3-bisphosphoglycerate-independent	0.5066	-1.107	0.0404	-1.450	0.0014	-3.019	0.0376	1.3103	0.0008	2.7269	0.0019	-2.081	0.8061	1.0772	0.3815	-1.264	0.0276	-1.533	0.3542	1.3619	0.0685	1.6521	0.6787	-1.213	0.3843	1.1606
760	Solyc10g076510.1.1	Pyruvate decarboxylase (AHRD V1 **** B0ZS79_PRUAR); contains Interpro domain(s) IPR012110 Pyruvate decarboxylase/indolepyruvate decarboxylase	0.1090	1.7185	0.7850	1.0154	0.3456	-1.231	0.2470	1.6924	0.0750	2.1161	0.7871	-1.250	0.0114	1.9101	0.1278	-1.343	0.7996	-1.037	0.0043	2.5668	0.0045	1.9824	0.1081	1.2947	0.0566	-1.423
903	Solyc12g094620.1.1	Catalase (AHRD V1 ***- Q2PYW5_SOLTU); contains Interpro domain(s) IPR018028 Catalase related subgroup	0.1025	-2.049	0.0530	-2.244	0.0804	1.5693	0.8819	1.0951	0.0155	-3.216	0.0051	3.5231	0.3572	-1.339	0.1138	-1.886	0.0833	1.6773	0.3158	1.4086	0.0234	-2.246	0.0145	3.1648	0.3451	1.3491
908	Solyc01g106080.2.1	Methylmalonate-semialdehyde dehydrogenase (AHRD V1 **** D3BUA7_POLPA); contains Interpro domain(s) IPR010061 Methylmalonate-semialdehyde dehydrogenase IPR015590 Aldehyde dehydrogenase	0.5413	1.4583	0.0649	-2.061	0.0275	-3.051	0.0804	3.0061	0.0378	4.4503	0.2839	-1.480	0.0657	1.2936	0.1187	-1.771	0.0018	-1.669	0.0559	2.2913	0.0014	2.1599	0.6585	1.0608	0.4732	-1.136
921	Solyc07g006790.2.1	Dihydrolipoyllysine-residue acetyltransferase component of pyruvate dehydrogenase complex (AHRD V1 **** A4TXZ0_9PROT); contains Interpro domain(s) IPR006257 Dihydrolipoamide acetyltransferase, long form	0.9255	1.0551	0.0098	-1.608	0.0068	-2.441	0.0787	1.6970	0.0220	2.5766	0.0852	-1.518	0.5125	1.0794	0.2664	-1.478	0.0641	-1.726	0.1971	1.5962	0.0343	1.8633	0.8778	-1.167	0.8845	-1.026
922	Solyc09g092380.2.1	Adenosylhomocysteinase (AHRD V1 **** Q2XTD0_SOLTU); contains Interpro domain(s) IPR000043 S-adenosyl-L-homocysteine hydrolase	0.8854	-1.032	0.0741	-1.810	0.0076	-3.270	0.1336	1.7536	0.0150	3.1689	0.0123	-1.807	0.2349	2.2142	0.2541	-1.560	0.0201	-1.644	0.1197	3.4553	0.0645	3.6422	0.8385	-1.054	0.1204	1.6326
926	Solyc05g008460.2.1	ATP synthase subunit beta (AHRD V1 ***- O82722_NICSY); contains Interpro domain(s) IPR005722 ATPase, F1 complex, beta subunit	0.8315	-1.045	0.0427	-1.669	0.0045	-2.698	0.0918	1.5972	0.0098	2.5814	0.0019	-1.616	0.7271	1.0660	0.2216	-1.333	0.0492	-1.515	0.2166	1.4218	0.0710	1.6159	0.7318	-1.136	0.9701	1.0170
931	Solyc07g006790.2.1	Dihydrolipoyllysine-residue acetyltransferase component of pyruvate dehydrogenase complex (AHRD V1 **** A4TXZ0_9PROT); contains Interpro domain(s) IPR006257 Dihydrolipoamide acetyltransferase, long form	0.8202	1.0457	0.0458	-1.434	0.0015	-3.573	0.0510	1.4997	0.0019	3.7368	0.0034	-2.491	0.3521	1.2796	0.3451	-1.384	0.1044	-1.670	0.1908	1.7719	0.0529	2.1372	0.8229	-1.206	0.5042	-1.136
940	Solyc05g008460.2.1	ATP synthase subunit beta (AHRD V1 ***- O82722_NICSY); contains Interpro domain(s) IPR005722 ATPase, F1 complex, beta subunit	0.4174	1.3295	0.0584	-1.588	0.0019	-2.958	0.0575	2.1123	0.0063	3.9328	0.0121	-1.861	0.2390	1.2690	0.3082	-1.420	0.1233	-1.641	0.1097	1.8027	0.0267	2.0832	0.8045	-1.155	0.6020	-1.134
954	Solyc03g123610.2.1	Alanine aminotransferase (AHRD V1 ***- Q6VEJ5_CAPAN); contains Interpro domain(s) IPR004839 Aminotransferase, class I and II	0.2455	1.4726	0.0135	-1.633	0.0032	-2.233	0.0258	2.4056	0.0096	3.2891	0.0297	-1.367	0.0292	1.5144	0.2531	-1.443	0.1441	-1.508	0.0670	2.1862	0.0283	2.2849	0.9993	-1.045	0.9125	-1.011
959	Solyc10g080940.1.1	Tubulin beta chain (AHRD V1 ***- B9HNJ2_POPTR); contains Interpro domain(s) IPR002453 Beta tubulin	0.6585	-1.115	0.0500	-2.415	0.0024	-5.186	0.1384	2.1644	0.0127	4.6477	0.1040	-2.147	0.4356	-1.196	0.1319	-1.860	0.0041	-3.310	0.2276	1.5555	0.0069	2.7675	0.2614	-1.779	0.6730	-1.100
968	Solyc07g006650.2.1	Xylose isomerase (AHRD V1 ***- B9T2E0_RICCO); contains Interpro domain(s) IPR013452 Xylose isomerase, bacterial type	0.2155	-1.220	0.0122	-1.641	0.0020	-2.720	0.0379	1.3450	0.0031	2.2295	0.0078	-1.657	0.9057	1.0063	0.1668	-1.546	0.0221	-1.744	0.1655	1.5564	0.0230	1.7553	0.8675	-1.127	0.4942	1.0926
980	Solyc06g059740.2.1	Alcohol dehydrogenase 2 (AHRD V1 **** Q84UY3_PETHY); contains Interpro domain(s) IPR002085 Alcohol dehydrogenase superfamily, zinc-containing	0.6935	-1.011	0.0349	-1.893	0.0045	-2.702	0.4468	1.8712	0.2052	2.6709	0.2726	-1.427	0.0123	1.5072	0.0324	-1.595	0.0134	-1.352	0.0070	2.4045	0.0032	2.0385	0.3286	1.1795	0.1948	1.0863
987	Solyc12g008630.1.1	Mitochondrial processing peptidase alpha subunit (AHRD V1 ***- Q948V5_MORAL); contains Interpro domain(s) IPR011237 Peptidase M16, core	0.3577	1.5472	0.0221	-2.049	0.0028	-4.206	0.0319	3.1714	0.0066	6.5087	0.0124	-2.052	0.7453	1.0544	0.0771	-2.485	0.0341	-1.988	0.0495	2.6203	0.0036	2.0972	0.4139	1.2494	0.1707	-1.558
991	Solyc04g007120.2.1	UV excision repair protein RAD23 (AHRD V1 *--- B6JX15_SCHJY); contains Interpro domain(s) IPR004806 UV excision repair protein Rad23	0.8277	-1.018	0.0347	-1.511	0.0072	-2.476	0.2776	1.4834	0.0455	2.4315	0.0209	-1.639	0.5952	-1.110	0.1676	-1.539	0.0833	-1.743	0.3332	1.3859	0.1911	1.5696	0.7533	-1.132	0.4979	-1.126
1013	Solyc04g077020.2.1	Tubulin alpha-3 chain (AHRD V1 ***- B6SPX4_MAIZE); contains Interpro domain(s) IPR002452 Alpha tubulin	0.9973	1.0439	0.0484	-2.485	0.0009	-4.425	0.0741	2.5943	0.0055	4.6201	0.2580	-1.780	0.7965	1.0204	0.1787	-1.752	0.0409	-2.314	0.0720	1.7886	0.0034	2.3621	0.4483	-1.320	0.7947	1.0247
1016	Solyc04g077020.2.1	Tubulin alpha-3 chain (AHRD V1 ***- B6SPX4_MAIZE); contains Interpro domain(s) IPR002452 Alpha tubulin	0.7371	1.0088	0.0812	-2.566	0.0005	-4.844	0.2505	2.5889	0.0539	4.8868	0.3708	-1.887	0.8952	-1.018	0.1338	-1.963	0.0120	-3.228	0.0587	1.9271	0.0001	3.1692	0.1948	-1.644	0.8896	-1.089
1022	Solyc02g063130.2.1	UV excision repair protein RAD23 (AHRD V1 ***- B6JX15_SCHJY); contains Interpro domain(s) IPR004806 UV excision repair protein Rad23	0.4691	-1.172	0.0138	-1.823	0.0032	-2.109	0.2773	1.5549	0.1515	1.7990	0.4731	-1.156	0.1425	-1.379	0.0327	-1.734	0.0009	-2.223	0.3894	1.2579	0.0626	1.6126	0.2386	-1.281	0.9511	1.0026
1023	Solyc04g077020.2.1	Tubulin alpha-3 chain (AHRD V1 ***- B6SPX4_MAIZE); contains Interpro domain(s) IPR002452 Alpha tubulin	0.8223	1.0135	0.0421	-3.287	0.0006	-7.180	0.1078	3.3320	0.0123	7.2779	0.2117	-2.184	0.9350	-1.095	0.1297	-2.481	0.0137	-4.048	0.1003	2.2647	0.0020	3.6938	0.5458	-1.631	0.7020	-1.195
1024	Solyc09g090520.2.1	Heterogeneous nuclear ribonucleoprotein A3 (AHRD V1 *--- B6TGB9_MAIZE); contains Interpro domain(s) IPR012677 Nucleotide-binding, alpha-beta plait	0.4441	1.2829	0.0301	-1.662	0.0002	-3.833	0.0451	2.1332	0.0023	4.9176	0.0021	-2.305	0.4977	-1.150	0.1298	-1.397	0.0093	-2.179	0.6265	1.2149	0.1179	1.8952	0.1443	-1.559	0.6554	-1.052
1030	Solyc08g081530.2.1	Reductase (AHRD V1 ***- B5HVX9_9ACTO); contains Interpro domain(s) IPR013027 FAD-dependent pyridine nucleotide-disulphide oxidoreductase	0.2883	-1.350	0.1403	-1.981	0.0065	-3.555	0.3311	1.4678	0.0205	2.6334	0.3366	-1.794	0.3470	-1.150	0.1093	-1.695	0.0048	-1.853	0.1724	1.4738	0.0019	1.6116	0.9260	-1.093	0.9426	1.0314
1063	Solyc02g088690.2.1	UDP-glucose 6-dehydrogenase (AHRD V1 **** B6TBY8_MAIZE); contains Interpro domain(s) IPR001732 UDP-glucose/GDP-mannose dehydrogenase, N-terminal	0.0729	-1.463	0.0142	-2.072	0.0002	-4.976	0.1480	1.4158	0.0012	3.4002	0.0071	-2.401	0.1058	-1.297	0.1035	-1.690	0.0020	-2.573	0.3093	1.3025	0.0063	1.9829	0.2624	-1.522	0.3255	1.1594
1101	Solyc12g099000.1.1	S-adenosylmethionine synthase (AHRD V1 ***- B5LAW6_CAPAN); contains Interpro domain(s) IPR002133 S-adenosylmethionine synthetase	0.0134	-1.329	0.0322	-1.242	0.0004	-2.533	0.2431	-1.070	0.0009	1.9049	0.0006	-2.038	0.0226	-1.432	0.3658	-1.187	0.0141	-1.654	0.5209	-1.206	0.3946	1.1546	0.2641	-1.393	0.7375	1.0255
1104	Solyc12g099000.1.1	S-adenosylmethionine synthase (AHRD V1 ***- B8LFH4_IPOBA); contains Interpro domain(s) IPR002133 S-adenosylmethionine synthetase	0.4022	-1.157	0.0411	-1.457	0.0038	-2.286	0.1303	1.2589	0.0065	1.9744	0.0072	-1.568	0.7322	-1.024	0.2678	-1.291	0.0102	-1.666	0.2981	1.2601	0.0106	1.6262	0.4342	-1.290	0.7192	1.0593
1106	Solyc09g008280.1.1	S-adenosylmethionine synthase (AHRD V1 ***- B5LAW6_CAPAN); contains Interpro domain(s) IPR002133 S-adenosylmethionine synthetase	0.7013	1.0729	0.9743	1.0692	0.0079	3.8961	0.8439	1.0034	0.0133	-3.631	0.0258	3.6439	0.2273	-1.379	0.4730	1.2230	0.0378	2.4315	0.0773	-1.687	0.0089	-3.355	0.0804	1.9881	0.7808	1.0201
1118	Solyc09g008280.1.1	S-adenosylmethionine synthase (AHRD V1 ***- B5LAW6_CAPAN); contains Interpro domain(s) IPR002133 S-adenosylmethionine synthetase	0.0234	-1.673	0.0470	-2.041	0.0004	-5.007	0.3792	1.2195	0.0009	2.9917	0.0288	-2.453	0.7816	-1.039	0.2210	-1.508	0.0371	-2.214	0.2581	1.4521	0.0447	2.1310	0.4496	-1.467	0.1239	1.3494
1122	Solyc01g101060.2.1	S-adenosylmethionine synthase (AHRD V1 ***- B8LFH4_IPOBA); contains Interpro domain(s) IPR002133 S-adenosylmethionine synthetase	0.0219	-1.267	0.0640	-1.127	0.0082	-2.424	0.1862	-1.124	0.0264	1.9128	0.0142	-2.150	0.1046	-1.233	0.6722	-1.075	0.0077	-1.912	0.7949	-1.146	0.0110	1.5500	0.1390	-1.777	0.8748	1.0079
1135	Solyc09g008280.1.1	S-adenosylmethionine synthase (AHRD V1 ***- B5LAW6_CAPAN); contains Interpro domain(s) IPR002133 S-adenosylmethionine synthetase	0.0850	-1.411	0.0924	-1.414	0.0023	-2.745	0.9814	1.0027	0.0273	1.9453	0.0309	-1.940	0.9501	-1.002	0.3454	-1.274	0.0158	-2.237	0.3798	1.2710	0.0211	2.2308	0.1667	-1.755	0.5617	1.0705
1138	Solyc10g078930.1.1	Activator of heat shock protein ATPase homolog 1 (AHRD V1 **-* D3PJW3_9MAXI); contains Interpro domain(s) IPR015310 Activator of Hsp90 ATPase, N-terminal	0.0315	-1.553	0.1167	-1.507	0.0016	-6.132	0.9949	-1.030	0.0046	3.9487	0.0093	-4.067	0.3279	-1.318	0.2516	-1.627	0.0066	-3.280	0.4119	1.2346	0.0002	2.4888	0.2336	-2.015	0.4203	-1.270
1157	Solyc09g008280.1.1	S-adenosylmethionine synthase (AHRD V1 ***- B5LAW6_CAPAN); contains Interpro domain(s) IPR002133 S-adenosylmethionine synthetase	0.3463	-1.146	0.7174	-1.046	0.0014	-2.564	0.3580	-1.095	0.0024	2.2365	0.0004	-2.450	0.0205	-1.355	0.3878	-1.281	0.0000	-2.197	0.8787	-1.057	0.0051	1.6218	0.3430	-1.714	0.0696	-1.256
1185	Solyc11g005330.1.1	Actin (AHRD V1 ***- Q7XZK0_GOSHI); contains Interpro domain(s) IPR004000 Actin/actin-like	0.0788	-1.642	0.0478	-1.521	0.0237	-2.587	0.6094	-1.079	0.1859	1.5753	0.0838	-1.700	0.0433	-1.667	0.1723	-1.594	0.0086	-2.817	0.9583	-1.045	0.0584	1.6897	0.1922	-1.767	0.5070	-1.146
1188	Solyc03g007270.2.1	Protein phosphatase 2C (AHRD V1 ***- B5A9S6_HEVBR); contains Interpro domain(s) IPR015655 Protein phosphatase 2C	0.3771	-1.373	0.1637	-1.655	0.0578	-2.153	0.3315	1.2048	0.0606	1.5674	0.1543	-1.300	0.0405	-1.408	0.1525	-1.268	0.0039	-1.881	0.4132	-1.110	0.0135	1.3358	0.0180	-1.483	0.5621	1.2412
1193	Solyc11g005330.1.1	Actin (AHRD V1 ***- Q7XZK0_GOSHI); contains Interpro domain(s) IPR004000 Actin/actin-like	0.9594	1.0650	0.0248	-1.872	0.0081	-3.914	0.1781	1.9938	0.0322	4.1685	0.0378	-2.090	0.3542	1.1600	0.2402	-1.627	0.0260	-2.900	0.1423	1.8882	0.0119	3.3646	0.4043	-1.781	0.7102	-1.086
1194	Solyc09g064370.2.1	Alcohol dehydrogenase (AHRD V1 **** Q1HQD0_BOMMO); contains Interpro domain(s) IPR014183 Alcohol dehydrogenase class III/S-(hydroxymethyl)glutathione dehydrogenase	0.0722	-1.528	0.0615	-1.639	0.0001	-3.681	0.7867	1.0725	0.0093	2.4085	0.0178	-2.245	0.0725	-1.259	0.1064	-1.760	0.0093	-2.362	0.2738	1.3976	0.0363	1.8753	0.5532	-1.341	0.7490	1.0282
1213	Solyc07g052510.2.1	Peroxidase (AHRD V1 **** Q07446_SOLLC); contains Interpro domain(s) IPR002016 Haem peroxidase, plant/fungal/bacterial	0.4509	-1.190	0.0193	-1.782	0.2093	1.2906	0.2253	1.4981	0.1539	-1.536	0.0076	2.3012	0.4174	-1.215	0.0038	-1.777	0.3400	-1.217	0.3929	1.4622	0.9398	1.0019	0.2381	1.4594	0.2462	-1.161
1222	Solyc11g005330.1.1	Actin (AHRD V1 ***- Q7XZK0_GOSHI); contains Interpro domain(s) IPR004000 Actin/actin-like	0.3193	1.2535	0.1372	-1.397	0.0794	-1.936	0.0484	1.7514	0.0421	2.4273	0.2764	-1.385	0.0265	1.4915	0.3289	-1.341	0.6151	-1.073	0.0751	2.0003	0.0042	1.6010	0.3930	1.2494	0.3898	-1.162
1238	Solyc11g005330.1.1	Actin (AHRD V1 ***- Q7XZK0_GOSHI); contains Interpro domain(s) IPR004000 Actin/actin-like	0.0727	1.3137	0.1829	-1.230	0.0302	-2.297	0.0073	1.6163	0.0104	3.0187	0.0595	-1.867	0.1732	1.2480	0.6270	-1.079	0.3028	-1.342	0.2986	1.3477	0.1655	1.6753	0.5773	-1.243	0.8794	-1.007
1261	Solyc04g014510.2.1	Glutamine synthetase (AHRD V1 ***- Q5QJ64_9SOLA); contains Interpro domain(s) IPR008146 Glutamine synthetase, catalytic region	0.0032	1.9632	0.0358	-1.438	0.0090	-2.947	5.5492	2.8236	0.0009	5.7857	0.0224	-2.049	0.0220	1.7780	0.9648	1.0772	0.2231	-1.411	0.1722	1.6505	0.0290	2.5088	0.4120	-1.519	0.5869	1.0919
1276	Solyc05g014470.2.1	Glyceraldehyde 3-phosphate dehydrogenase (AHRD V1 **** Q8LK04_SOLTU); contains Interpro domain(s) IPR000173 Glyceraldehyde 3-phosphate dehydrogenase	0.9342	1.0021	0.0958	-1.655	0.0034	-3.505	0.1665	1.6594	0.0094	3.5129	0.0304	-2.116	0.1004	1.5107	0.1207	-1.936	0.0512	-1.803	0.0480	2.9259	0.0172	2.7247	0.7279	1.0738	0.5392	1.1434
1294	Solyc04g071890.2.1	Peroxidase 4 (AHRD V1 **** B7UCP4_LITCN); contains Interpro domain(s) IPR002016 Haem peroxidase, plant/fungal/bacterial	0.0972	1.5843	0.2014	-1.236	0.0083	1.7569	0.0545	1.9584	0.5929	-1.108	0.0128	2.1718	0.7398	1.1410	0.0587	-1.557	0.0331	2.0942	0.1189	1.7776	0.1145	-1.835	0.0103	3.2626	0.6347	-1.053
1354	Solyc04g071890.2.1	Peroxidase 4 (AHRD V1 **** B7UCP4_LITCN); contains Interpro domain(s) IPR002016 Haem peroxidase, plant/fungal/bacterial	0.8200	1.0599	0.9514	1.0346	0.0209	1.7459	0.8506	1.0245	0.0659	-1.647	0.0989	1.6874	0.3036	-1.300	0.0490	-1.913	0.0665	1.6734	0.1628	1.4712	0.0181	-2.176	0.0055	3.2028	0.1134	-1.443
1380	Solyc06g007710.2.1	Mitochondrial import receptor subunit TOM40 (AHRD V1 ***- B6TEP3_MAIZE); contains Interpro domain(s) IPR001925 Porin, eukaryotic type	0.2190	-1.195	0.2220	-1.197	0.0709	-1.307	0.9928	1.0018	0.6389	1.0941	0.6490	-1.092	0.1279	-1.296	0.0702	-1.856	0.1492	-1.579	0.1638	1.4318	0.3662	1.2183	0.7120	1.1752	0.0032	-2.265
1392	Solyc05g008460.2.1	ATP synthase subunit beta (AHRD V1 ***- O82722_NICSY); contains Interpro domain(s) IPR005722 ATPase, F1 complex, beta subunit	0.1503	1.6096	0.1405	-1.457	0.0090	-1.843	0.0510	2.3466	0.0131	2.9678	0.4255	-1.264	0.2399	1.2883	0.0549	-1.865	0.2758	-1.404	0.0073	2.4033	0.0629	1.8092	0.4148	1.3283	0.3285	-1.273
1417	Solyc01g008620.2.1	Beta-1 3-glucanase (AHRD V1 ***- Q9SYX6_TOBAC); contains Interpro domain(s) IPR000490 Glycoside hydrolase, family 17	0.5586	1.2658	0.1300	-1.749	0.0541	1.8066	0.0683	2.2150	0.1941	-1.427	0.0016	3.1613	0.0031	1.3382	0.0051	-1.372	0.0982	2.7659	0.0001	1.8369	0.2287	-2.066	0.0422	3.7968	0.8325	-1.000
1429	Solyc06g073190.2.1	Fructokinase-like (AHRD V1 **-* Q307Z3_SOLTU); contains Interpro domain(s) IPR002173 Carbohydrate/puine kinase, PfkB, conserved site	0.5109	1.2226	0.0048	-1.927	0.0103	-3.020	0.0187	2.3569	0.0130	3.6929	0.0945	-1.566	0.1870	1.3601	0.1040	-1.914	0.0683	-1.975	0.0266	2.6043	0.0138	2.6868	0.9720	-1.031	0.9988	-1.021
1439	Solyc10g076220.1.1	Peroxidase 1 (AHRD V1 ***- A0SWU6_SESRO); contains Interpro domain(s) IPR002016 Haem peroxidase, plant/fungal/bacterial	0.0038	-1.739	0.0054	-1.609	0.0403	-1.178	0.5209	-1.080	0.0108	-1.476	0.0183	1.3661	0.0381	-1.646	0.0834	-1.506	0.6750	2.3337	0.6425	-1.093	0.3182	-3.843	0.3659	3.5150	0.5228	-1.112
1470	Solyc03g115990.1.1	Malate dehydrogenase (AHRD V1 **** O48906_MEDSA); contains Interpro domain(s) IPR010097 Malate dehydrogenase, NAD-dependent, eukaryotes and gamma proteobacteria	0.3136	-1.243	0.3643	-1.149	0.0083	-2.766	0.7131	-1.082	0.0588	2.2249	0.0243	-2.407	0.8262	1.2083	0.2178	-1.468	0.1935	-1.306	0.2955	1.7745	0.3718	1.5791	0.6674	1.1237	0.2585	-1.094
1499	Solyc12g040510.1.1	Guanine nucleotide-binding protein beta subunit-like protein (AHRD V1 **-- B6SJ21_MAIZE); contains Interpro domain(s) IPR020472 G-protein beta WD-40 repeat, region	0.3198	-1.224	0.1604	-1.555	0.0053	-2.219	0.3322	1.2705	0.0041	1.8132	0.2708	-1.427	0.5287	1.0649	0.0990	-1.413	0.0891	-1.403	0.0767	1.5053	0.0690	1.4950	0.9614	1.0069	0.8773	1.0426
1575	Solyc04g080590.2.1	Proteasome subunit alpha type (AHRD V1 ***- Q8H1Y2_NICBE); contains Interpro domain(s) IPR001353 Proteasome, subunit alpha/beta	0.5181	-1.111	0.1080	1.6014	0.3045	-1.193	0.0398	-1.780	0.3081	1.0736	0.0313	-1.911	0.9282	1.1312	0.4309	1.1887	0.0041	-1.903	0.6796	-1.050	0.2016	2.1532	0.0135	-2.262	0.1843	-1.227
1683	Solyc12g055800.1.1	V-type ATP synthase alpha chain (AHRD V1 ***- VATA_METTH); contains Interpro domain(s) IPR005725 ATPase, V1 complex, subunit A	0.2073	-1.383	0.3641	1.0849	0.7019	-1.038	0.1393	-1.500	0.2534	-1.331	0.2442	-1.127	0.3632	-1.108	0.0101	1.6122	0.1577	-1.221	0.0032	-1.788	0.3943	1.1018	0.0035	-1.970	0.0382	1.3521
1732	Solyc05g050800.2.1	Phosphoglycerate mutase family protein (AHRD V1 ***- C3SAD0_BRADI); contains Interpro domain(s) IPR012398 PRIB5	0.5648	1.4802	0.0059	1.4499	0.2003	-1.114	0.7490	1.0209	0.4160	1.6490	0.0003	-1.615	0.8881	1.0863	0.1524	1.3659	0.9108	1.0580	0.3849	-1.257	0.9715	1.0267	0.3119	-1.290	0.5528	1.0840
1766	Solyc10g081180.1.1	RNA-binding protein (AHRD V1 *--- Q941H8_SOLTU); contains Interpro domain(s) IPR015465 RNA recognition motif, glycine rich protein	0.8075	-1.019	0.8330	-1.015	0.0049	-1.820	0.9702	-1.003	0.0147	1.7859	0.0126	-1.792	0.1156	-1.423	0.8173	-1.032	0.0029	-1.979	0.1239	-1.379	0.1500	1.3904	0.0018	-1.917	0.4400	-1.094
1796	Solyc03g078400.2.1	Actin (AHRD V1 ***- Q7XZJ2_GOSHI); contains Interpro domain(s) IPR004000 Actin/actin-like	0.9429	1.0664	0.3363	1.3186	0.0060	2.9067	0.5006	-1.236	0.0368	-2.725	0.0373	2.2042	0.7946	1.0207	0.0645	1.5474	0.0445	1.5689	0.0345	-1.515	0.0167	-1.537	0.9149	1.0139	0.8922	1.0182
1814	Solyc09g009390.2.1	Monodehydroascorbate reductase (NADH)-like protein (AHRD V1 **** Q0WUJ1_ARATH); contains Interpro domain(s) IPR013027 FAD-dependent pyridine nucleotide-disulphide oxidoreductase	0.0089	-1.431	0.3474	1.0864	0.1410	1.1454	0.0138	-1.555	0.0090	-1.639	0.6282	1.0543	0.0369	-1.346	0.0088	1.2173	0.2971	-1.127	0.0076	-1.639	0.2890	-1.194	0.0419	-1.372	0.0178	1.1078
1849	Solyc06g059740.2.1	Alcohol dehydrogenase 2 (AHRD V1 **** Q84UY3_PETHY); contains Interpro domain(s) IPR002085 Alcohol dehydrogenase superfamily, zinc-containing	0.1085	-1.673	0.6153	-1.111	0.1183	1.3088	0.2906	-1.505	0.0292	-2.190	0.1624	1.4549	0.3247	-1.175	0.2145	1.5022	0.0017	1.7747	0.1196	-1.766	0.0061	-2.086	0.3947	1.1814	0.0511	1.4944
2065	Solyc06g073190.2.1	Fructokinase-like (AHRD V1 **-* Q307Z3_SOLTU); contains Interpro domain(s) IPR002173 Carbohydrate/puine kinase, PfkB, conserved site	0.0068	1.9592	0.9511	1.0763	0.8080	1.0033	0.1261	1.8201	0.0702	1.9527	0.9094	-1.072	0.0964	2.2993	0.6288	1.3308	0.2258	1.5902	0.1728	1.7277	0.0424	1.4459	0.4527	1.1949	0.4443	1.1985
2215	Solyc01g102380.2.1	Germin-like protein (AHRD V1 ***- O64439_SOLLC); contains Interpro domain(s) IPR019780 Germin, manganese binding site	0.0039	1.6870	0.2818	1.3768	0.1716	1.2946	0.3268	1.2253	0.1086	1.3030	0.8963	-1.063	0.5283	1.1527	0.5404	1.1015	0.5757	-1.166	0.8478	1.0464	0.1686	1.3444	0.0901	-1.284	0.2573	-1.342
2460	Solyc07g005560.2.1	Eukaryotic translation initiation factor 5A (AHRD V1 ***- D6N3G5_GOSHI); contains Interpro domain(s) IPR019769 Translation elongation factor, IF5A, hypusine site	0.8989	-1.005	0.7336	-1.031	0.0015	-1.235	0.8385	1.0254	0.0876	1.2287	0.2372	-1.198	0.0954	-1.328	0.7404	-1.040	0.0005	-2.422	0.0893	-1.276	0.0045	1.8227	0.0001	-2.326	0.4012	-1.094
2474	Solyc01g111170.2.1	Peptidyl-prolyl cis-trans isomerase (AHRD V1 ***- Q9XF12_SOLTU); contains Interpro domain(s) IPR002130 Peptidyl-prolyl cis-trans isomerase, cyclophilin-type	0.4437	1.4065	0.5681	1.4125	0.0073	1.6831	0.9344	-1.004	0.4363	-1.196	0.4427	1.1915	0.2421	-1.479	0.5784	1.0883	0.1220	-1.866	0.0973	-1.610	0.5177	1.2614	0.0574	-2.031	0.2224	-1.379
2511	Solyc02g091870.2.1	Tubulin alpha-3 chain (AHRD V1 ***- B6SPX4_MAIZE); contains Interpro domain(s) IPR002452 Alpha tubulin	0.1468	3.0250	0.1708	1.8889	0.0063	3.1655	0.5913	1.6014	0.6325	-1.046	0.1638	1.6758	0.0103	1.9304	0.0400	2.4528	0.0406	2.0045	0.5143	-1.270	0.9664	-1.038	0.6068	-1.223	0.8207	1.0518
2552	Solyc04g054980.2.1	Lipoxygenase homology domain-containing protein 1 (AHRD V1 *--- LOXH1_MOUSE); contains Interpro domain(s) IPR001024 Lipoxygenase, LH2	0.6219	1.5334	0.1849	1.5702	0.0057	2.6980	0.7551	-1.023	0.1845	-1.759	0.1159	1.7181	0.4770	-1.374	0.4470	1.2714	0.6747	1.0520	0.0649	-1.748	0.0310	-1.446	0.4510	-1.208	0.4448	-1.398
2602	Solyc03g096550.2.1	Wound/stress protein (AHRD V1 **-- Q672Q3_SOLLC); contains Interpro domain(s) IPR001024 Lipoxygenase, LH2	0.0027	3.9332	0.1003	1.9579	0.0010	6.1591	0.0565	2.0088	0.0762	-1.565	0.0136	3.1457	0.0143	2.2261	0.0394	2.6604	0.0095	3.5778	0.7163	-1.195	0.1967	-1.607	0.4433	1.3448	0.2373	-1.297
2662	Solyc05g014470.2.1	Glyceraldehyde 3-phosphate dehydrogenase (AHRD V1 **** Q8LK04_SOLTU); contains Interpro domain(s) IPR000173 Glyceraldehyde 3-phosphate dehydrogenase	0.3000	2.4053	0.0346	1.7207	0.0005	5.9274	0.9004	1.3978	0.0831	-2.464	0.0000	3.4447	0.1191	2.3137	0.0348	3.4291	0.0029	2.7020	0.4751	-1.482	0.5331	-1.167	0.7456	-1.269	0.3992	1.2145
2944	Solyc02g067460.2.1	Porin/voltage-dependent anion-selective channel protein (AHRD V1 **** A9P802_POPTR); contains Interpro domain(s) IPR001925 Porin, eukaryotic type	0.5292	1.3262	0.0489	1.5868	0.0016	4.0036	0.4609	-1.196	0.0212	-3.018	0.0081	2.5229	0.7233	1.0865	0.1834	1.6476	0.0668	1.7189	0.2236	-1.516	0.0582	-1.582	0.7273	1.0432	0.8618	-1.087
3198	Solyc05g050970.2.1	Transketolase 1 (AHRD V1 **** O78327_CAPAN); contains Interpro domain(s) IPR005478 Bacterial transketolase	0.1422	-1.641	0.0284	-3.685	0.0001	-7.005	0.1456	2.2451	0.0077	4.2679	0.2881	-1.900	0.3295	-1.233	0.0798	-2.373	0.0010	-2.676	0.1724	1.9239	0.0257	2.1698	0.9147	-1.127	0.2688	1.2240
3202	Solyc05g050970.2.1	Transketolase 1 (AHRD V1 **** O78327_CAPAN); contains Interpro domain(s) IPR005478 Bacterial transketolase	0.1277	-1.891	0.0416	-4.433	0.0002	-14.82	0.2047	2.3433	0.0061	7.8353	0.1655	-3.343	0.1682	-1.316	0.0953	-2.766	0.0025	-4.165	0.1773	2.1006	0.0123	3.1633	0.8545	-1.505	0.3422	1.2090
3208	Solyc02g085350.2.1	Succinate dehydrogenase flavoprotein subunit (AHRD V1 **** B8CCT7_THAPS); contains Interpro domain(s) IPR011281 Succinate dehydrogenase, flavoprotein subunit	0.6698	-1.124	0.1083	-1.733	0.0010	-5.415	0.2052	1.5420	0.0021	4.8164	0.0075	-3.123	0.8533	-1.073	0.4871	-1.286	0.0262	-2.424	0.5293	1.1977	0.0179	2.2575	0.3228	-1.884	0.6692	-1.145
3212	Solyc01g106210.2.1	Chaperone DnaK (AHRD V1 ***- A2Q199_MEDTR); contains Interpro domain(s) IPR012725 Chaperone DnaK	0.0903	-1.661	0.0894	-1.663	0.0038	-3.003	0.9946	1.0012	0.0481	1.8079	0.0485	-1.805	0.1632	-1.394	0.1015	-1.429	0.0153	-2.437	0.9581	1.0257	0.1113	1.7487	0.0942	-1.704	0.9796	1.0080
3215	Solyc12g055800.1.1	V-type ATP synthase alpha chain (AHRD V1 ***- VATA_METTH); contains Interpro domain(s) IPR005725 ATPase, V1 complex, subunit A	0.1701	-1.386	0.0757	-1.669	0.0208	-4.273	0.4556	1.2043	0.0455	3.0828	0.0773	-2.559	0.2352	-1.304	0.1859	-1.634	0.0069	-2.979	0.5037	1.2525	0.0418	2.2835	0.2789	-1.823	0.8127	-1.031
3219	Solyc12g055800.1.1	V-type ATP synthase alpha chain (AHRD V1 ***- VATA_METTH); contains Interpro domain(s) IPR005725 ATPase, V1 complex, subunit A	0.6409	-1.150	0.0737	-1.795	0.0088	-3.539	0.1623	1.5611	0.0152	3.0771	0.0337	-1.971	0.5505	-1.168	0.1144	-1.792	0.0088	-2.690	0.2767	1.5343	0.0397	2.3028	0.3041	-1.500	0.6268	-1.126
3222	Solyc12g055800.1.1	V-type ATP synthase alpha chain (AHRD V1 ***- VATA_METTH); contains Interpro domain(s) IPR005725 ATPase, V1 complex, subunit A	0.3215	-1.422	0.0735	-2.140	0.0026	-3.985	0.3592	1.5047	0.0300	2.8012	0.1106	-1.861	0.5335	-1.138	0.0834	-1.846	0.0153	-2.720	0.1879	1.6223	0.0403	2.3909	0.3633	-1.473	0.9320	1.0021
3232	Solyc02g085350.2.1	Succinate dehydrogenase flavoprotein subunit (AHRD V1 **** B8CCT7_THAPS); contains Interpro domain(s) IPR011281 Succinate dehydrogenase, flavoprotein subunit	0.7695	-1.047	0.0688	-1.499	0.0025	-5.568	0.0814	1.4312	0.0026	5.3155	0.0075	-3.713	0.8023	1.0341	0.2800	-1.436	0.0069	-2.220	0.2535	1.4855	0.0063	2.2963	0.4358	-1.545	0.6689	1.0686
3234	Solyc07g044840.2.1	2 3-bisphosphoglycerate-independent phosphoglycerate mutase (AHRD V1 **** B9S1V6_RICCO); contains Interpro domain(s) IPR005995 Phosphoglycerate mutase, 2,3-bisphosphoglycerate-independent	0.7820	1.0301	0.2323	-1.247	0.0056	-2.731	0.0462	1.2855	0.0017	2.8137	0.0053	-2.188	0.8123	1.1318	0.6222	-1.122	0.1699	-1.348	0.5649	1.2702	0.2748	1.5260	0.7369	-1.201	0.4159	1.1867
3236	Solyc07g044840.2.1	2 3-bisphosphoglycerate-independent phosphoglycerate mutase (AHRD V1 **** B9S1V6_RICCO); contains Interpro domain(s) IPR005995 Phosphoglycerate mutase, 2,3-bisphosphoglycerate-independent	0.4607	-1.088	0.0067	-1.584	0.0013	-5.528	0.0039	1.4553	0.0014	5.0772	0.0033	-3.488	0.8963	-1.009	0.3279	-1.378	0.0080	-2.204	0.3780	1.3653	0.0211	2.1838	0.4114	-1.599	0.3052	1.1595
3242	Solyc06g005940.2.1	Protein disulfide isomerase (AHRD V1 **** Q6IV17_IPOBA); contains Interpro domain(s) IPR005792 Protein disulphide isomerase	0.7353	1.0702	0.0019	-1.818	0.0007	-3.677	0.0129	1.9460	0.0019	3.9360	0.0087	-2.022	0.7728	-1.025	0.1829	-1.423	0.0999	-1.654	0.4121	1.3873	0.2516	1.6125	0.6635	-1.162	0.5546	1.0552
3244	Solyc07g053280.2.1	Ketol-acid reductoisomerase (AHRD V1 ***- D6QSY0_CATRO); contains Interpro domain(s) IPR016206 Ketol-acid reductoisomerase, plant	0.0255	-1.465	0.0285	-2.466	0.0090	-3.782	0.0917	1.6837	0.0203	2.5819	0.3112	-1.533	0.6997	-1.055	0.0597	-1.719	0.0063	-2.635	0.0565	1.6290	0.0044	2.4972	0.1758	-1.532	0.5215	1.1094
3248	Solyc06g060290.2.1	Protein disulfide isomerase (AHRD V1 **** B1Q2X4_SOYBN); contains Interpro domain(s) IPR005792 Protein disulphide isomerase	0.6074	-1.098	0.1969	-1.358	0.0070	-2.237	0.2253	1.2362	0.0020	2.0362	0.0504	-1.647	0.2559	-1.354	0.4064	-1.243	0.1577	-1.529	0.8515	-1.089	0.7453	1.1293	0.6306	-1.229	0.3353	-1.199
3255	Solyc06g060290.2.1	Protein disulfide isomerase (AHRD V1 **** B1Q2X4_SOYBN); contains Interpro domain(s) IPR005792 Protein disulphide isomerase	0.2037	-1.315	0.0423	-2.050	0.0009	-4.473	0.1322	1.5592	0.0018	3.4015	0.0374	-2.181	0.3469	-1.239	0.1284	-1.820	0.0508	-2.023	0.3758	1.4688	0.2546	1.6324	0.9282	-1.111	0.5320	-1.084
3270	Solyc12g010040.1.1	Leucyl aminopeptidase (AHRD V1 ***- D7DWG6_NOSA0); contains Interpro domain(s) IPR011356 Peptidase M17, leucyl aminopeptidase IPR000819 Peptidase M17, leucyl aminopeptidase, C-terminal	0.6589	-1.088	0.0231	-2.080	0.0005	-3.779	0.1801	1.9111	0.0232	3.4726	0.0375	-1.817	0.2670	1.2325	0.0738	-1.901	0.0407	-1.472	0.0416	2.3437	0.0201	1.8150	0.3371	1.2912	0.5675	1.1003
3278	Solyc12g094620.1.1	Catalase (AHRD V1 ***- Q2PYW5_SOLTU); contains Interpro domain(s) IPR018028 Catalase related subgroup	0.0306	-3.895	0.0466	-2.574	0.6979	-1.137	0.3758	-1.512	0.0258	-3.425	0.0325	2.2638	0.0378	-1.722	0.0899	-2.405	0.6648	1.0567	0.3286	1.3964	0.0064	-1.820	0.0684	2.5415	0.1992	1.5065
3287	Solyc05g008460.2.1	ATP synthase subunit beta (AHRD V1 ***- O82722_NICSY); contains Interpro domain(s) IPR005722 ATPase, F1 complex, beta subunit	0.7650	-1.097	0.0263	-2.733	0.0033	-4.997	0.0831	2.4902	0.0137	4.5533	0.0127	-1.828	0.8815	-1.046	0.1428	-2.066	0.0296	-2.600	0.1479	1.9754	0.0271	2.4854	0.8336	-1.258	0.8683	-1.023
3291	Solyc02g067080.2.1	UDP-D-glucose dehydrogenase (AHRD V1 ***- D2WK25_GOSHI); contains Interpro domain(s) IPR014028 UDP-glucose/GDP-mannose dehydrogenase, dimerisation and substrate-binding	0.9648	1.0886	0.0312	-2.493	0.0085	-3.863	0.1114	2.7143	0.0391	4.2057	0.2706	-1.549	0.8630	-1.004	0.0747	-1.936	0.0133	-2.291	0.1156	1.9285	0.0363	2.2825	0.7836	-1.183	0.5497	-1.082
3298	Solyc07g006790.2.1	Dihydrolipoyllysine-residue acetyltransferase component of pyruvate dehydrogenase complex (AHRD V1 **** A4TXZ0_9PROT); contains Interpro domain(s) IPR006257 Dihydrolipoamide acetyltransferase, long form	0.8503	-1.012	0.0067	-2.353	0.0018	-2.698	0.0160	2.3248	0.0062	2.6655	0.5823	-1.146	0.1449	1.4055	0.3062	-1.486	0.1476	-1.440	0.1351	2.0886	0.0324	2.0247	0.7448	1.0315	0.2112	1.1961
3305	Solyc12g008630.1.1	Mitochondrial processing peptidase alpha subunit (AHRD V1 ***- Q948V5_MORAL); contains Interpro domain(s) IPR011237 Peptidase M16, core	0.0169	-1.228	0.0349	-1.932	0.0016	-6.551	0.0947	1.5731	0.0026	5.3329	0.0220	-3.389	0.7110	1.2788	0.0893	-1.852	0.0462	-2.135	0.1367	2.3688	0.0896	2.7308	0.7606	-1.152	0.6679	-1.042
3314	Solyc01g100380.2.1	Calreticulin 2 calcium-binding protein (AHRD V1 **** A8HMC0_CHLRE); contains Interpro domain(s) IPR009169 Calreticulin	0.0749	-1.275	0.3831	-1.222	0.0001	-2.251	0.9642	-1.043	0.0035	1.7653	0.1047	-1.841	0.2768	-1.280	0.0666	-1.275	0.0245	-1.910	0.8495	-1.003	0.2529	1.4921	0.0919	-1.498	0.4280	-1.079
3317	Solyc04g081490.2.1	Tubulin beta-1 chain (AHRD V1 ***- D7KT68_ARALY); contains Interpro domain(s) IPR002453 Beta tubulin	0.4697	-1.200	0.0488	-2.327	0.0023	-5.610	0.1715	1.9382	0.0126	4.6719	0.0920	-2.410	0.3127	-1.304	0.1750	-1.791	0.0049	-4.338	0.3182	1.3729	0.0042	3.3244	0.1208	-2.421	0.6733	-1.127
3321	Solyc01g111760.2.1	V-type ATP synthase beta chain (AHRD V1 ***- VATB_PYRHO); contains Interpro domain(s) IPR005723 ATPase, V1 complex, subunit B	0.9144	1.0693	0.0415	-1.684	0.0000	-4.641	0.1116	1.8010	0.0025	4.9635	0.0073	-2.755	0.2741	1.2016	0.2085	-1.706	0.0358	-2.339	0.0991	2.0502	0.0090	2.8108	0.6529	-1.370	0.3832	-1.209
3324	Solyc09g009020.2.1	Enolase (AHRD V1 ***- C5J0G6_TOBAC); contains Interpro domain(s) IPR000941 Enolase	0.0559	1.7466	0.0215	-1.586	0.0039	-2.875	0.0050	2.7706	0.0018	5.0227	0.0148	-1.812	0.0142	2.1116	0.5010	-1.184	0.4881	-1.154	0.0517	2.5016	0.0237	2.4385	0.8554	1.0258	0.7344	1.0579
3327	Solyc09g009020.2.1	Enolase (AHRD V1 ***- C5J0G6_TOBAC); contains Interpro domain(s) IPR000941 Enolase	0.0512	2.7075	0.0645	-1.890	0.0097	-4.992	0.0057	5.1197	0.0026	13.518	0.0239	-2.640	0.0127	3.5808	0.4152	-1.360	0.6424	-1.113	0.0415	4.8721	0.0225	3.9883	0.6174	1.2215	0.7859	1.1041
3337	Solyc02g087880.2.1	Tubulin alpha-7 chain (AHRD V1 ***- B9IJV8_POPTR); contains Interpro domain(s) IPR002452 Alpha tubulin	0.8757	1.0460	0.0056	-2.754	0.0032	-4.603	0.0767	2.8818	0.0261	4.8160	0.1231	-1.671	0.7933	1.0350	0.1308	-2.085	0.0283	-2.756	0.0646	2.1586	0.0043	2.8526	0.5702	-1.321	0.8893	-1.014
3340	Solyc07g006790.2.1	Dihydrolipoyllysine-residue acetyltransferase component of pyruvate dehydrogenase complex (AHRD V1 **** A4TXZ0_9PROT); contains Interpro domain(s) IPR006257 Dihydrolipoamide acetyltransferase, long form	0.3766	1.2398	0.0256	-1.736	0.0025	-3.400	0.0195	2.1529	0.0027	4.2158	0.0192	-1.958	0.8389	-1.022	0.0900	-1.685	0.0085	-1.603	0.1112	1.6487	0.0223	1.5683	0.7017	1.0512	0.2983	-1.168
3341	Solyc11g066670.1.1	UDP-glucosyltransferase (AHRD V1 *-*- B8QI32_9MAGN); contains Interpro domain(s) IPR002213 UDP-glucuronosyl/UDP-glucosyltransferase	0.3962	-1.242	0.1094	-1.988	0.0031	-3.361	0.2703	1.6004	0.0202	2.7061	0.3168	-1.690	0.8054	-1.054	0.1208	-1.809	0.0357	-1.763	0.1203	1.7163	0.0193	1.6729	0.7803	1.0259	0.6445	-1.100
3344	Solyc08g081530.2.1	Reductase (AHRD V1 ***- B5HVX9_9ACTO); contains Interpro domain(s) IPR013027 FAD-dependent pyridine nucleotide-disulphide oxidoreductase	0.1914	-1.700	0.0278	-3.903	0.0221	-3.755	0.1790	2.2952	0.1743	2.2080	0.9361	1.0394	0.0358	-1.548	0.0063	-4.019	0.0035	-2.772	0.0308	2.5960	0.0526	1.7906	0.2573	1.4497	0.5076	-1.107
3348	Solyc02g088690.2.1	UDP-glucose 6-dehydrogenase (AHRD V1 **** B6TBY8_MAIZE); contains Interpro domain(s) IPR001732 UDP-glucose/GDP-mannose dehydrogenase, N-terminal	0.0589	-1.368	0.0067	-2.274	0.0002	-4.598	0.0194	1.6624	0.0002	3.3609	0.0093	-2.021	0.8390	-1.047	0.1204	-1.531	0.0067	-2.202	0.0978	1.4618	0.0013	2.1026	0.1451	-1.438	0.2583	1.2407
3351	Solyc02g067080.2.1	UDP-D-glucose dehydrogenase (AHRD V1 ***- D2WK25_GOSHI); contains Interpro domain(s) IPR014028 UDP-glucose/GDP-mannose dehydrogenase, dimerisation and substrate-binding	0.0060	-1.905	0.0126	-2.864	0.0004	-12.33	0.1451	1.5032	0.0012	6.4717	0.0110	-4.305	0.5771	-1.175	0.0693	-2.138	0.0039	-3.716	0.0726	1.8192	0.0009	3.1615	0.1335	-1.737	0.1398	1.4398
3358	Solyc06g059740.2.1	Alcohol dehydrogenase 2 (AHRD V1 **** Q84UY3_PETHY); contains Interpro domain(s) IPR002085 Alcohol dehydrogenase superfamily, zinc-containing	0.7518	-1.136	0.4074	-1.321	0.0509	-2.096	0.4170	1.1632	0.0182	1.8457	0.0360	-1.586	0.3008	-1.171	0.3075	-1.256	0.0054	-1.746	0.6712	1.0719	0.0121	1.4902	0.2050	-1.390	0.6973	-1.064
3362	Solyc02g067080.2.1	UDP-D-glucose dehydrogenase (AHRD V1 ***- D2WK25_GOSHI); contains Interpro domain(s) IPR014028 UDP-glucose/GDP-mannose dehydrogenase, dimerisation and substrate-binding	0.0125	-1.742	0.0041	-2.247	0.0000	-8.077	0.2099	1.2901	0.0003	4.6364	0.0008	-3.593	0.2096	-1.382	0.0984	-1.862	0.0013	-3.780	0.3385	1.3474	0.0047	2.7349	0.0859	-2.029	0.3002	1.1906
3367	Solyc03g007670.2.1	SGT1 (AHRD V1 **-- Q2HPC2_SOLTU); contains Interpro domain(s) IPR007699 SGS	0.5703	-1.177	0.7832	-1.097	0.0757	-1.810	0.5964	-1.073	0.0682	1.5375	0.0328	-1.650	0.1418	-1.245	0.4138	-1.120	0.0047	-1.737	0.5794	-1.111	0.0797	1.3957	0.0472	-1.551	0.5699	-1.096
3369	Solyc02g067080.2.1	UDP-D-glucose dehydrogenase (AHRD V1 ***- D2WK25_GOSHI); contains Interpro domain(s) IPR014028 UDP-glucose/GDP-mannose dehydrogenase, dimerisation and substrate-binding	0.9233	1.0876	0.0264	-2.019	0.0016	-3.124	0.0756	2.1967	0.0137	3.3983	0.0739	-1.547	0.0260	1.3987	0.0507	-1.760	0.0006	-1.858	0.0134	2.4629	0.0002	2.5989	0.9739	-1.055	0.3133	1.2005
3376	Solyc10g083970.1.1	S-adenosylmethionine synthase (AHRD V1 ***- B5LAW6_CAPAN); contains Interpro domain(s) IPR002133 S-adenosylmethionine synthetase	0.1486	-1.632	0.0759	-2.137	0.0005	-7.228	0.4820	1.3097	0.0051	4.4285	0.0227	-3.381	0.1758	-1.390	0.1465	-1.867	0.0055	-3.296	0.3128	1.3432	0.0022	2.3713	0.2671	-1.765	0.6911	1.1025
3378	Solyc01g090190.2.1	Nuclear RNA binding protein (AHRD V1 ***- C7TPG6_SOLTU); contains Interpro domain(s) IPR006861 Hyaluronan/mRNA binding protein	0.1677	-1.422	0.0404	-1.434	0.0017	-2.976	0.9027	1.0079	0.0299	2.0922	0.0019	-2.075	0.0076	-1.714	0.1727	-1.616	0.0011	-2.991	0.9208	-1.060	0.0250	1.7447	0.2321	-1.850	0.4740	-1.088
3382	Solyc09g008280.1.1	S-adenosylmethionine synthase (AHRD V1 ***- B5LAW6_CAPAN); contains Interpro domain(s) IPR002133 S-adenosylmethionine synthetase	0.2678	-1.345	0.0919	-1.634	0.0004	-6.969	0.5634	1.2154	0.0031	5.1816	0.0036	-4.263	0.3133	-1.362	0.3098	-1.567	0.0041	-5.060	0.5853	1.1503	0.0062	3.7138	0.1108	-3.228	0.9389	-1.005
3386	Solyc09g008280.1.1	S-adenosylmethionine synthase (AHRD V1 ***- B5LAW6_CAPAN); contains Interpro domain(s) IPR002133 S-adenosylmethionine synthetase	0.4241	-1.111	0.2284	1.1619	0.0051	-3.041	0.0464	-1.291	0.0060	2.7354	0.0025	-3.534	0.1607	-1.398	0.8582	-1.010	0.0017	-2.773	0.3910	-1.383	0.0134	1.9827	0.0221	-2.744	0.4549	-1.149
3392	Solyc01g107590.2.1	Cinnamyl alcohol dehydrogenase (AHRD V1 **** C1IC55_GOSHI); contains Interpro domain(s) IPR002085 Alcohol dehydrogenase superfamily, zinc-containing	0.0618	-1.943	0.2041	-1.635	0.0059	-6.538	0.8336	-1.188	0.0466	3.3641	0.0616	-3.998	0.0621	-1.734	0.3161	-1.715	0.0044	-3.525	0.6170	-1.011	0.0256	2.0327	0.8139	-2.055	0.5252	-1.154
3404	Solyc12g099000.1.1	S-adenosylmethionine synthase (AHRD V1 ***- B8LFH4_IPOBA); contains Interpro domain(s) IPR002133 S-adenosylmethionine synthetase	0.0052	-1.538	0.1046	-1.588	0.0007	-3.903	0.7643	1.0328	0.0046	2.5370	0.0402	-2.456	0.4285	-1.305	0.3696	-1.430	0.1012	-1.914	0.6457	1.0952	0.1537	1.4663	0.5687	-1.338	0.9799	-1.062
3410	Solyc12g055800.1.1	V-type ATP synthase alpha chain (AHRD V1 ***- VATA_METTH); contains Interpro domain(s) IPR005725 ATPase, V1 complex, subunit A	0.0252	-1.368	0.0989	-1.156	0.0378	-1.462	0.0861	-1.183	0.6049	1.0685	0.1044	-1.264	0.0439	-1.755	0.4253	-1.184	0.0140	-2.062	0.0353	-1.481	0.3010	1.1753	0.0043	-1.741	0.5479	-1.138
3412	Solyc09g064370.2.1	Alcohol dehydrogenase (AHRD V1 **** Q1HQD0_BOMMO); contains Interpro domain(s) IPR014183 Alcohol dehydrogenase class III/S-(hydroxymethyl)glutathione dehydrogenase	0.0138	-1.828	0.0177	-1.989	3.0243	-4.590	0.7076	1.0877	0.0040	2.5105	0.0127	-2.307	0.1345	-1.327	0.0846	-1.980	0.0029	-2.121	0.2504	1.4917	0.0514	1.5979	0.9346	-1.071	0.1995	1.1188
3413	Solyc10g080500.1.1	Actin (AHRD V1 ***- B5M4V6_TOBAC); contains Interpro domain(s) IPR004000 Actin/actin-like	0.7165	-1.059	0.0822	-1.709	0.0051	-3.089	0.3749	1.6134	0.0635	2.9163	0.0800	-1.807	0.6799	-1.059	0.2191	-1.553	0.0263	-2.872	0.2584	1.4659	0.0300	2.7109	0.2971	-1.849	0.5563	-1.102
3418	Solyc07g052510.2.1	Peroxidase (AHRD V1 **** Q07446_SOLLC); contains Interpro domain(s) IPR002016 Haem peroxidase, plant/fungal/bacterial	0.0077	-1.910	0.0158	-1.663	0.2168	-1.423	0.4918	-1.148	0.5462	-1.342	0.8246	1.1682	0.0078	-1.720	0.0967	-1.439	0.1575	-1.426	0.3425	-1.194	0.4911	-1.205	0.9764	1.0092	0.8192	1.0146
3422	Solyc08g006860.2.1	Patatin (AHRD V1 ***- Q7DMP8_SOLBR); contains Interpro domain(s) IPR002641 Patatin	0.4506	-1.085	0.7324	1.0027	0.1176	-1.291	0.9106	-1.088	0.3485	1.1894	0.7574	-1.294	0.0512	-1.334	0.1596	-1.293	0.0034	-2.014	0.9219	-1.031	0.0319	1.5099	0.0686	-1.557	0.1162	1.1498
3423	Solyc10g078550.1.1	Glutamate dehydrogenase (AHRD V1 **** Q8L6A0_TOBAC); contains Interpro domain(s) IPR014362 Glutamate dehydrogenase	0.4574	1.1922	0.0151	-1.801	0.0028	-2.874	0.0089	2.1477	0.0021	3.4269	0.0042	-1.595	0.2727	1.5781	0.0354	-1.872	0.0562	-1.808	0.0366	2.9542	0.0454	2.8548	0.9494	1.0348	0.7496	-1.053
3434	Solyc05g056540.2.1	Alcohol dehydrogenase-like protein (AHRD V1 **** Q8LDF7_ARATH); contains Interpro domain(s) IPR002085 Alcohol dehydrogenase superfamily, zinc-containing	0.2519	-1.318	0.9866	1.0768	0.0026	-2.032	0.4383	-1.420	0.1304	1.5410	0.0782	-2.188	0.3722	-1.081	0.2639	-1.310	0.0002	-1.653	0.4019	1.2120	0.0077	1.5289	0.5586	-1.261	0.9758	1.0062
3439	Solyc06g059740.2.1	Alcohol dehydrogenase 2 (AHRD V1 **** Q84UY3_PETHY); contains Interpro domain(s) IPR002085 Alcohol dehydrogenase superfamily, zinc-containing	0.0050	4.9922	0.4067	-1.184	0.1421	-1.317	0.0028	5.9130	0.0017	6.5764	0.4097	-1.112	0.0048	5.0813	0.7980	-1.039	0.0198	2.1313	0.0126	5.2835	0.0284	2.3841	0.0637	2.2161	0.4729	-1.209
3444	Solyc11g005330.1.1	Actin (AHRD V1 ***- Q7XZK0_GOSHI); contains Interpro domain(s) IPR004000 Actin/actin-like	0.9043	1.0133	0.7368	1.0227	0.0037	-2.671	0.8564	-1.009	0.0034	2.7073	0.0021	-2.732	0.2481	1.3519	0.8598	1.0108	0.2009	-1.404	0.3893	1.3375	0.0962	1.8990	0.4239	-1.419	0.2493	1.1580
3446	Solyc08g007220.2.1	Nuclear RNA binding protein (Fragment) (AHRD V1 **** Q9SQ56_TOBAC); contains Interpro domain(s) IPR006861 Hyaluronan/mRNA binding protein	0.0766	2.4921	0.8327	-1.093	0.9132	-1.004	0.0398	2.7254	0.0585	2.5040	0.5556	1.0884	0.0050	2.5959	0.4151	-1.260	0.0006	1.7208	0.0403	3.2710	0.0845	1.5085	0.0878	2.1683	0.7495	-1.029
3449	Solyc05g012070.2.1	Alpha-1 4-glucan-protein synthase (AHRD V1 **-* B9RLK7_RICCO); contains Interpro domain(s) IPR004901 Alpha-1,4-glucan-protein synthase, UDP-forming	0.9356	1.0346	0.7630	-1.035	0.1648	-1.182	0.7654	1.0712	0.3531	1.2234	0.6226	-1.142	0.0234	1.8543	0.3409	-1.262	0.9027	1.0001	0.0481	2.3420	0.0517	1.8541	0.4271	1.2631	0.0007	2.0365
3452	Solyc05g014470.2.1	Glyceraldehyde 3-phosphate dehydrogenase (AHRD V1 **** Q8LK04_SOLTU); contains Interpro domain(s) IPR000173 Glyceraldehyde 3-phosphate dehydrogenase	0.2335	1.7884	0.0492	-1.779	0.0057	-4.558	0.0305	3.1818	0.0059	8.1526	0.0113	-2.562	0.0289	1.7617	0.2045	-2.136	0.1945	-1.465	0.0832	3.7634	0.0166	2.5810	0.4033	1.4581	0.7621	-1.064
3464	Solyc05g006520.2.1	Pyruvate dehydrogenase E1 component alpha subunit (AHRD V1 ***- B6TMS5_MAIZE); contains Interpro domain(s) IPR017597 Pyruvate dehydrogenase (acetyl-transferring) E1 component, alpha subunit, subgroup y	0.3547	1.3084	0.1488	-1.401	0.0133	-2.296	0.0404	1.8332	0.0066	3.0053	0.0088	-1.639	0.1737	1.2547	0.3573	-1.309	0.1510	-1.639	0.0976	1.6428	0.0425	2.0568	0.5622	-1.251	0.7720	-1.065
3466	Solyc09g009260.2.1	Fructose-bisphosphate aldolase (AHRD V1 ***- Q2PYX3_SOLTU); contains Interpro domain(s) IPR000741 Fructose-bisphosphate aldolase, class-I	0.7983	1.1128	0.1222	-2.123	0.1633	-1.926	0.0691	2.3633	0.0903	2.1438	0.5953	1.1023	0.0599	1.5552	0.0106	-1.888	0.6663	1.0791	0.0063	2.9372	0.1453	1.4412	0.0177	2.0380	0.5477	1.3496
3473	Solyc09g009260.2.1	Fructose-bisphosphate aldolase (AHRD V1 ***- Q2PYX3_SOLTU); contains Interpro domain(s) IPR000741 Fructose-bisphosphate aldolase, class-I	0.1236	2.6132	0.2923	-1.283	0.4158	1.2424	0.0697	3.3541	0.2314	2.1032	0.1423	1.5947	0.0018	3.7498	0.2721	-1.349	0.0225	2.5751	0.0070	5.0618	0.2377	1.4561	0.0271	3.4760	0.2883	1.2002
3476	Solyc09g009260.2.1	Fructose-bisphosphate aldolase (AHRD V1 ***- Q2PYX3_SOLTU); contains Interpro domain(s) IPR000741 Fructose-bisphosphate aldolase, class-I	0.7098	-1.310	0.4891	-1.504	0.0693	-2.807	0.5131	1.1484	0.0093	2.1426	0.0157	-1.865	0.6907	-1.060	0.4782	-1.228	0.5810	-1.124	0.5847	1.1590	0.7834	1.0602	0.7300	1.0931	0.6852	-1.031
3477	Solyc02g071700.2.1	GDSL esterase/lipase At1g29670 (AHRD V1 ***- GDL15_ARATH); contains Interpro domain(s) IPR001087 Lipase, GDSL	0.4261	-1.141	0.6657	-1.080	0.0011	-2.648	0.9378	-1.056	0.0037	2.3201	0.0232	-2.451	0.8817	1.0141	0.3600	-1.308	0.6340	-1.125	0.2827	1.3269	0.5442	1.1413	0.7107	1.1626	0.8343	-1.057
3490	Solyc02g071700.2.1	GDSL esterase/lipase At1g29670 (AHRD V1 ***- GDL15_ARATH); contains Interpro domain(s) IPR001087 Lipase, GDSL	0.4239	1.2259	0.1514	1.5928	0.0204	-2.469	0.3510	-1.299	0.0056	3.0270	0.0038	-3.933	0.5318	1.1644	0.3422	1.4585	0.0386	-2.079	0.5750	-1.252	0.0092	2.4212	0.0198	-3.032	0.7182	-1.118
3492	Solyc05g014470.2.1	Glyceraldehyde 3-phosphate dehydrogenase (AHRD V1 **** Q8LK04_SOLTU); contains Interpro domain(s) IPR000173 Glyceraldehyde 3-phosphate dehydrogenase	0.3554	1.5129	0.1194	-1.945	0.0124	-5.105	0.0284	2.9427	0.0054	7.7242	0.0213	-2.624	0.1032	1.5663	0.1365	-2.638	0.1027	-2.032	0.0618	4.1327	0.0247	3.1829	0.5558	1.2984	0.7328	-1.081
3506	Solyc10g005510.2.1	Glyceraldehyde-3-phosphate dehydrogenase (AHRD V1 **** Q8VWN9_CAPAN); contains Interpro domain(s) IPR000173 Glyceraldehyde 3-phosphate dehydrogenase	0.0325	-2.056	0.0279	-2.291	0.0048	-3.265	0.6800	1.1143	0.1141	1.5880	0.2471	-1.425	0.0133	-1.788	0.0397	-2.687	0.0007	-2.693	0.2507	1.5022	0.0499	1.5057	0.7846	-1.002	0.4469	1.1684
3520	Solyc10g083970.1.1	S-adenosylmethionine synthase (AHRD V1 ***- B5LAW6_CAPAN); contains Interpro domain(s) IPR002133 S-adenosylmethionine synthetase	0.4624	-1.113	0.8115	-1.020	0.0022	-2.067	0.7005	-1.090	0.0286	1.8568	0.0181	-2.025	0.0711	-1.687	0.8404	1.0832	0.0031	-1.975	0.1126	-1.827	0.6519	1.1707	0.0300	-2.139	0.2367	-1.114
3528	Solyc10g086190.1.1	Adenosine kinase (AHRD V1 ***- D2D2Z6_GOSHI); contains Interpro domain(s) IPR001805 Adenosine kinase	0.2472	-1.213	0.0043	-1.386	0.0008	-2.847	0.5538	1.1426	0.0137	2.3466	0.0049	-2.053	0.4040	-1.124	0.3159	-1.328	0.0288	-2.205	0.4779	1.1813	0.0424	1.9618	0.2674	-1.660	0.6717	-1.053
3529	Solyc12g088670.1.1	Cathepsin B-like cysteine proteinase (AHRD V1 **-- CYSP_SCHMA); contains Interpro domain(s) IPR013128 Peptidase C1A, papain IPR000169 Peptidase, cysteine peptidase active site IPR000668 Peptidase C1A, papain C-terminal	0.1526	-1.198	0.0387	1.2329	0.0020	-1.646	0.0256	-1.477	0.0539	1.3745	0.0009	-2.030	0.1136	-1.497	0.8915	1.1127	0.0340	-1.556	0.2371	-1.666	0.9563	1.0396	0.1813	-1.732	0.0646	-1.317
3535	Solyc05g008600.2.1	Fructose-bisphosphate aldolase (AHRD V1 ***- B9SJY9_RICCO); contains Interpro domain(s) IPR000741 Fructose-bisphosphate aldolase, class-I	0.9234	1.0552	0.0759	-1.504	0.0099	-2.892	0.1470	1.5872	0.0183	3.0526	0.0271	-1.923	0.3709	1.4268	0.0256	-1.810	0.1002	-1.690	0.0509	2.5835	0.0890	2.4118	0.9343	1.0711	0.8861	1.0423
3539	Solyc09g090140.2.1	Malate dehydrogenase (AHRD V1 **** Q2PYY8_SOLTU); contains Interpro domain(s) IPR011274 Malate dehydrogenase, NAD-dependent, cytosolic	0.8634	1.0682	0.0812	-1.480	0.0032	-3.821	0.1207	1.5816	0.0055	4.0825	0.0033	-2.581	0.6863	-1.050	0.3329	-1.471	0.0183	-2.621	0.3660	1.4016	0.0209	2.4962	0.5672	-1.780	0.7118	-1.054
3543	Solyc09g090140.2.1	Malate dehydrogenase (AHRD V1 **** Q2PYY8_SOLTU); contains Interpro domain(s) IPR011274 Malate dehydrogenase, NAD-dependent, cytosolic	0.6303	-1.076	0.0405	-1.424	0.0016	-4.319	0.2045	1.3237	0.0039	4.0143	0.0046	-3.032	0.8845	-1.040	0.2795	-1.592	0.0061	-3.160	0.2876	1.5294	0.0039	3.0365	0.4037	-1.985	0.6636	-1.099
3560	Solyc06g071920.2.1	Glyceraldehyde-3-phosphate dehydrogenase (AHRD V1 **** Q9XG67_TOBAC); contains Interpro domain(s) IPR000173 Glyceraldehyde 3-phosphate dehydrogenase	0.1204	-1.522	0.0566	-1.898	0.0052	-2.193	0.4433	1.2476	0.1368	1.4412	0.6687	-1.155	0.2577	-1.289	0.0030	-3.438	0.0099	-2.038	0.0039	2.6666	0.0164	1.5812	0.0114	1.6864	0.2314	-1.329
3566	Solyc06g059740.2.1	Alcohol dehydrogenase 2 (AHRD V1 **** Q84UY3_PETHY); contains Interpro domain(s) IPR002085 Alcohol dehydrogenase superfamily, zinc-containing	0.0018	7.4274	0.0132	1.4861	0.3034	1.1328	0.0039	4.9976	0.0023	6.5565	0.0332	-1.311	0.0004	6.0978	0.9978	1.0381	0.0034	2.3237	0.0023	5.8736	0.0021	2.6241	0.0252	2.2382	0.1080	-1.358
3567	Solyc07g045240.2.1	RNA-binding protein-like (AHRD V1 *--* Q8L779_ARATH); contains Interpro domain(s) IPR012677 Nucleotide-binding, alpha-beta plait	0.0082	-1.555	0.2039	-1.299	0.0016	-2.994	0.4754	-1.197	0.0117	1.9247	0.0221	-2.304	0.0450	-1.723	0.0188	-1.490	0.0067	-2.772	0.4873	-1.156	0.1692	1.6083	0.0468	-1.859	0.4708	-1.048
3576	Solyc09g072700.2.1	Peroxidase 57 (AHRD V1 **** D7LXN0_ARALY); contains Interpro domain(s) IPR002016 Haem peroxidase, plant/fungal/bacterial	0.4096	-1.142	0.3734	1.1852	0.0198	-1.698	0.1546	-1.354	0.0578	1.4859	0.0137	-2.012	0.0455	-1.582	0.1290	-1.431	0.0046	-1.651	0.7334	-1.105	0.8916	1.0432	0.6009	-1.153	0.0279	-1.514
3583	Solyc02g024050.2.1	Ferredoxin--NADP reductase (AHRD V1 ***- B9SB31_RICCO); contains Interpro domain(s) IPR012146 Ferredoxin--NADP reductase	0.8201	-1.040	0.0899	-2.404	0.0014	-5.008	0.1091	2.3106	0.0026	4.8119	0.2754	-2.082	0.1061	-1.877	0.0264	-1.835	0.0988	1.5001	0.7643	-1.022	0.0214	-2.816	0.0009	2.7533	0.0022	4.1197
3590	Solyc09g082060.2.1	Cysteine synthase (AHRD V1 **** Q3LAG5_TOBAC); contains Interpro domain(s) IPR005859 Cysteine synthase A	0.3132	-1.363	0.0097	-2.392	0.0016	-6.697	0.0884	1.7551	0.0055	4.9124	0.0050	-2.798	0.5507	-1.064	0.1019	-1.878	0.0201	-2.206	0.1333	1.7652	0.0310	2.0735	0.8234	-1.174	0.6608	1.1200
3592	Solyc03g006700.2.1	Peroxidase (AHRD V1 **** Q50LG4_TOBAC); contains Interpro domain(s) IPR002016 Haem peroxidase, plant/fungal/bacterial	0.2494	-1.306	0.0657	-1.549	0.0121	-1.787	0.5503	1.1861	0.2418	1.3683	0.4822	-1.153	0.4312	-1.159	0.0219	-1.956	0.0243	-1.524	0.0961	1.6880	0.2562	1.3152	0.2254	1.2834	0.0296	-1.555
3595	Solyc03g006700.2.1	Peroxidase (AHRD V1 **** Q50LG4_TOBAC); contains Interpro domain(s) IPR002016 Haem peroxidase, plant/fungal/bacterial	0.2840	-1.369	0.0614	-1.502	0.5462	1.0626	0.9684	1.0975	0.2282	-1.455	0.0415	1.5971	0.2673	-1.260	0.0128	-2.192	0.6160	-1.078	0.0968	1.7392	0.5365	-1.169	0.0377	2.0339	0.0094	-1.594
3601	Solyc06g073190.2.1	Fructokinase-like (AHRD V1 **-* Q307Z3_SOLTU); contains Interpro domain(s) IPR002173 Carbohydrate/puine kinase, PfkB, conserved site	0.6772	1.1933	0.0178	-2.101	0.0067	-3.618	0.0506	2.5074	0.0159	4.3176	0.1589	-1.721	0.1629	1.4801	0.0572	-2.042	0.1226	-1.705	0.0078	3.0226	0.0153	2.5246	0.5327	1.1972	0.7890	1.0178
3604	Solyc09g064940.2.1	Phenazine biosynthesis protein PhzF family (AHRD V1 ***- B4VKV9_9CYAN); contains Interpro domain(s) IPR003719 Phenazine biosynthesis PhzC/PhzF protein	0.7185	-1.058	0.0849	-1.379	0.0062	-2.597	0.1162	1.3029	0.0069	2.4530	0.0219	-1.882	0.6142	-1.092	0.2698	-1.210	0.0879	-1.538	0.4989	1.1078	0.1320	1.4074	0.2221	-1.270	0.7427	-1.059
3641	Solyc01g105070.2.1	Peroxidase (AHRD V1 **** Q43499_SOLLC); contains Interpro domain(s) IPR002016 Haem peroxidase, plant/fungal/bacterial	0.5902	1.0941	0.2626	-1.301	0.0186	1.9965	0.1040	1.4241	0.0160	-1.824	0.0064	2.5987	0.7554	1.1279	0.9568	1.0115	0.0100	2.6150	0.7574	1.1150	0.0342	-2.318	0.0234	2.5851	0.6924	-1.098
3652	Solyc01g105070.2.1	Peroxidase (AHRD V1 **** Q43499_SOLLC); contains Interpro domain(s) IPR002016 Haem peroxidase, plant/fungal/bacterial	0.0546	1.4749	0.0455	1.3728	0.0017	3.4291	0.5876	1.0743	0.0066	-2.324	0.0026	2.4978	0.2542	1.4205	0.1771	1.4925	0.0029	4.1857	0.8575	-1.050	0.0152	-2.946	0.0153	2.8043	0.4394	1.1509
3662	Solyc01g101060.2.1	S-adenosylmethionine synthase (AHRD V1 ***- B8LFH4_IPOBA); contains Interpro domain(s) IPR002133 S-adenosylmethionine synthetase	0.7095	1.1687	0.0998	-1.340	0.3271	1.2920	0.2022	1.5663	0.7024	-1.105	0.0470	1.7316	0.8676	-1.011	0.0102	-1.583	0.1863	1.3017	0.0967	1.5651	0.2734	-1.317	0.0067	2.0617	0.3226	-1.178
3664	Solyc03g025730.2.1	Tubulin beta chain (AHRD V1 ***- B9HP96_POPTR); contains Interpro domain(s) IPR002453 Beta tubulin	0.1455	-1.370	0.4186	1.0975	0.0084	-2.278	0.0503	-1.504	0.0668	1.6628	0.0028	-2.501	0.1075	-1.473	0.6771	1.0493	0.0123	-2.396	0.0403	-1.545	0.0817	1.6268	0.0050	-2.514	0.7597	1.0492
3673	Solyc03g025850.2.1	Remorin 1 (AHRD V1 ***- Q9XEX8_SOLLC); contains Interpro domain(s) IPR005516 Remorin, C-terminal region	0.0820	-1.707	0.4148	1.1484	0.1192	-1.503	0.0122	-1.960	0.4708	-1.135	0.0067	-1.727	0.2166	-1.301	0.4665	1.1204	0.7520	-1.071	0.0213	-1.458	0.3925	-1.215	0.3057	-1.200	0.5486	1.1692
3675	Solyc04g078540.2.1	Cathepsin B-like cysteine proteinase (AHRD V1 **-* CYSP_SCHMA); contains Interpro domain(s) IPR013128 Peptidase C1A, papain	0.1290	-1.402	0.1617	1.5406	0.9715	-1.016	0.0201	-2.161	0.0140	-1.380	0.1036	-1.565	0.5924	-1.172	0.0907	1.5441	0.3050	-1.350	0.0749	-1.811	0.8046	1.1517	0.0048	-2.085	0.9998	-1.013
3698	Solyc04g078540.2.1	Cathepsin B-like cysteine proteinase (AHRD V1 **-* CYSP_SCHMA); contains Interpro domain(s) IPR013128 Peptidase C1A, papain	0.4496	-1.157	0.0190	1.8945	0.0192	1.4935	0.0288	-2.193	0.0473	-1.729	0.2325	-1.268	0.0464	-1.472	0.0496	1.3550	0.1436	-1.486	0.0046	-1.995	0.8646	1.0091	0.0326	-2.013	0.1729	-1.224
3717	Solyc02g067460.2.1	Porin/voltage-dependent anion-selective channel protein (AHRD V1 **** A9P802_POPTR); contains Interpro domain(s) IPR001925 Porin, eukaryotic type	0.5243	-1.305	0.0749	-2.719	0.0064	-5.036	0.2666	2.0831	0.0487	3.8578	0.2231	-1.851	0.4070	-1.250	0.0450	-2.740	0.0222	-3.247	0.1176	2.1918	0.0658	2.5968	0.8034	-1.184	0.5751	-1.143
3726	Solyc02g067460.2.1	Porin/voltage-dependent anion-selective channel protein (AHRD V1 **** A9P802_POPTR); contains Interpro domain(s) IPR001925 Porin, eukaryotic type	0.2817	-1.535	0.0639	-2.902	0.0008	-7.260	0.3189	1.8899	0.0246	4.7286	0.1648	-2.501	0.1839	-1.571	0.0630	-3.375	0.0139	-4.069	0.1512	2.1478	0.0406	2.5896	0.9690	-1.205	0.7201	-1.121
3731	Solyc06g060260.2.1	Stromal ascorbate peroxidase 7	0.0124	1.6078	0.9357	-1.003	0.0006	1.8498	0.0161	1.6136	0.2674	-1.150	0.0014	1.8566	0.3553	1.0986	0.0360	1.3963	0.1119	1.2304	0.1031	-1.270	0.3574	-1.119	0.3618	-1.134	0.1983	-1.110
3746	Solyc10g055810.1.1	Endochitinase (Chitinase) (AHRD V1 **** Q43184_SOLTU); contains Interpro domain(s) IPR016283 Glycoside hydrolase, family 19 IPR018371 Chitin-binding, type 1, conserved site IPR000726 Glycoside hydrolase, family 19, catalytic IPR001002 Chitin	0.0007	2.3322	0.1151	1.3616	0.4198	1.2625	0.0254	1.7127	0.0419	1.8472	0.7041	-1.078	0.4829	1.1591	0.4436	-1.234	0.7154	1.2228	0.0573	1.4308	0.9357	-1.054	0.3749	1.5094	0.0444	-1.854
3748	Solyc12g055800.1.1	V-type ATP synthase alpha chain (AHRD V1 ***- VATA_METTH); contains Interpro domain(s) IPR005725 ATPase, V1 complex, subunit A	0.2290	-1.521	0.8635	-1.055	0.0257	-3.716	0.2235	-1.441	0.1156	2.4435	0.0231	-3.522	0.0311	-1.380	0.4465	1.4041	0.0046	-2.208	0.1343	-1.937	0.0290	1.6005	0.0313	-3.101	0.2082	1.3364
3768	Solyc04g080960.2.1	Cysteine proteinase cathepsin F (AHRD V1 **-* D3TN89_GLOMM); contains Interpro domain(s) IPR013128 Peptidase C1A, papain	0.0060	-2.403	0.9607	1.0352	0.0123	-1.661	0.0166	-2.487	0.0371	-1.446	0.0563	-1.719	0.0158	-2.276	0.3400	-1.330	0.0349	-1.811	0.0974	-1.711	0.0923	-1.256	0.2856	-1.361	0.9966	-1.016
3783	Solyc12g088670.1.1	Cathepsin B-like cysteine proteinase (AHRD V1 **-- CYSP_SCHMA); contains Interpro domain(s) IPR013128 Peptidase C1A, papain IPR000169 Peptidase, cysteine peptidase active site IPR000668 Peptidase C1A, papain C-terminal	0.6569	-1.121	0.4081	1.1565	0.8789	1.0086	0.0733	-1.296	0.3628	-1.130	0.2675	-1.146	0.0354	-1.288	0.0639	1.3839	0.0201	-1.412	0.0115	-1.783	0.4040	1.0957	0.0083	-1.954	0.6047	-1.076
3785	Solyc10g005100.2.1	Salt stress root protein RS1 (AHRD V1 **-- SRS1_ORYSJ); contains Interpro domain(s) IPR008469 DREPP plasma membrane polypeptide	0.6411	-1.115	0.0701	1.6917	0.2890	-1.268	0.0134	-1.886	0.1438	1.1376	0.0094	-2.146	0.3177	-1.223	0.0194	1.4934	0.1561	-1.298	0.0525	-1.827	0.8915	1.0610	0.0221	-1.939	0.5939	-1.073
3813	Solyc11g072190.1.1	Elongation factor beta-1 (AHRD V1 ***- A2YPM1_ORYSI); contains Interpro domain(s) IPR014038 Translation elongation factor EF1B, beta and delta chains, guanine nucleotide exchange	0.6564	1.1677	0.9363	1.0165	0.1390	-1.473	0.6957	1.1487	0.1241	1.7212	0.1198	-1.498	0.6078	-1.148	0.3890	1.1595	0.0777	-1.608	0.1797	-1.331	0.2126	1.3999	0.0018	-1.864	0.6891	-1.115
3819	Solyc04g080570.2.1	2,3,4,5-tetrahydropyridine-2,6-dicarboxylate N-acetyltransferase (AHRD V1 *--- DAPH_CLOB6); contains Interpro domain(s) IPR011004 Trimeric LpxA-like	0.2765	1.2716	0.1678	-1.390	0.0462	1.8968	0.0068	1.7680	0.0974	-1.491	0.0028	2.6373	0.2390	1.2234	0.0449	-1.944	0.1799	1.5912	0.0053	2.3791	0.3842	-1.300	0.0150	3.0945	0.6173	-1.134
3825	Solyc11g005330.1.1	Actin (AHRD V1 ***- Q7XZK0_GOSHI); contains Interpro domain(s) IPR004000 Actin/actin-like	0.4242	-1.253	0.0341	1.9030	0.7362	1.0553	0.0846	-2.384	0.3603	-1.322	0.0395	-1.803	0.0747	-1.624	0.0063	1.7780	0.2437	-1.191	0.0050	-2.888	0.1746	-1.362	0.0013	-2.119	0.4765	1.1366
3887	Solyc01g104680.2.1	GTP-binding nuclear protein Ran-A1 (AHRD V1 **-- B3TM31_ELAGV); contains Interpro domain(s) IPR018210 GTP-binding nuclear protein, Ran, conserved site IPR002041 Ran GTPase	0.0409	-1.483	0.0487	-1.480	0.1302	1.4131	0.9977	-1.001	0.0089	-2.095	0.0104	2.0920	0.7965	1.0268	0.0321	-2.006	0.3038	-1.289	0.2528	2.0608	0.7842	1.3243	0.0755	1.5560	0.8882	-1.044
3892	Solyc06g059740.2.1	Alcohol dehydrogenase 2 (AHRD V1 **** Q84UY3_PETHY); contains Interpro domain(s) IPR002085 Alcohol dehydrogenase superfamily, zinc-containing	0.1956	1.5801	0.1308	1.2432	0.0000	5.2929	0.5242	1.2709	0.0081	-3.349	0.0002	4.2574	0.2132	1.2625	0.1009	1.2690	0.0136	2.7780	0.9331	-1.005	0.0429	-2.200	0.0357	2.1889	0.6476	-1.048
3929	Solyc01g102390.2.1	Germin-like protein (AHRD V1 ***- O65358_SOLTU); contains Interpro domain(s) IPR014710 RmlC-like jelly roll fold	0.0050	-2.209	0.0287	-1.704	0.1039	-1.467	0.0773	-1.296	0.0510	-1.505	0.4299	1.1616	0.0127	-1.575	0.1786	-1.164	0.3910	-1.180	0.0456	-1.353	0.2964	-1.334	0.8292	-1.014	0.0158	1.8055
3934	Solyc06g059740.2.1	Alcohol dehydrogenase 2 (AHRD V1 **** Q84UY3_PETHY); contains Interpro domain(s) IPR002085 Alcohol dehydrogenase superfamily, zinc-containing	0.0000	3.7017	0.0014	1.8512	0.0009	7.9974	0.0006	1.9996	0.0360	-2.160	0.0038	4.3199	0.0523	2.7232	0.2325	1.7206	0.0011	6.7551	0.3343	1.5827	0.0429	-2.480	0.0124	3.9258	0.1087	-1.498
3949	Solyc09g082780.2.1	Asparagine synthetase B (AHRD V1 *-*- A1JQ99_YERE8)	0.0560	-1.262	0.0102	-1.537	0.0007	-2.014	0.1607	1.2180	0.0096	1.5959	0.0648	-1.310	0.4800	-1.224	0.2512	-1.380	0.0772	-1.751	0.5030	1.1277	0.1003	1.4300	0.1973	-1.268	0.7923	-1.097
3953	Solyc01g103480.2.1	Coatomer subunit delta (AHRD V1 ***- B6TDR8_MAIZE); contains Interpro domain(s) IPR008968 Clathrin adaptor, mu subunit, C-terminal	0.4344	1.2028	0.0663	1.2817	0.0070	2.0750	0.6658	-1.065	0.0588	-1.725	0.0326	1.6188	0.9275	-1.055	0.3031	1.3098	0.6079	1.1048	0.1362	-1.382	0.3542	-1.165	0.4303	-1.185	0.4845	-1.214
3957	Solyc07g041900.2.1	Cathepsin L-like cysteine proteinase (AHRD V1 **** A7LJ78_DERVA); contains Interpro domain(s) IPR013128 Peptidase C1A, papain IPR000169 Peptidase, cysteine peptidase active site	0.1521	-1.460	0.2286	1.2593	0.6997	1.0770	0.0230	-1.839	0.0812	-1.573	0.3450	-1.169	0.2152	-1.593	0.2780	1.2954	0.6058	1.1389	0.0015	-2.063	0.0388	-1.814	0.4128	-1.137	0.8904	-1.001
3959	Solyc09g082780.2.1	Asparagine synthetase B (AHRD V1 *-*- A1JQ99_YERE8)	0.6769	-1.068	0.0665	-1.333	0.0833	-1.424	0.0881	1.2485	0.1127	1.3332	0.5374	-1.067	0.1717	-1.504	0.1348	-1.478	0.0079	-2.264	0.8886	-1.017	0.1950	1.5048	0.0848	-1.531	0.4284	-1.177
3963	Solyc03g123830.2.1	Phosphoglycerate dehydrogenase (AHRD V1 **** D2D316_GOSHI); contains Interpro domain(s) IPR015508 D-3-phosphogylcerate Dehydrogenase	0.4285	-1.139	0.6470	1.1305	0.4224	-1.089	0.3629	-1.288	0.7248	-1.046	0.4021	-1.231	0.9411	1.4128	0.1354	1.1782	0.0639	-1.302	0.8295	1.1991	0.6007	1.8404	0.0092	-1.534	0.4308	1.0868
4019	Solyc01g102400.2.1	Germin-like protein (AHRD V1 ***- O65358_SOLTU); contains Interpro domain(s) IPR014710 RmlC-like jelly roll fold	0.0018	2.5633	0.0473	1.4197	0.0025	1.6258	0.0194	1.8055	0.0218	1.5766	0.2789	1.1451	0.0003	2.3757	0.0037	1.3988	0.1118	1.5131	0.0025	1.6983	0.0694	1.5700	0.8202	1.0817	0.2934	-1.080
4027	Solyc01g102390.2.1	Germin-like protein (AHRD V1 ***- O65358_SOLTU); contains Interpro domain(s) IPR014710 RmlC-like jelly roll fold	0.1712	-1.131	0.0897	-1.278	0.0284	1.4270	0.2631	1.1305	0.0066	-1.614	0.0086	1.8251	0.6653	-1.085	0.2436	-1.229	0.8416	1.1138	0.7472	1.1323	0.6286	-1.209	0.3896	1.3691	0.6032	1.0673
4040	Solyc03g097270.2.1	Cysteine proteinase inhibitor (AHRD V1 **** Q5Y7Z8_PETHY); contains Interpro domain(s) IPR000010 Proteinase inhibitor I25, cystatin	0.1664	1.2738	0.5282	-1.162	0.0581	-1.677	0.0763	1.4814	0.0034	2.1363	0.1744	-1.442	0.2685	2.2183	0.2996	-1.284	0.9431	1.0621	0.1459	2.8498	0.3192	2.0884	0.5594	1.3645	0.8902	-1.026
4043	Solyc04g011510.2.1	Triosephosphate isomerase (AHRD V1 **** Q38JI4_SOLTU); contains Interpro domain(s) IPR000652 Triosephosphate isomerase	0.0042	2.6505	0.7368	1.0297	0.2677	-1.198	0.0030	2.5740	0.0031	3.1776	0.1450	-1.234	0.0007	3.0326	0.3248	1.2072	0.4933	1.3701	0.0025	2.5119	0.0418	2.2133	0.8815	1.1349	0.6346	1.0689
4072	Solyc11g066130.1.1	Thaumatin-like protein (AHRD V1 **-- D2KU75_CITJA); contains Interpro domain(s) IPR017949 Thaumatin, conserved site IPR001938 Thaumatin, pathogenesis-related	0.0577	-1.334	0.9844	-1.000	0.0099	-1.491	0.0634	-1.333	0.4720	1.1175	0.0119	-1.490	0.0090	-2.097	0.6394	-1.089	0.0021	-2.505	0.0274	-1.924	0.2597	1.1945	0.0083	-2.298	0.1505	-1.243
4079	Solyc01g088480.2.1	Adenylate kinase (AHRD V1 ***- Q9XHP7_CERRI); contains Interpro domain(s) IPR006266 UMP-CMP kinase	0.1657	-1.483	0.4532	-1.250	0.0150	-2.580	0.2207	-1.185	0.0024	1.7399	0.0061	-2.063	0.0146	-1.401	0.8022	-1.021	0.0002	-1.890	0.2336	-1.371	0.0111	1.3495	0.0399	-1.850	0.3793	1.2839
4098	Solyc03g113580.1.1	Germin-like protein (AHRD V1 ***- Q8H2A6_ANACO); contains Interpro domain(s) IPR014710 RmlC-like jelly roll fold	0.0074	1.6667	0.2520	1.2765	0.1487	1.2640	0.1268	1.3056	0.0446	1.3185	0.9835	-1.009	0.1127	1.3265	0.0726	1.2461	0.8881	1.0168	0.7150	1.0645	0.3352	1.3045	0.3861	-1.225	0.2377	1.1816
4117	Solyc03g082920.2.1	Heat shock protein (AHRD V1 ***- Q84KP8_CYAME); contains Interpro domain(s) IPR013126 Heat shock protein 70	0.0062	2.0816	0.0466	1.4872	0.0036	2.3811	0.0217	1.3996	0.2203	-1.143	0.0077	1.6010	0.9092	-1.070	0.4411	-1.476	0.3198	1.3601	0.0351	1.3793	0.0777	-1.455	0.0141	2.0079	0.1402	-2.078
4124	Solyc08g080660.1.1	Osmotin-like protein (Fragment) (AHRD V1 **-- Q8S4L1_SOLNI); contains Interpro domain(s) IPR001938 Thaumatin, pathogenesis-related	0.0847	2.1172	0.9545	-1.153	0.6375	1.1368	0.0061	2.4420	0.0603	1.8623	0.3929	1.3112	0.1109	2.0434	0.8421	1.0103	0.2635	1.9717	0.0740	2.0226	0.8317	1.0363	0.2512	1.9515	0.6618	1.3318
4130	Solyc08g080660.1.1	Osmotin-like protein (Fragment) (AHRD V1 **-- Q8S4L1_SOLNI); contains Interpro domain(s) IPR001938 Thaumatin, pathogenesis-related	0.0282	1.9168	0.6449	1.0828	0.4512	1.2050	0.0036	1.7702	0.0279	1.5906	0.6003	1.1128	0.0579	1.8138	0.0078	1.4841	0.0526	2.5801	0.4607	1.2221	0.4618	-1.422	0.2079	1.7385	0.3858	1.2791
4134	Solyc08g080670.1.1	Osmotin-like protein (Fragment) (AHRD V1 **-- Q6TGR8_SOLTU); contains Interpro domain(s) IPR001938 Thaumatin, pathogenesis-related	0.0003	9.3965	0.0113	2.5058	0.0185	5.0156	0.0001	3.7498	0.1051	1.8734	0.1725	2.0015	0.0065	4.7062	0.0541	2.4431	0.0561	4.4680	0.0685	1.9262	0.6746	1.0533	0.4056	1.8288	0.8107	-1.105
4162	Solyc11g039980.1.1	ATP synthase subunit alpha (AHRD V1 ***- Q5M9V4_TOBAC); contains Interpro domain(s) IPR018118 ATPase, F1/A1 complex, alpha/beta subunit, N-terminal	0.8348	1.1076	0.1332	1.4423	0.2772	-1.169	0.3567	-1.302	0.4385	1.2957	0.0496	-1.687	0.8409	1.0302	0.0029	1.4677	0.1148	-1.235	0.0197	-1.424	0.1421	1.2734	0.0028	-1.814	0.6647	-1.046
4169	Solyc05g054760.2.1	Dehydroascorbate reductase (Fragment) (AHRD V1 ***- Q1G0W3_SOLLC); contains Interpro domain(s) IPR017933 Glutathione S-transferase/chloride channel, C-terminal	0.0408	1.8431	0.2473	-1.253	0.0560	1.4470	0.0065	2.3104	0.2095	1.2737	0.0007	1.8139	0.0710	1.8051	0.2752	-1.191	0.6344	1.0937	0.0212	2.1513	0.1072	1.6503	0.1156	1.3035	0.9656	-1.004
4186	Solyc02g079750.2.1	Flavoprotein wrbA (AHRD V1 ***- B6U724_MAIZE); contains Interpro domain(s) IPR010089 Flavoprotein WrbA	0.1006	1.8252	0.9718	-1.019	0.0166	2.4547	0.0613	1.8602	0.2889	-1.344	0.0052	2.5018	0.1431	1.6331	0.5145	1.1476	0.0676	1.5510	0.2821	1.4230	0.9468	1.0529	0.1816	1.3514	0.8991	-1.012
4197	Solyc01g111300.2.1	Cold shock protein-1 (AHRD V1 *-*- Q8LPA7_WHEAT); contains Interpro domain(s) IPR002059 Cold-shock protein, DNA-binding	0.6827	-1.059	0.6637	-1.067	0.0232	-2.093	0.9910	1.0068	0.0780	1.9752	0.0757	-1.961	0.1072	-1.692	0.9456	1.0158	0.0040	-2.746	0.1084	-1.719	0.2185	1.6221	0.0049	-2.789	0.5574	-1.095
4209	Solyc03g019690.1.1	Kunitz-type protease inhibitor (AHRD V1 **** Q3S477_SOLTU); contains Interpro domain(s) IPR002160 Proteinase inhibitor I3, Kunitz legume	0.0503	1.8487	0.1186	1.7742	0.0049	4.0577	0.7164	1.0420	0.0022	-2.194	0.0155	2.2870	0.9875	-1.090	0.3506	1.3756	0.1184	3.1524	0.1408	-1.499	0.0779	-3.436	0.2355	2.2915	0.2688	-1.644
4212	Solyc02g080220.2.1	Pectinesterase (AHRD V1 ***- B9RXQ4_RICCO); contains Interpro domain(s) IPR000070 Pectinesterase, catalytic	0.0168	-2.523	0.4039	-1.306	0.4929	-1.246	0.0334	-1.931	0.1492	-2.024	0.9273	1.0481	0.0033	-1.640	0.7440	-1.028	0.9690	1.0004	0.2364	-1.594	0.0019	-1.640	0.7366	1.0293	0.0948	1.6499
4219	Solyc02g067460.2.1	Porin/voltage-dependent anion-selective channel protein (AHRD V1 **** A9P802_POPTR); contains Interpro domain(s) IPR001925 Porin, eukaryotic type	0.0999	-1.890	0.1265	1.1111	0.0031	-3.250	0.0702	-2.100	0.3337	1.7196	0.0020	-3.611	0.0203	-2.067	0.4565	1.3854	0.0264	-2.700	0.0356	-2.864	0.3438	1.3061	0.0293	-3.741	0.7689	1.0297
4233	Solyc04g081490.2.1	Tubulin beta-1 chain (AHRD V1 ***- D7KT68_ARALY); contains Interpro domain(s) IPR002453 Beta tubulin	0.8908	1.0632	0.1230	1.9777	0.1123	-1.458	0.2270	-1.860	0.4301	1.5508	0.0426	-2.884	0.1882	-1.344	0.0160	2.0340	0.0260	-1.677	0.0036	-2.734	0.1801	1.2474	0.0005	-3.411	0.3602	1.1777
4260	Solyc04g077020.2.1	Tubulin alpha-3 chain (AHRD V1 ***- B6SPX4_MAIZE); contains Interpro domain(s) IPR002452 Alpha tubulin	0.9334	1.2162	0.0493	1.8189	0.2506	1.5524	0.3040	-1.495	0.4887	-1.276	0.6104	-1.171	0.1591	-1.240	0.0006	1.6524	0.0288	-1.281	0.0059	-2.050	0.8938	1.0330	0.0007	-2.118	0.4282	1.0511
4272	Solyc01g079820.2.1	Redoxin domain protein (AHRD V1 **-- A1WHD5_VEREI); contains Interpro domain(s) IPR013740 Redoxin	0.0099	-1.601	0.1758	-1.307	0.0001	-2.515	0.3792	-1.225	0.0075	1.5705	0.0205	-1.924	0.0685	-1.631	0.1925	-1.364	0.0209	-1.705	0.4976	-1.195	0.9033	1.0449	0.3460	-1.249	0.7383	1.0380
4279	Solyc01g105060.2.1	(3R)-hydroxymyristoyl- (AHRD V1 ***- Q9LX13_ARATH); contains Interpro domain(s) IPR010084 Beta-hydroxyacyl-(acyl-carrier-protein) dehydratase FabZ	0.9052	1.0184	0.1715	1.2915	0.3490	1.2305	0.1764	-1.268	0.3769	-1.208	0.7476	-1.049	0.3142	-1.124	0.1354	1.1025	0.0196	-1.446	0.0738	-1.240	0.1154	1.2861	0.0047	-1.595	0.3105	-1.158
4289	Solyc12g010060.1.1	Eukaryotic translation initiation factor 5A (AHRD V1 ***- Q207T7_GYMCO); contains Interpro domain(s) IPR019769 Translation elongation factor, IF5A, hypusine site	0.2480	1.2418	0.2208	-1.296	0.1609	-1.376	0.0091	1.6104	0.0102	1.7091	0.5806	-1.061	0.4056	-1.355	0.2612	-1.509	0.1209	-1.840	0.5251	1.1132	0.1497	1.3577	0.3330	-1.219	0.3508	-1.417
4309	Solyc12g010060.1.1	Eukaryotic translation initiation factor 5A (AHRD V1 ***- Q207T7_GYMCO); contains Interpro domain(s) IPR019769 Translation elongation factor, IF5A, hypusine site	0.3076	-1.162	0.2866	-1.121	0.1987	1.1956	0.7399	-1.036	0.0837	-1.390	0.0530	1.3414	0.1776	-1.532	0.9234	-1.001	0.0045	-1.992	0.1450	-1.530	0.5361	1.3003	0.0000	-1.989	0.4334	-1.132
4327	Solyc10g055800.1.1	Chitinase (AHRD V1 ***- B9VRK7_CAPAN); contains Interpro domain(s) IPR016283 Glycoside hydrolase, family 19	0.0533	1.2677	0.0173	1.5789	0.0010	2.7054	0.1199	-1.245	0.0023	-2.134	0.0152	1.7134	0.4437	1.1792	0.0682	1.5628	0.0450	1.4542	0.2096	-1.325	0.2022	-1.233	0.6972	-1.074	0.6043	1.0715
4328	Solyc07g005560.2.1	Eukaryotic translation initiation factor 5A (AHRD V1 ***- D6N3G5_GOSHI); contains Interpro domain(s) IPR019769 Translation elongation factor, IF5A, hypusine site	0.6302	-1.044	0.2524	1.2628	0.7232	-1.034	0.2033	-1.318	0.9708	-1.009	0.2354	-1.306	0.4564	-1.110	0.4515	1.0618	0.0246	-1.519	0.2092	-1.179	0.1088	1.3678	0.0078	-1.612	0.9751	-1.000
4347	Solyc08g005060.2.1	SnRK1-interacting protein 1 (AHRD V1 ***- Q9LEH5_HORVU)	0.2630	1.1988	0.0795	1.4016	0.0054	2.0036	0.4314	-1.169	0.0361	-1.671	0.1041	1.4295	0.2267	-1.186	0.4216	1.1510	0.1347	1.4179	0.1023	-1.365	0.0441	-1.682	0.3646	1.2319	0.5963	1.0547
4355	Solyc10g083120.1.1	Ubiquitin-conjugating enzyme family protein-like (AHRD V1 ***- Q3HVN0_SOLTU); contains Interpro domain(s) IPR000608 Ubiquitin-conjugating enzyme, E2	0.6375	1.0688	0.7358	1.0829	0.2321	-1.314	0.9856	-1.013	0.1370	1.4047	0.1967	-1.423	0.0167	-1.216	0.0947	1.0939	0.0023	-1.627	0.0043	-1.330	0.0181	1.3382	0.0012	-1.780	0.6066	-1.053
4364	Solyc08g062450.1.1	class II heat shock protein (AHRD V1 ***- B6T339_MAIZE); contains Interpro domain(s) IPR002068 Heat shock protein Hsp20	0.1019	-1.462	0.0053	-1.556	0.0010	-2.382	0.8704	1.0639	0.0839	1.6291	0.0130	-1.531	0.6248	-1.575	0.4330	-1.822	0.1201	-3.675	0.6568	1.1564	0.1609	2.3321	0.4708	-2.016	0.3049	-2.322
4394	Solyc01g109660.2.1	Glycine-rich RNA-binding protein (AHRD V1 *-** B2YKT9_TOBAC); contains Interpro domain(s) IPR015465 RNA recognition motif, glycine rich protein	0.8940	1.0724	0.2700	1.6443	0.5451	1.2380	0.3693	-1.533	0.6909	-1.154	0.5739	-1.328	0.0764	-1.904	0.3566	1.1697	0.0124	-2.280	0.0160	-2.227	0.5601	1.1973	0.0000	-2.667	0.1985	-1.390
4406	Solyc03g096540.2.1	Wound/stress protein (AHRD V1 **-- Q672Q3_SOLLC); contains Interpro domain(s) IPR001024 Lipoxygenase, LH2	0.3345	1.5339	0.1345	1.6719	0.0001	3.0732	0.7664	-1.089	0.0617	-2.003	0.0537	1.8381	0.6783	1.2297	0.1412	2.8831	0.0115	2.1308	0.2474	-2.344	0.1021	-1.732	0.8477	-1.353	0.4597	1.1206
4408	Solyc10g051380.1.1	Glycine-rich RNA-binding protein (AHRD V1 **** B2YKT9_TOBAC); contains Interpro domain(s) IPR015465 RNA recognition motif, glycine rich protein	0.8663	-1.003	0.3955	1.3209	0.0001	5.3911	0.4235	-1.326	0.0016	-5.411	0.0034	4.0811	0.1922	-1.400	0.3042	1.5220	0.0408	1.7648	0.0740	-2.131	0.0031	-2.471	0.4943	1.1595	0.9727	-1.028
4414	Solyc10g051390.1.1	RNA-binding glycine-rich protein-1b (AHRD V1 **** Q40427_NICSY); contains Interpro domain(s) IPR015465 RNA recognition motif, glycine rich protein	0.6701	1.2160	0.8863	1.9245	0.7339	1.6184	0.9753	-1.582	0.9026	-1.330	0.9120	-1.189	0.8020	1.3829	0.0262	1.4567	0.0271	-1.511	0.5959	-1.053	0.3116	2.0900	0.0001	-2.201	0.6409	1.1030
4467	Solyc06g071920.2.1	Glyceraldehyde-3-phosphate dehydrogenase (AHRD V1 **** Q9XG67_TOBAC); contains Interpro domain(s) IPR000173 Glyceraldehyde 3-phosphate dehydrogenase	0.4163	2.6819	0.0210	2.1620	0.0020	6.6440	0.7655	1.2404	0.1186	-2.477	0.0043	3.0730	0.4564	1.3808	0.0473	2.8018	0.0040	2.5255	0.1671	-2.029	0.0737	-1.828	0.9685	-1.109	0.9977	1.0168
4477	Solyc01g106610.2.1	Pathogenesis-related protein-1 (AHRD V1 **-- Q40397_NICGU); contains Interpro domain(s) IPR002413 Ves allergen	0.0054	2.3691	0.0938	1.8484	0.0024	4.2308	0.2398	1.2817	0.0149	-1.785	0.0282	2.2889	0.0729	2.9662	0.1373	2.4338	0.0365	3.5827	0.6204	1.2187	0.5225	-1.207	0.2931	1.4720	0.3312	1.4071
4482	Solyc04g071610.2.1	Water-stress inducible protein 3 (Fragment) (AHRD V1 ---- Q5G112_PINTA); contains Interpro domain(s) IPR003496 ABA/WDS induced protein	0.6469	-1.247	0.1531	1.6300	0.0028	6.3511	0.0510	-2.032	0.0009	-7.919	0.0004	3.8961	0.2188	-1.445	0.0564	2.3352	0.0134	3.2087	0.0386	-3.375	0.0151	-4.638	0.4318	1.3740	0.5429	-1.131
4514	Solyc03g096540.2.1	Wound/stress protein (AHRD V1 **-- Q672Q3_SOLLC); contains Interpro domain(s) IPR001024 Lipoxygenase, LH2	0.0428	1.9497	0.1143	1.7314	0.0035	3.6585	0.5696	1.1260	0.0118	-1.876	0.0185	2.1129	0.0043	2.3774	0.0100	2.1479	0.0017	3.7196	0.4361	1.1068	0.0325	-1.564	0.0246	1.7317	0.4105	1.2807
4526	Solyc03g096540.2.1	Wound/stress protein (AHRD V1 **-- Q672Q3_SOLLC); contains Interpro domain(s) IPR001024 Lipoxygenase, LH2	0.0007	5.1635	0.0392	2.4008	0.0026	7.1096	0.0300	2.1507	0.3529	-1.376	0.0319	2.9613	0.0212	2.8217	0.0665	2.4868	0.0185	4.3114	0.6182	1.1346	0.3277	-1.527	0.2425	1.7336	0.4120	-1.335
4533	Solyc09g057670.2.1	FK506-binding protein 2 (EC 5.2.1.8)(Peptidyl-prolyl cis-trans isomerase)(PPIase)(Rotamase) (AHRD V1 **-* C8VE36_EMENI); contains Interpro domain(s) IPR001179 Peptidyl-prolyl cis-trans isomerase, FKBP-type	0.1563	1.3335	0.0459	1.3058	0.0004	1.5926	0.9713	1.0211	0.2707	-1.194	0.0963	1.2196	0.4389	-1.210	0.6953	-1.094	0.2230	-1.379	0.4813	-1.106	0.6078	1.1396	0.1908	-1.260	0.1691	-1.331
4559	Solyc02g083730.2.1	Thiosulfate sulfurtransferase rhodanese domain protein (AHRD V1 **** A5ID08_LEGPC); contains Interpro domain(s) IPR001763 Rhodanese-like	0.0143	4.2424	0.1582	1.6968	0.0096	4.9038	0.0198	2.5001	0.5834	-1.155	0.0100	2.8899	0.0110	4.1239	0.5309	1.2465	0.0062	3.2351	0.0295	3.3082	0.5676	1.2747	0.0271	2.5952	0.4598	-1.213
4572	Solyc05g053780.2.1	RNA binding protein-like protein (AHRD V1 ***- Q3HVL3_SOLTU); contains Interpro domain(s) IPR015465 RNA recognition motif, glycine rich protein	0.6900	-1.046	0.3296	1.3218	0.0370	1.8848	0.3249	-1.382	0.0637	-1.971	0.2693	1.4259	0.0070	-1.676	0.2452	1.1912	0.0069	-1.374	0.0081	-1.997	0.0923	-1.220	0.0135	-1.636	0.1386	-1.110
4599	Solyc01g105710.2.1	Peptidyl-prolyl cis-trans isomerase (AHRD V1 **-- A6RSK7_BOTFB); contains Interpro domain(s) IPR001179 Peptidyl-prolyl cis-trans isomerase, FKBP-type	0.3347	-1.153	0.6843	-1.028	0.5110	-1.107	0.4315	-1.120	0.8928	-1.041	0.6134	-1.076	0.0786	-1.486	0.6037	1.0739	0.0032	-1.812	0.0502	-1.596	0.3098	1.2198	0.0019	-1.947	0.6727	1.0398
4667	Solyc06g062950.1.1	Subtilisin-like protease (AHRD V1 **-- A9XG40_TOBAC); contains Interpro domain(s) IPR015500 Peptidase S8, subtilisin-related	0.0018	-1.750	0.0378	1.6394	0.0597	1.7778	0.0034	-2.869	0.0069	-3.111	0.8180	1.0844	0.0731	-1.667	0.3712	1.4062	0.2477	1.3111	0.0474	-2.345	0.0132	-2.186	0.9453	-1.072	0.8737	1.0020
4678	Solyc01g111170.2.1	Peptidyl-prolyl cis-trans isomerase (AHRD V1 ***- Q9XF12_SOLTU); contains Interpro domain(s) IPR002130 Peptidyl-prolyl cis-trans isomerase, cyclophilin-type	0.8505	1.1245	0.5757	1.4651	0.3419	1.2934	0.7110	-1.302	0.6048	-1.150	0.9948	-1.132	0.0482	-2.102	0.0900	1.6619	0.0762	-1.947	0.0009	-3.494	0.7227	-1.079	0.0023	-3.237	0.5677	1.1332
4697	Solyc04g071890.2.1	Peroxidase 4 (AHRD V1 **** B7UCP4_LITCN); contains Interpro domain(s) IPR002016 Haem peroxidase, plant/fungal/bacterial	0.3531	1.3441	0.1780	-1.670	0.1569	1.2417	0.1232	2.2451	0.8801	1.0825	0.1071	2.0740	0.9233	1.0597	0.0051	-2.218	0.1338	1.8213	0.0897	2.3514	0.2530	-1.718	0.0112	4.0412	0.6788	1.0320
4698	Solyc04g071890.2.1	Peroxidase 4 (AHRD V1 **** B7UCP4_LITCN); contains Interpro domain(s) IPR002016 Haem peroxidase, plant/fungal/bacterial	0.3694	1.3492	0.2870	-1.382	0.8096	-1.009	0.1876	1.8652	0.4130	1.3620	0.4202	1.3694	0.5394	-1.168	0.0112	-2.266	0.0177	1.8395	0.1953	1.9398	0.0718	-2.149	0.0008	4.1690	0.9817	-1.020
4702	Solyc02g092670.1.1	Subtilisin-like protease (AHRD V1 ***- A9XG40_TOBAC); contains Interpro domain(s) IPR015500 Peptidase S8, subtilisin-related	0.0367	-1.498	0.0943	1.3656	0.0056	-1.764	0.0117	-2.046	0.3107	1.1776	0.0034	-2.410	0.0815	-1.606	0.6304	1.1645	0.0483	-1.551	0.0994	-1.870	0.8341	-1.035	0.0865	-1.806	0.8952	1.0137
4704	Solyc05g050970.2.1	Transketolase 1 (AHRD V1 **** O78327_CAPAN); contains Interpro domain(s) IPR005478 Bacterial transketolase	0.1971	-1.541	0.0422	-2.732	0.0035	-4.051	0.2088	1.7732	0.0327	2.6290	0.4144	-1.482	0.1241	-1.239	0.1081	-1.993	0.0038	-2.322	0.2210	1.6078	0.0249	1.8732	0.9522	-1.165	0.6380	1.1189
4705	Solyc01g028810.2.1	chaperonin (AHRD V1 ***- B4VMY1_9CYAN); contains Interpro domain(s) IPR001844 Chaperonin Cpn60	0.1387	-1.181	0.0182	-1.443	0.0005	-2.087	0.1374	1.2218	0.0030	1.7667	0.0170	-1.445	0.5207	1.2434	0.1445	-1.504	0.1302	-1.385	0.1328	1.8702	0.1420	1.7228	0.7315	1.0855	0.4200	-1.087
4710	Solyc05g012480.2.1	Mitochondrial processing peptidase beta subunit (AHRD V1 ***- Q9AXQ2_CUCME); contains Interpro domain(s) IPR011237 Peptidase M16, core	0.8576	-1.004	0.2612	-1.617	0.0055	-3.318	0.4080	1.6104	0.0420	3.3038	0.1944	-2.051	0.9497	-1.017	0.1793	-1.860	0.0509	-1.963	0.1481	1.8287	0.0136	1.9302	0.8433	-1.055	0.3235	-1.354
4722	Solyc07g044840.2.1	2 3-bisphosphoglycerate-independent phosphoglycerate mutase (AHRD V1 **** B9S1V6_RICCO); contains Interpro domain(s) IPR005995 Phosphoglycerate mutase, 2,3-bisphosphoglycerate-independent	0.1078	-1.289	0.0452	-1.671	0.0009	-10.09	0.1676	1.2964	0.0012	7.8322	0.0034	-6.041	0.8872	-1.013	0.1579	-1.619	0.0126	-3.223	0.1815	1.5985	0.0154	3.1811	0.1866	-1.990	0.1080	1.3057
4723	Solyc12g043020.1.1	Dihydroxy-acid dehydratase (AHRD V1 **** A6C1E8_9PLAN); contains Interpro domain(s) IPR004404 Dihydroxy-acid dehydratase	0.3270	-1.309	0.0574	-2.411	0.0000	-9.394	0.2232	1.8407	0.0028	7.1716	0.0268	-3.896	0.3209	-1.268	0.1804	-2.015	0.0038	-3.438	0.3016	1.5896	0.0114	2.7110	0.6417	-1.705	0.3732	1.1803
4727	Solyc07g006790.2.1	Dihydrolipoyllysine-residue acetyltransferase component of pyruvate dehydrogenase complex (AHRD V1 **** A4TXZ0_9PROT); contains Interpro domain(s) IPR006257 Dihydrolipoamide acetyltransferase, long form	0.5912	1.2432	0.0322	-1.938	0.0020	-3.304	0.0449	2.4104	0.0068	4.1078	0.0149	-1.704	0.3655	1.2052	0.2756	-1.448	0.0877	-1.798	0.1648	1.7453	0.0516	2.1671	0.7128	-1.241	0.7211	-1.061
4728	Solyc02g088700.2.1	Mitochondrial processing peptidase beta subunit (AHRD V1 ***- Q9AXQ2_CUCME); contains Interpro domain(s) IPR011237 Peptidase M16, core	0.9694	1.0789	0.0292	-2.102	0.0052	-4.495	0.0984	2.2682	0.0159	4.8502	0.0156	-2.138	0.0408	1.2248	0.1411	-1.843	0.0021	-1.809	0.0809	2.2584	0.0007	2.2158	0.7224	1.0192	0.5863	-1.089
4729	Solyc09g009020.2.1	Enolase (AHRD V1 ***- C5J0G6_TOBAC); contains Interpro domain(s) IPR000941 Enolase	0.2382	1.6889	0.0829	-1.751	0.0041	-4.086	0.0335	2.9575	0.0043	6.9014	0.0141	-2.333	0.0480	1.4845	0.2937	-1.577	0.0293	-1.778	0.1267	2.3417	0.0036	2.6403	0.8633	-1.127	0.8421	-1.024
4732	Solyc01g101060.2.1	S-adenosylmethionine synthase (AHRD V1 ***- B8LFH4_IPOBA); contains Interpro domain(s) IPR002133 S-adenosylmethionine synthetase	0.1793	-1.475	0.2572	-1.380	0.0307	-2.411	0.7965	-1.069	0.1277	1.6337	0.1017	-1.746	0.2959	-1.386	0.3722	-1.393	0.0457	-2.097	0.8227	1.0052	0.0090	1.5127	0.2337	-1.504	0.8280	-1.093
4735	Solyc01g101060.2.1	S-adenosylmethionine synthase (AHRD V1 ***- B8LFH4_IPOBA); contains Interpro domain(s) IPR002133 S-adenosylmethionine synthetase	0.1022	-1.257	0.1402	-1.170	0.0083	-2.387	0.5218	-1.074	0.0284	1.8979	0.0159	-2.040	0.1239	-1.246	0.9419	1.0291	0.0182	-1.788	0.5000	-1.282	0.0488	1.4349	0.1149	-1.840	0.5860	1.0628
4736	Solyc01g101060.2.1	S-adenosylmethionine synthase (AHRD V1 ***- B8LFH4_IPOBA); contains Interpro domain(s) IPR002133 S-adenosylmethionine synthetase	0.3725	-1.165	0.2064	-1.246	0.0031	-2.328	0.6589	1.0698	0.0050	1.9977	0.0054	-1.867	0.1340	-1.228	0.1550	-1.323	0.0186	-1.743	0.6384	1.0776	0.0834	1.4198	0.2554	-1.317	0.3490	-1.141
4737	Solyc01g101060.2.1	S-adenosylmethionine synthase (AHRD V1 ***- B8LFH4_IPOBA); contains Interpro domain(s) IPR002133 S-adenosylmethionine synthetase	0.0869	-1.420	0.1204	-1.386	0.0016	-3.239	0.9033	-1.024	0.0052	2.2806	0.0064	-2.336	0.0932	-1.307	0.2787	-1.328	0.0076	-1.867	0.8052	1.0155	0.0126	1.4281	0.2948	-1.406	0.9822	1.0053
4751	Solyc06g059740.2.1	Alcohol dehydrogenase 2 (AHRD V1 **** Q84UY3_PETHY); contains Interpro domain(s) IPR002085 Alcohol dehydrogenase superfamily, zinc-containing	0.0619	1.9263	0.4246	-1.213	0.0500	-1.687	0.0200	2.3384	0.0045	3.2507	0.0767	-1.390	0.0015	2.0119	0.4050	-1.165	0.7701	1.0534	0.0131	2.3441	0.0099	1.9098	0.3759	1.2274	0.7797	1.0790
4756	Solyc06g059740.2.1	Alcohol dehydrogenase 2 (AHRD V1 **** Q84UY3_PETHY); contains Interpro domain(s) IPR002085 Alcohol dehydrogenase superfamily, zinc-containing	0.2038	1.4437	0.8860	1.0071	0.0014	-2.292	0.1844	1.4334	0.0043	3.3099	0.0000	-2.309	0.0894	1.7447	0.4127	1.0919	0.5426	1.1519	0.1422	1.5978	0.2278	1.5145	0.8705	1.0550	0.5658	1.0846
4760	Solyc09g009020.2.1	Enolase (AHRD V1 ***- C5J0G6_TOBAC); contains Interpro domain(s) IPR000941 Enolase	0.0854	1.8426	0.1160	1.3371	0.0074	1.8067	0.3519	1.3780	0.9136	1.0198	0.1113	1.3511	0.5041	1.3544	0.6169	-1.220	0.9116	-1.032	0.2626	1.6527	0.4411	1.3979	0.3600	1.1822	0.2067	-1.564
4766	YP_009430460.1 M	ATP synthase subunit 1 (mitochondrion) [Solanum lycopersicum]	0.2059	1.2283	0.6179	1.1003	0.0006	-3.889	0.4885	1.1163	0.0002	4.7777	0.0007	-4.279	0.1716	1.9696	0.3946	-1.339	0.0624	-1.727	0.1420	2.6377	0.0383	3.4018	0.8328	-1.289	0.7026	-1.069
4768	Solyc10g055800.1.1	Chitinase (AHRD V1 ***- B9VRK7_CAPAN); contains Interpro domain(s) IPR016283 Glycoside hydrolase, family 19	0.3615	1.4109	0.1144	1.7596	0.0016	3.6807	0.5427	-1.247	0.0245	-2.608	0.0408	2.0917	0.2785	1.3993	0.4884	1.7017	0.0345	3.2838	0.9799	-1.216	0.0607	-2.346	0.1995	1.9297	0.8523	1.0054
4784	Solyc08g080670.1.1	Osmotin-like protein (Fragment) (AHRD V1 **-- Q6TGR8_SOLTU); contains Interpro domain(s) IPR001938 Thaumatin, pathogenesis-related	0.0036	5.2322	0.0250	1.7223	0.0049	2.3850	0.0085	3.0378	0.0280	2.1937	0.0030	1.3847	0.0218	3.0505	0.0051	2.9441	0.0156	7.8953	0.9539	1.0361	0.1819	-2.588	0.1524	2.6816	0.5893	1.1365
4792	Solyc09g008280.1.1	S-adenosylmethionine synthase (AHRD V1 ***- B5LAW6_CAPAN); contains Interpro domain(s) IPR002133 S-adenosylmethionine synthetase	0.0117	-1.480	0.6618	1.0885	0.0034	3.2106	0.0364	-1.611	0.0011	-4.754	0.0083	2.9494	0.0791	-1.394	0.3200	1.2809	0.3023	1.1806	0.0706	-1.785	0.0529	-1.645	0.7950	-1.084	0.2657	1.1111
4804	Solyc03g116590.2.1	Embryo-specific 3 (AHRD V1 ***- Q2HUA9_MEDTR); contains Interpro domain(s) IPR010417 Embryo-specific 3	0.9322	-1.020	0.0674	1.9826	0.0075	3.0057	0.0637	-2.024	0.0075	-3.068	0.1248	1.5160	0.6128	1.0323	0.2934	2.0840	0.5249	1.1488	0.2144	-2.018	0.6201	-1.112	0.2917	-1.814	0.8009	-1.174
4817	Solyc06g059740.2.1	Alcohol dehydrogenase 2 (AHRD V1 **** Q84UY3_PETHY); contains Interpro domain(s) IPR002085 Alcohol dehydrogenase superfamily, zinc-containing	0.7578	1.0619	0.2365	-1.408	0.0062	-2.571	0.1431	1.4959	0.0022	2.7308	0.0454	-1.825	0.6886	-1.052	0.1436	-1.618	0.0100	-1.721	0.1986	1.5381	0.0350	1.6367	0.9735	-1.064	0.2949	-1.215
4818	Solyc06g059740.2.1	Alcohol dehydrogenase 2 (AHRD V1 **** Q84UY3_PETHY); contains Interpro domain(s) IPR002085 Alcohol dehydrogenase superfamily, zinc-containing	0.0019	14.015	0.1705	1.3976	0.1502	1.3298	0.0025	10.028	0.0019	10.539	0.7698	-1.050	0.0009	11.430	0.8233	1.1672	0.0085	4.2408	0.0035	9.7926	0.0165	2.6953	0.0273	3.6331	0.3496	-1.384
4821	Solyc02g093680.2.1	Succinate dehydrogenase iron-sulfur protein (AHRD V1 **** C0NQC7_AJECG); contains Interpro domain(s) IPR004489 Succinate dehydrogenase/fumarate reductase iron-sulphur protein	0.3533	-1.320	0.2764	-1.565	0.0483	-2.103	0.5321	1.1854	0.0908	1.5920	0.6319	-1.342	0.0491	-1.172	0.1096	-1.399	0.0078	-1.708	0.3115	1.1932	0.0240	1.4566	0.4160	-1.220	0.6882	-1.054
4824	Solyc06g073190.2.1	Fructokinase-like (AHRD V1 **-* Q307Z3_SOLTU); contains Interpro domain(s) IPR002173 Carbohydrate/puine kinase, PfkB, conserved site	0.9975	-1.031	0.1540	-1.479	0.0309	-2.093	0.0159	1.4342	0.0037	2.0289	0.0380	-1.414	0.1766	1.2163	0.2820	-1.258	0.0515	-1.566	0.1011	1.5307	0.0195	1.9059	0.4518	-1.245	0.9241	1.0528
4839	Solyc01g111170.2.1	Peptidyl-prolyl cis-trans isomerase (AHRD V1 ***- Q9XF12_SOLTU); contains Interpro domain(s) IPR002130 Peptidyl-prolyl cis-trans isomerase, cyclophilin-type	0.7715	1.0600	0.1916	1.3607	0.0134	3.0465	0.1648	-1.283	0.0085	-2.874	0.0110	2.2387	0.3548	-1.158	0.0044	1.9718	0.0020	1.7697	0.0134	-2.284	0.0148	-2.050	0.5017	-1.114	0.2074	1.4354
4846	Solyc05g014470.2.1	Glyceraldehyde 3-phosphate dehydrogenase (AHRD V1 **** Q8LK04_SOLTU); contains Interpro domain(s) IPR000173 Glyceraldehyde 3-phosphate dehydrogenase	0.2590	-1.416	0.1748	-1.471	0.0098	-2.852	0.9191	1.0389	0.0226	2.0131	0.0072	-1.937	0.6766	-1.047	0.1206	-1.548	0.0001	-1.802	0.1996	1.4788	0.0172	1.7213	0.7350	-1.163	0.4373	1.2338
4848	Solyc01g101060.2.1	S-adenosylmethionine synthase (AHRD V1 ***- B8LFH4_IPOBA); contains Interpro domain(s) IPR002133 S-adenosylmethionine synthetase	0.0923	-1.208	0.9260	1.0135	0.0002	-2.833	0.4050	-1.224	0.0018	2.3443	0.0055	-2.871	0.0952	-1.508	0.3009	-1.319	0.0059	-2.473	0.5659	-1.143	0.0029	1.6403	0.0225	-1.875	0.2623	-1.273
4849	Solyc09g008280.1.1	S-adenosylmethionine synthase (AHRD V1 ***- B5LAW6_CAPAN); contains Interpro domain(s) IPR002133 S-adenosylmethionine synthetase	0.0543	-1.730	0.9858	1.0056	0.0000	-7.411	0.0684	-1.740	0.0023	4.2816	0.0001	-7.453	0.0446	-1.819	0.4995	-1.236	0.0022	-5.518	0.3905	-1.472	0.0037	3.0325	0.0149	-4.464	0.8840	1.0076
4850	Solyc09g008280.1.1	S-adenosylmethionine synthase (AHRD V1 ***- B5LAW6_CAPAN); contains Interpro domain(s) IPR002133 S-adenosylmethionine synthetase	0.1189	-1.360	0.6558	-1.065	0.0003	-5.825	0.1673	-1.277	0.0013	4.2808	0.0003	-5.467	0.0258	-1.717	0.4229	-1.217	0.0021	-3.602	0.2607	-1.410	0.0087	0.0087	0.0141	-2.958	0.6318	-1.093
