# Supplementary material for: Proteomic Studies of Roots in Hypoxia-Sensitive and -Tolerant Tomato Accessions Reveal Candidate Proteins Associated with Stress Priming
Source: Cells. 2022 Jan 31;11(3):500. doi: 10.3390/cells11030500 (PMC8834170; doi:10.3390/cells11030500)
Supplement: Supplementary file 1 [file cells-11-00500-s001.zip › cells-1515865-sp/Supplementary Data S2 MASCOT protein identification data.xlsx]

## Sheet: Protein identification data
Supplementary Table S2: Complete MASCOT protein identification data of picked spots
Spot number: Spot as detected on gel by SameSpots, used as reference in the text and the tables
Matched proteins starting with "Solyc" correspond to the JGI-Tomato database (available on line: https://phytozome.jgi.doe.gov) (34,725 sequences; 11,955,943 residues)
Protein scores greater than 58 are significant (p<0.05).
Individual ions scores > 32 indicate identity or extensive homology (p<0.05).
Additional comments (signal sequences, post translational modifications, isoforms or other observations) are represented in column K
	Indicates that in this spot 1 protein was identified and considered significant
	Indicates that in this spot more than one protein was identified
Spot
145
	Solyc06g059740.2.1 Mass: 42582 Score: 142 Expect: 2.2e-010 Matches: 20
	Alcohol dehydrogenase 2 (AHRD V1 **** Q84UY3_PETHY); contains Interpro domain(s) IPR002085 Alcohol dehydrogenase superfamily, zinc-containing
	Observed	Mr(expt)	Mr(calc)	ppm	Start		End	Miss	Ions	Peptide
	1046.5643	1045.5570	1045.5114	43.6	334	-	342	0	---	R.SDIPCVVEK.Y
	1057.5704	1056.5631	1056.5927	-28.03	227	-	236	0	---	R.IIGVDLNASR.F
	1076.6112	1075.6039	1075.5444	55.3	128	-	137	1	---	R.GVMLNDGKSR.F
	1091.5706	1090.5633	1090.5805	-15.74	1	-	10	0	---	-.MSTTVGQVIR.C
	1137.5859	1136.5786	1136.5866	-7.04	243	-	252	0	---	K.FGVTEFVNPK.D
	1137.5859	1136.5787	1136.5866	-7.00	243	-	252	0	19	K.FGVTEFVNPK.D
	1186.5878	1185.5805	1185.5931	-10.63	324	-	333	0	24	K.GTFFGNYKPR.S
	1186.5878	1185.5805	1185.5931	-10.60	324	-	333	0	---	K.GTFFGNYKPR.S
	1240.6266	1239.6193	1239.6360	-13.46	311	-	320	0	39	K.THPLNFLNER.T
	1240.6266	1239.6193	1239.6360	-13.45	311	-	320	0	---	K.THPLNFLNER.T
	1265.6842	1264.6769	1264.6816	-3.68	242	-	252	1	---	K.KFGVTEFVNPK.D
	1296.7228	1295.7155	1295.6431	55.9	343	-	352	1	---	K.YMNKELELEK.F
	1448.6743	1447.6670	1447.7089	-28.94	123	-	135	1	---	R.INTDRGVMLNDGK.S + Oxidation (M)
	1660.8881	1659.8808	1659.8944	-8.20	227	-	241	1	---	R.IIGVDLNASRFEQAK.K
	1660.8881	1659.8808	1659.8944	-8.18	227	-	241	1	---	R.IIGVDLNASRFEQAK.K
	1788.9796	1787.9723	1787.9893	-9.52	227	-	242	2	---	R.IIGVDLNASRFEQAKK.F
	1874.0071	1872.9998	1873.0058	-3.18	200	-	220	0	---	K.GSSVAIFGLGAVGLAAAEGAR.I
	1874.0071	1872.9998	1873.0058	-3.17	200	-	220	0	---	K.GSSVAIFGLGAVGLAAAEGAR.I
	1940.9252	1939.9179	1939.8727	23.3	112	-	127	1	---	K.SEESNMCSLLRINTDR.G + Oxidation (M)
	2225.0776	2224.0703	2224.0318	17.3	253	-	272	0	---	K.DYSKPVQEVIAEMTDGGVDR.S + Oxidation (M)
	1186.5878	1185.5805	1185.5931	-10.60	324	-	333	0	34	K.GTFFGNYKPR.S
489
	Solyc11g011470.1.1 Mass: 80768 Score: 204 Expect: 1.4e-016 Matches: 31
	NADH-ubiquinone oxidoreductase subunit (AHRD V1 ***- B9T118_RICCO); contains Interpro domain(s) IPR010228 NADH:ubiquinone oxidoreductase, subunit G
	Observed	Mr(expt)	Mr(calc)	ppm	Start		End	Miss	Ions	Peptide
	1030.5305	1029.5232	1029.5243	-1.08	493	-	502	0	---	K.GSHPFSSALK.N
	1030.5305	1029.5232	1029.5243	-1.06	493	-	502	0	7	K.GSHPFSSALK.N
	1045.5640	1044.5567	1044.5393	16.7	329	-	336	1	---	R.FFYDGLKR.Q
	1268.7413	1267.7340	1267.7500	-12.59	196	-	207	1	---	R.SVVDKNLGPLVK.T
	1287.7163	1286.7090	1286.6983	8.34	432	-	443	0	---	K.ADAFLLVGTQPR.V
	1287.7163	1286.7090	1286.6983	8.35	432	-	443	0	43	K.ADAFLLVGTQPR.V
	1302.7122	1301.7049	1301.6880	13.0	327	-	336	2	---	K.TRFFYDGLKR.Q
	1355.7249	1354.7176	1354.7092	6.20	677	-	688	0	---	K.TVAPNLLEVDER.Q
	1356.7476	1355.7403	1355.7561	-11.70	506	-	518	0	11	K.NPVIIVGAGVFDR.D
	1356.7476	1355.7403	1355.7561	-11.67	506	-	518	0	---	K.NPVIIVGAGVFDR.D
	1596.9080	1595.9007	1595.8882	7.79	675	-	688	1	53	R.IKTVAPNLLEVDER.Q
	1596.9080	1595.9007	1595.8882	7.82	675	-	688	1	---	R.IKTVAPNLLEVDER.Q
	1633.8076	1632.8003	1632.7955	2.95	284	-	299	0	---	K.GTESIDVTDAVGSNIR.I
	1666.8113	1665.8040	1665.8032	0.47	222	-	237	0	35	R.FASEVAGVEDLGMLGR.G + Oxidation (M)
	1666.8113	1665.8040	1665.8032	0.48	222	-	237	0	---	R.FASEVAGVEDLGMLGR.G + Oxidation (M)
	1775.9307	1774.9234	1774.9214	1.14	689	-	704	0	---	R.QPATFSTSLRPEVSQK.V
	1775.9307	1774.9234	1774.9214	1.17	689	-	704	0	---	R.QPATFSTSLRPEVSQK.V
	1845.9097	1844.9024	1844.9125	-5.46	83	-	99	0	---	K.GMTVLQACEIAGVDIPR.F + Oxidation (M)
	1845.9097	1844.9024	1844.9125	-5.44	83	-	99	0	---	K.GMTVLQACEIAGVDIPR.F + Oxidation (M)
	1861.9169	1860.9096	1860.8853	13.1	314	-	328	1	---	R.LNEDINEEWISDKTR.F
	1865.8984	1864.8911	1864.8802	5.83	314	-	328	1	---	R.LNEDINEEWISDKTR.F + Trp->Kynurenin (W)
	1877.8989	1876.8916	1876.8802	6.06	314	-	328	1	---	R.LNEDINEEWISDKTR.F + Oxidation (HW)
	1902.0397	1901.0324	1901.0258	3.48	654	-	672	0	---	R.ALSEVAGVALPYDSLGAIR.S
	2189.0630	2188.0557	2188.0960	-18.40	339	-	357	2	---	R.LNDPMIRGADGRFQAVSWR.D
	2347.1184	2346.1111	2346.1202	-3.87	705	-	725	0	---	K.VSATPFTPAVENFYMTDAITR.A + Oxidation (M)
	2347.1184	2346.1111	2346.1202	-3.87	705	-	725	0	0	K.VSATPFTPAVENFYMTDAITR.A + Oxidation (M)
	2590.3975	2589.3902	2589.3843	2.29	60	-	82	1	---	R.VHLPNPDDVIEVFVDGYPVKIPK.G
	2679.3669	2678.3596	2678.2316	47.8	622	-	646	0	---	K.EGIYENTEGCAQITMPAVPTVGDAR.D
	3112.6199	3111.6126	3111.6200	-2.38	677	-	704	1	---	K.TVAPNLLEVDERQPATFSTSLRPEVSQK.V
	3156.5266	3155.5193	3155.5200	-0.22	464	-	492	0	---	K.VGYVGPAADFNYDHEHLGTDPQTLVEIAK.G
	3353.7495	3352.7422	3352.7990	-16.95	675	-	704	2	---	R.IKTVAPNLLEVDERQPATFSTSLRPEVSQK.V
612
862
	Solyc09g092430.2.1 Mass: 54450 Score: 74 Expect: 0.0015 Matches: 14
	Selenium binding protein (AHRD V1 **** Q93WS1_MEDSA); contains Interpro domain(s) IPR008826 Selenium-binding protein
	Observed	Mr(expt)	Mr(calc)	ppm	Start		End	Miss	Ions	Peptide
	1217.7020	1216.6947	1216.7179	-19.08	109	-	119	0	---	R.YLVLPSLISGR.I
	1217.7020	1216.6948	1216.7179	-19.06	109	-	119	0	14	R.YLVLPSLISGR.I
	1379.7866	1378.7793	1378.7609	13.3	362	-	374	0	---	K.LTGQVFVGGVFQK.G
	1515.7454	1514.7381	1514.7875	-32.60	402	-	415	1	---	R.GGPQMIQLSLDGKR.L + Oxidation (M)
	1548.7233	1547.7160	1547.7117	2.76	229	-	242	0	43	K.GFNLQDVADGHYGR.H
	1548.7233	1547.7160	1547.7117	2.78	229	-	242	0	---	K.GFNLQDVADGHYGR.H
	1612.9382	1611.9309	1611.8766	33.7	400	-	414	1	---	R.LRGGPQMIQLSLDGK.R
	1612.9382	1611.9310	1611.8766	33.7	400	-	414	1	---	R.LRGGPQMIQLSLDGK.R
	1757.9247	1756.9174	1756.8897	15.8	415	-	428	1	---	K.RLYVTNSLFSTWDR.Q
	1773.9301	1772.9228	1772.8846	21.6	415	-	428	1	---	K.RLYVTNSLFSTWDR.Q + Oxidation (HW)
	1900.0245	1899.0172	1898.8469	89.7	212	-	228	0	---	R.HNTMISSTWGAPSAFTK.G + Dioxidation (W); Oxidation (HW); Oxidation (M)
	2153.0469	2152.0396	2152.0324	3.35	55	-	74	0	---	R.GKPDYLATVDVDPNSPSYSK.V
	2223.1160	2222.1087	2222.1114	-1.19	438	-	458	1	---	K.GGHMLQIDVDSEKGGLAINPR.F + Oxidation (M)
	2642.2542	2641.2469	2641.2040	16.3	429	-	450	1	---	R.QFYPEMIEKGGHMLQIDVDSEK.G + Oxidation (HW); 2 Oxidation (M)
908
	Solyc01g106080.2.1 Mass: 58343 Score: 92 Expect: 2.5e-005 Matches: 13
	Methylmalonate-semialdehyde dehydrogenase (AHRD V1 **** D3BUA7_POLPA); contains Interpro domain(s) IPR010061 Methylmalonate-semialdehyde dehydrogenase IPR015590 Aldehyde dehydrogenase
	Observed	Mr(expt)	Mr(calc)	ppm	Start		End	Miss	Ions	Peptide
	1147.5243	1146.5170	1146.5968	-69.59	2	-	10	1	---	M.MQFSVHRVK.K + Oxidation (HW)
	1147.5243	1146.5170	1146.5968	-69.58	2	-	10	1	---	M.MQFSVHRVK.K + Oxidation (M)
	1154.5964	1153.5891	1153.6132	-20.83	504	-	513	0	---	K.AGVQFYTQIK.T
	1249.6287	1248.6214	1248.6463	-19.89	133	-	143	1	---	K.TLKDAQGDVFR.G
	1317.6376	1316.6303	1316.6401	-7.45	492	-	503	0	42	K.ASFVGDLNFYGK.A
	1317.6376	1316.6303	1316.6401	-7.43	492	-	503	0	---	K.ASFVGDLNFYGK.A
	1573.8326	1572.8253	1572.8770	-32.84	98	-	110	2	---	K.NTPITTRQRVMLK.F + Oxidation (M)
	1686.9381	1685.9308	1685.9352	-2.60	384	-	398	1	---	K.LLLDGRDIVVPGYEK.G
	1686.9381	1685.9308	1685.9352	-2.60	384	-	398	1	33	K.LLLDGRDIVVPGYEK.G
	1839.8624	1838.8551	1838.8734	-9.92	259	-	275	0	---	R.AVSFVGSNQAGMHIYSR.A + Oxidation (M)
	2026.1240	2025.1167	2025.0684	23.9	504	-	520	1	---	K.AGVQFYTQIKTVTQQWK.D
	2224.1018	2223.0945	2223.2110	-52.41	343	-	364	2	---	R.AKTLKVNAGTEPDADLGPVISK.Q
	2854.4075	2853.4002	2853.3828	6.10	291	-	319	0	---	K.NHGVVMPDANIDSTVNALVGAGFGAAGQR.C + Oxidation (M)
980
	Solyc06g059740.2.1 Mass: 42582 Score: 140 Expect: 3.5e-010 Matches: 11
	Alcohol dehydrogenase 2 (AHRD V1 **** Q84UY3_PETHY); contains Interpro domain(s) IPR002085 Alcohol dehydrogenase superfamily, zinc-containing
	Observed	Mr(expt)	Mr(calc)	ppm	Start		End	Miss	Ions	Peptide
	1057.5858	1056.5785	1056.5927	-13.46	227	-	236	0	---	R.IIGVDLNASR.F
	1137.5844	1136.5771	1136.5866	-8.36	243	-	252	0	---	K.FGVTEFVNPK.D
	1186.6023	1185.5950	1185.5931	1.62	324	-	333	0	45	K.GTFFGNYKPR.S
	1186.6023	1185.5950	1185.5931	1.63	324	-	333	0	---	K.GTFFGNYKPR.S
	1240.6414	1239.6341	1239.6360	-1.55	311	-	320	0	47	K.THPLNFLNER.T
	1240.6414	1239.6341	1239.6360	-1.51	311	-	320	0	---	K.THPLNFLNER.T
	1660.8920	1659.8847	1659.8944	-5.84	227	-	241	1	6	R.IIGVDLNASRFEQAK.K
	1660.8920	1659.8847	1659.8944	-5.83	227	-	241	1	---	R.IIGVDLNASRFEQAK.K
	1874.0164	1873.0091	1873.0058	1.78	200	-	220	0	14	K.GSSVAIFGLGAVGLAAAEGAR.I
	1874.0164	1873.0091	1873.0058	1.80	200	-	220	0	---	K.GSSVAIFGLGAVGLAAAEGAR.I
	2225.1064	2224.0991	2224.0318	30.3	253	-	272	0	---	K.DYSKPVQEVIAEMTDGGVDR.S + Oxidation (M)
1023
	Solyc04g077020.2.1 Mass: 50425 Score: 166 Expect: 8.7e-013 Matches: 13
	Tubulin alpha-3 chain (AHRD V1 ***- B6SPX4_MAIZE); contains Interpro domain(s) IPR002452 Alpha tubulin
	Observed	Mr(expt)	Mr(calc)	ppm	Start		End	Miss	Ions	Peptide
	1283.4836	1282.4763	1282.4967	-15.88	312	-	320	0	---	K.YMACCLMFR.G + 2 Oxidation (M)
	1283.4836	1282.4764	1282.4967	-15.85	312	-	320	0	---	K.YMACCLMFR.G + 2 Oxidation (M)
	1487.8875	1486.8802	1486.8719	5.62	230	-	243	0	---	R.LISQVISSLTASLR.F
	1691.8585	1690.8512	1690.8638	-7.45	216	-	229	0	---	R.SLDIERPTYTNLNR.L
	1691.8585	1690.8512	1690.8638	-7.43	216	-	229	0	---	R.SLDIERPTYTNLNR.L
	1701.8934	1700.8861	1700.8985	-7.28	65	-	79	0	---	R.AVFVDLEPTVIDEVR.T
	1701.8934	1700.8862	1700.8985	-7.27	65	-	79	0	70	R.AVFVDLEPTVIDEVR.T
	1808.8928	1807.8855	1807.9178	-17.87	265	-	280	0	---	R.IHFMLSSYAPVISAEK.A + Oxidation (M)
	1873.8335	1872.8262	1872.8710	-23.90	374	-	390	0	---	R.AVCMISNSTSVAEVFSR.I + Oxidation (M)
	2385.1580	2384.1507	2384.1873	-15.35	85	-	105	1	13	R.QLFHPEQLISGKEDAANNFAR.G
	2385.1580	2384.1507	2384.1873	-15.33	85	-	105	1	---	R.QLFHPEQLISGKEDAANNFAR.G
	2408.1465	2407.1392	2407.1808	-17.28	244	-	264	0	---	R.FDGALNVDVNEFQTNLVPYPR.I
	2467.1248	2466.1175	2466.1564	-15.78	41	-	64	1	---	K.TVGGGDDAFNTFFSETGAGKHVPR.A
1159
	Solyc01g101060.2.1 Mass: 43730 Score: 232 Expect: 2.2e-019 Matches: 13
	S-adenosylmethionine synthase (AHRD V1 ***- B8LFH4_IPOBA); contains Interpro domain(s) IPR002133 S-adenosylmethionine synthetase
	Observed	Mr(expt)	Mr(calc)	ppm	Start		End	Miss	Ions	Peptide
	1453.7571	1452.7498	1452.7474	1.66	238	-	252	0	99	R.FVIGGPHGDAGLTGR.K
	1453.7571	1452.7498	1452.7474	1.67	238	-	252	0	---	R.FVIGGPHGDAGLTGR.K
	1468.7588	1467.7515	1467.7643	-8.72	48	-	60	0	---	K.TNLVMVFGEITTK.A + Oxidation (M)
	1581.8594	1580.8521	1580.8423	6.19	238	-	253	1	---	R.FVIGGPHGDAGLTGRK.I
	1775.8817	1774.8744	1774.8638	5.97	223	-	237	0	---	K.YLDENTIFHLNPSGR.F
	1775.8817	1774.8744	1774.8638	5.97	223	-	237	0	70	K.YLDENTIFHLNPSGR.F
	1993.9851	1992.9778	1992.9575	10.2	170	-	187	0	---	K.TQVTVEYSNDNGAMVPIR.V
	2009.9629	2008.9556	2008.9524	1.60	170	-	187	0	13	K.TQVTVEYSNDNGAMVPIR.V + Oxidation (M)
	2009.9629	2008.9556	2008.9524	1.60	170	-	187	0	---	K.TQVTVEYSNDNGAMVPIR.V + Oxidation (M)
	2378.2117	2377.2044	2377.1874	7.16	188	-	208	0	17	R.VHTVLISTQHDETVTNDEIAR.D
	2378.2117	2377.2044	2377.1874	7.17	188	-	208	0	---	R.VHTVLISTQHDETVTNDEIAR.D
	2432.3105	2431.3032	2431.2860	7.10	92	-	113	0	---	K.VLVYIEQQSPDIAQGVHGHLTK.R
	2432.3106	2431.3033	2431.2860	7.12	92	-	113	0	13	K.VLVYIEQQSPDIAQGVHGHLTK.R
	Solyc09g009390.2.1 Mass: 47106 Score: 159 Expect: 4.4e-012 Matches: 16
	Monodehydroascorbate reductase (NADH)-like protein (AHRD V1 **** Q0WUJ1_ARATH); contains Interpro domain(s) IPR013027 FAD-dependent pyridine nucleotide-disulphide oxidoreductase
	Observed	Mr(expt)	Mr(calc)	ppm	Start		End	Miss	Ions	Peptide
	1094.5568	1093.5495	1093.5556	-5.61	53	-	62	0	27	K.AYLFPEGAAR.L
	1094.5568	1093.5495	1093.5556	-5.57	53	-	62	0	---	K.AYLFPEGAAR.L
	1106.5175	1105.5102	1105.5629	-47.60	312	-	320	1	---	R.VEHVDHSRK.S
	1109.5313	1108.5240	1108.5764	-47.27	104	-	114	0	---	K.TLVSAAGESFK.Y
	1179.6024	1178.5951	1178.5608	29.2	77	-	85	0	---	R.QLPEWYAEK.G + Oxidation (HW)
	1430.7762	1429.7689	1429.7565	8.70	40	-	52	0	---	K.EAVAPYERPALSK.A
	1439.7692	1438.7619	1438.7569	3.52	8	-	22	0	---	K.YVIVGGGVSAGYAAR.E
	1471.7137	1470.7064	1470.7038	1.78	63	-	76	0	---	R.LPGFHVCVGSGGER.Q
	1471.7137	1470.7065	1470.7038	1.81	63	-	76	0	16	R.LPGFHVCVGSGGER.Q
	1493.7401	1492.7328	1492.8501	-78.56	115	-	128	0	---	K.YQTLVIATGSTVLK.L
	1773.0212	1772.0139	1772.0196	-3.22	166	-	183	0	---	K.AVVVGGGYIGLELSAVLR.L
	1816.8085	1815.8012	1815.7992	1.12	337	-	350	0	55	K.SVDEYDYLPYFYSR.A
	1816.8085	1815.8012	1815.7992	1.13	337	-	350	0	---	K.SVDEYDYLPYFYSR.A
	1940.9275	1939.9202	1939.9435	-11.99	305	-	319	2	---	K.MYNEIRRVEHVDHSR.K
	2197.2813	2196.2740	2196.2882	-6.46	249	-	269	0	---	R.VLEADIVVVGVGARPLTTLFK.G
	2225.1226	2224.1153	2224.1852	-31.41	225	-	245	2	---	K.GTVAVGFDTHPNGEVKEVKLK.D
1138
	Solyc10g078930.1.1 Mass: 39500 Score: 176 Expect: 8.7e-014 Matches: 28
	Activator of heat shock protein ATPase homolog 1 (AHRD V1 **-* D3PJW3_9MAXI); contains Interpro domain(s) IPR015310 Activator of Hsp90 ATPase, N-terminal
	Observed	Mr(expt)	Mr(calc)	ppm	Start		End	Miss	Ions	Peptide
	1045.5640	1044.5567	1044.5451	11.1	48	-	57	0	---	K.TLVDGEGNLK.I
	1144.6619	1143.6546	1143.6652	-9.27	148	-	157	0	37	K.GKPFVLEQVK.T
	1144.6619	1143.6546	1143.6652	-9.24	148	-	157	0	---	K.GKPFVLEQVK.T
	1147.6211	1146.6138	1146.6397	-22.55	38	-	47	0	---	R.NFLTNLLANK.T
	1163.5986	1162.5913	1162.5982	-5.92	66	-	75	0	---	K.LEGEAYVNIR.K
	1163.5986	1162.5914	1162.5982	-5.89	66	-	75	0	14	K.LEGEAYVNIR.K
	1192.6184	1191.6111	1191.6149	-3.15	334	-	342	1	---	R.GWRDLIFNR.V + Oxidation (HW)
	1198.6783	1197.6710	1197.5891	68.4	240	-	249	1	---	R.WKGFTQSNAR.I + Trp->Kynurenin (W)
	1284.7202	1283.7129	1283.7197	-5.31	128	-	139	2	---	K.VSVKDEGPIGKR.L
	1284.7202	1283.7129	1283.7197	-5.30	128	-	139	2	6	K.VSVKDEGPIGKR.L
	1291.6915	1290.6842	1290.6932	-6.92	66	-	76	1	---	K.LEGEAYVNIRK.G
	1314.7540	1313.7467	1313.7303	12.5	48	-	59	1	---	K.TLVDGEGNLKIR.T
	1352.6505	1351.6432	1351.6368	4.76	322	-	333	0	---	R.YGNATVVENTER.G
	1352.6505	1351.6432	1351.6368	4.76	322	-	333	0	3	R.YGNATVVENTER.G
	1416.6611	1415.6538	1415.6537	0.08	216	-	226	1	---	K.TITMTEKFNCR.A + Oxidation (M)
	1531.7024	1530.6951	1530.7038	-5.67	284	-	296	0	---	R.FGNWPDGIHSMVR.I + Oxidation (HW)
	1535.7019	1534.6946	1534.6987	-2.67	284	-	296	0	---	R.FGNWPDGIHSMVR.I + Oxidation (M); Trp->Kynurenin (W)
	1535.7019	1534.6946	1534.6987	-2.67	284	-	296	0	15	R.FGNWPDGIHSMVR.I + Oxidation (M); Trp->Kynurenin (W)
	1547.7063	1546.6990	1546.6987	0.20	284	-	296	0	---	R.FGNWPDGIHSMVR.I + Oxidation (HW); Oxidation (M)
	1547.7063	1546.6990	1546.6987	0.20	284	-	296	0	(7)	R.FGNWPDGIHSMVR.I + Oxidation (HW); Oxidation (M)
	1609.7672	1608.7599	1608.7817	-13.55	227	-	239	1	---	R.AKDLFEILMDENR.W + Oxidation (M)
	1661.9249	1660.9176	1660.9148	1.72	63	-	76	2	---	K.IEKLEGEAYVNIRK.G
	1863.9963	1862.9890	1862.9850	2.15	181	-	199	0	---	K.RPAGAGNVALPPTTAVDEK.A
	1863.9963	1862.9891	1862.9850	2.17	181	-	199	0	55	K.RPAGAGNVALPPTTAVDEK.A
	1927.9480	1926.9407	1926.9509	-5.29	227	-	241	2	---	R.AKDLFEILMDENRWK.G + Oxidation (M); Trp->Kynurenin (W)
	1939.9385	1938.9312	1938.9509	-10.15	227	-	241	2	---	R.AKDLFEILMDENRWK.G + Dioxidation (W)
	2246.2275	2245.2202	2245.1994	9.27	77	-	96	1	---	K.GKIIPGYELNLVVSWEGEVK.E + Oxidation (HW)
	2826.3975	2825.3902	2825.3719	6.47	297	-	321	0	---	R.ITFEEPQSGVTVINLTHTDVPEEDR.Y
1232
	Solyc05g014470.2.1 Mass: 36822 Score: 60 Expect: 0.037 Matches: 14
	Glyceraldehyde 3-phosphate dehydrogenase (AHRD V1 **** Q8LK04_SOLTU); contains Interpro domain(s) IPR000173 Glyceraldehyde 3-phosphate dehydrogenase
	Observed	Mr(expt)	Mr(calc)	ppm	Start		End	Miss	Ions	Peptide
	1051.6924	1050.6851	1050.6298	52.7	112	-	122	2	---	K.AAAHLKGGAKK.V
	1074.6466	1073.6393	1073.6346	4.44	6	-	15	1	---	K.IKIGINGFGR.I
	1074.6466	1073.6393	1073.6346	4.45	6	-	15	1	---	K.IKIGINGFGR.I
	1311.5793	1310.5720	1310.5925	-15.63	191	-	201	1	---	K.TVDGPSMKDWR.G + Oxidation (M); Trp->Kynurenin (W)
	1434.7395	1433.7322	1433.7514	-13.39	205	-	219	0	---	R.AASFNIIPSSTGAAK.A
	1444.8107	1443.8034	1443.8310	-19.11	2	-	15	2	---	M.ANGKIKIGINGFGR.I
	1660.8926	1659.8853	1659.9130	-16.70	224	-	238	1	---	K.VLPQLNGKLTGMAFR.V + Oxidation (M)
	1704.8862	1703.8789	1703.8955	-9.71	202	-	219	1	---	R.GGRAASFNIIPSSTGAAK.A
	2039.0394	2038.0321	2038.0021	14.7	51	-	66	2	---	K.YDSVHGQWKHHELKVK.D + 3 Oxidation (HW)
	2145.0000	2143.9927	2143.9910	0.81	276	-	295	0	---	K.GILGYTEDDVVSTDFVGDSR.S
	2145.0000	2143.9927	2143.9910	0.81	276	-	295	0	28	K.GILGYTEDDVVSTDFVGDSR.S
	2194.2749	2193.2676	2193.0927	79.8	199	-	219	2	---	K.DWRGGRAASFNIIPSSTGAAK.A + Dioxidation (W)
	2247.2017	2246.1944	2246.2093	-6.63	232	-	252	1	---	K.LTGMAFRVPTADVSVVDLTVR.L
	2664.2854	2663.2781	2663.3411	-23.65	167	-	190	1	---	K.VINDRFGIVEGLMTTVHAMTATQK.T + 2 Oxidation (M)
1293
	Solyc04g071890.2.1 Mass: 38566 Score: 243 Expect: 1.7e-020 Matches: 18
	Peroxidase 4 (AHRD V1 **** B7UCP4_LITCN); contains Interpro domain(s) IPR002016 Haem peroxidase, plant/fungal/bacterial
	Observed	Mr(expt)	Mr(calc)	ppm	Start		End	Miss	Ions	Peptide
	1089.4915	1088.4842	1088.4961	-10.88	257	-	264	0	---	K.YYVDLMNR.Q + Oxidation (M)
	1106.5406	1105.5333	1105.6131	-72.20	106	-	114	1	---	R.SFKIIDDLR.K
	1234.6918	1233.6845	1233.7081	-19.11	106	-	115	2	---	R.SFKIIDDLRK.R
	1327.6709	1326.6636	1326.5762	65.9	214	-	224	0	---	R.LYPNQDSTMDK.T + Oxidation (M)
	1483.8245	1482.8172	1482.8154	1.18	54	-	67	1	53	K.QIKDDVGQAAGLLR.L
	1483.8245	1482.8172	1482.8154	1.21	54	-	67	1	---	K.QIKDDVGQAAGLLR.L
	1622.7495	1621.7422	1621.7552	-8.02	305	-	319	0	---	K.MGQMNVLTGGQGEIR.N + 2 Oxidation (M)
	1658.7708	1657.7635	1657.7584	3.10	265	-	278	0	---	R.QGLFTSDQDLYTDR.R
	1758.9054	1757.8981	1757.8948	1.87	137	-	153	0	---	R.DSVVLTGGPNYDVPLGR.K
	1758.9054	1757.8981	1757.8948	1.87	137	-	153	0	90	R.DSVVLTGGPNYDVPLGR.K
	1814.8599	1813.8526	1813.8595	-3.79	265	-	279	1	---	R.QGLFTSDQDLYTDRR.T
	1887.0012	1885.9939	1885.9898	2.19	137	-	154	1	---	R.DSVVLTGGPNYDVPLGRK.D
	1887.0012	1885.9939	1885.9898	2.20	137	-	154	1	20	R.DSVVLTGGPNYDVPLGRK.D
	1990.9299	1989.9226	1989.9254	-1.42	249	-	264	1	---	R.SPNVFDNKYYVDLMNR.Q + Oxidation (M)
	1990.9299	1989.9227	1989.9254	-1.40	249	-	264	1	26	R.SPNVFDNKYYVDLMNR.Q + Oxidation (M)
	2115.9961	2114.9888	2114.9942	-2.56	214	-	231	1	---	R.LYPNQDSTMDKTFANNLK.G + Oxidation (M)
	2191.0581	2190.0508	2190.0409	4.53	117	-	136	0	---	R.IQDECGQVVSCSDIVAIAAR.D
	2913.5286	2912.5213	2912.4603	21.0	30	-	53	2	---	K.GLSWSFYQSSCPQLESIIRNRLQK.Q + Oxidation (HW)
	Solyc10g083570.1.1 Mass: 38829 Score: 231 Expect: 2.8e-019 Matches: 20
	Fructose-bisphosphate aldolase (AHRD V1 ***- Q308A5_SOLTU); contains Interpro domain(s) IPR000741 Fructose-bisphosphate aldolase, class-I
	Observed	Mr(expt)	Mr(calc)	ppm	Start		End	Miss	Ions	Peptide
	1150.5623	1149.5550	1149.6658	-96.38	140	-	148	2	---	R.FAKWRAVLK.I + Dioxidation (W)
	1245.5581	1244.5508	1244.5608	-8.00	130	-	139	1	---	R.CQKYYEAGAR.F
	1279.6484	1278.6411	1278.6642	-18.06	83	-	94	0	---	K.TAAGKPFVDVMK.E + Oxidation (M)
	1329.6906	1328.6833	1328.6877	-3.32	288	-	298	0	---	K.KPWTLSFSFGR.A + Trp->Kynurenin (W)
	1346.7263	1345.7190	1345.7242	-3.81	238	-	249	0	---	K.VAPEVIAEYTVR.A
	1346.7263	1345.7190	1345.7242	-3.80	238	-	249	0	69	K.VAPEVIAEYTVR.A
	1483.8245	1482.8172	1482.8518	-23.34	312	-	325	1	---	K.VENIGKAQAALLTR.C
	1483.8245	1482.8172	1482.8518	-23.31	312	-	325	1	---	K.VENIGKAQAALLTR.C
	1488.8015	1487.7942	1487.7944	-0.09	25	-	39	1	---	K.GILAADESTGTIGKR.L
	1616.8359	1615.8286	1615.8278	0.54	40	-	53	1	---	R.LSSINVENVESNRR.A
	1616.8359	1615.8287	1615.8278	0.56	40	-	53	1	20	R.LSSINVENVESNRR.A
	1814.8599	1813.8526	1814.0050	-84.00	238	-	253	1	---	K.VAPEVIAEYTVRALQR.T
	2038.0366	2037.0293	2037.0239	2.67	149	-	168	0	---	K.IGANEPSQLAINDNANGLAR.Y
	2038.0366	2037.0293	2037.0239	2.68	149	-	168	0	83	K.IGANEPSQLAINDNANGLAR.Y
	2211.1050	2210.0977	2210.1848	-39.39	288	-	306	1	---	K.KPWTLSFSFGRALQQSTLK.A + Oxidation (HW)
	2316.1531	2315.1458	2315.1241	9.38	107	-	129	0	---	K.GTVELPGTNGETTTQGLDGLAER.C
	2363.1470	2362.1397	2362.1475	-3.28	254	-	276	0	---	R.TMPAAVPAVVFLSGGQSEEEATR.N + Oxidation (M)
	2449.3247	2448.3174	2448.3084	3.68	145	-	168	1	---	R.AVLKIGANEPSQLAINDNANGLAR.Y
	2679.3560	2678.3487	2678.2783	26.3	328	-	354	1	---	K.ANSEATLGKYAGSSNLGDGASESLHVK.D + Oxidation (HW)
	2788.4512	2787.4439	2787.4344	3.42	288	-	311	2	---	K.KPWTLSFSFGRALQQSTLKAWSGK.V + 2 Dioxidation (W)
1417
	Solyc01g008620.2.1 Mass: 37479 Score: 113 Expect: 1.7e-007 Matches: 17
	Beta-1 3-glucanase (AHRD V1 ***- Q9SYX6_TOBAC); contains Interpro domain(s) IPR000490 Glycoside hydrolase, family 17
	Observed	Mr(expt)	Mr(calc)	ppm	Start		End	Miss	Ions	Peptide
	1093.5702	1092.5629	1092.5927	-27.26	46	-	54	1	---	K.LYNSNNIKK.M
	1172.5432	1171.5359	1171.5509	-12.81	171	-	179	1	---	R.DSIFRDEYK.S
	1172.5432	1171.5359	1171.5509	-12.80	171	-	179	1	---	R.DSIFRDEYK.S
	1289.6261	1288.6188	1288.6412	-17.33	112	-	123	0	---	K.YIAVGNEVDPGR.D
	1363.7666	1362.7593	1362.7660	-4.87	180	-	191	0	---	K.SFINPIIGFLSR.H
	1363.7666	1362.7593	1362.7660	-4.87	180	-	191	0	31	K.SFINPIIGFLSR.H
	1426.7566	1425.7493	1425.7463	2.09	33	-	45	0	---	K.IANNLPSDQDVIK.L
	1555.8049	1554.7976	1554.8082	-6.81	57	-	69	0	---	R.IYFPETNVFNALK.G
	1564.8015	1563.7942	1563.8045	-6.59	110	-	123	1	---	K.FKYIAVGNEVDPGR.D
	1676.8109	1675.8036	1675.8166	-7.72	112	-	127	1	---	K.YIAVGNEVDPGRDSGK.Y
	1676.8109	1675.8036	1675.8166	-7.71	112	-	127	1	1	K.YIAVGNEVDPGRDSGK.Y
	1866.9945	1865.9872	1865.9887	-0.80	154	-	170	0	---	K.VSTATYLGLLTNTYPPR.D
	1866.9945	1865.9872	1865.9887	-0.79	154	-	170	0	37	K.VSTATYLGLLTNTYPPR.D
	1893.9058	1892.8985	1892.8978	0.35	297	-	311	1	---	R.TIETYLFAMFDENRK.D + Oxidation (M)
	1893.9058	1892.8985	1892.8978	0.37	297	-	311	1	---	R.TIETYLFAMFDENRK.D + Oxidation (M)
	1951.9916	1950.9843	1950.9799	2.25	110	-	127	2	---	K.FKYIAVGNEVDPGRDSGK.Y
	2211.1050	2210.0977	2210.1232	-11.55	312	-	330	0	---	K.DGKPSEQHFGLFKPDQRPK.Y
	1555.8030	1554.7957	1554.8082	-8.03	57	-	69	0	56	R.IYFPETNVFNALK.G
1732
	Solyc05g050800.2.1 Mass: 28580 Score: 115 Expect: 1.1e-007 Matches: 15
	Phosphoglycerate mutase family protein (AHRD V1 ***- C3SAD0_BRADI); contains Interpro domain(s) IPR012398 PRIB5
	Observed	Mr(expt)	Mr(calc)	ppm	Start		End	Miss	Ions	Peptide
	1071.5536	1070.5463	1070.5509	-4.27	52	-	60	0	33	R.SSIDFPIHR.V
	1071.5536	1070.5463	1070.5509	-4.26	52	-	60	0	---	R.SSIDFPIHR.V
	1106.5258	1105.5185	1105.5404	-19.76	126	-	136	1	---	R.ASAAPKDGDFK.F
	1132.5405	1131.5332	1131.5706	-33.07	69	-	78	0	---	R.CVQTAAEVVR.A
	1132.5405	1131.5333	1131.5706	-33.05	69	-	78	0	---	R.CVQTAAEVVR.A
	1340.7429	1339.7356	1339.7361	-0.32	50	-	60	1	---	K.IRSSIDFPIHR.V
	1445.6732	1444.6659	1444.6834	-12.08	162	-	173	0	---	K.LPEWEESLESAR.A
	1573.7764	1572.7691	1572.7783	-5.88	161	-	173	1	53	K.KLPEWEESLESAR.A
	1573.7764	1572.7691	1572.7783	-5.86	161	-	173	1	---	K.KLPEWEESLESAR.A
	1577.7610	1576.7537	1576.7733	-12.39	161	-	173	1	---	K.KLPEWEESLESAR.A + Trp->Kynurenin (W)
	1589.7825	1588.7752	1588.7733	1.24	161	-	173	1	---	K.KLPEWEESLESAR.A + Oxidation (HW)
	1605.7733	1604.7660	1604.7682	-1.33	161	-	173	1	---	K.KLPEWEESLESAR.A + Dioxidation (W)
	2145.0059	2143.9986	2144.0426	-20.52	228	-	246	1	---	R.SIQSGEKQPFTAGEFVYEK.Q
	2145.0059	2143.9986	2144.0426	-20.50	228	-	246	1	---	R.SIQSGEKQPFTAGEFVYEK.Q
	3152.6504	3151.6431	3151.5001	45.4	1	-	26	2	---	-.MAANQNVIVMRHGDRLDNFEELWVMK.A + 2 Oxidation (M); Trp->Kynurenin (W)
2391
2533
2944
	Solyc02g067460.2.1 Mass: 29655 Score: 99 Expect: 4.4e-006 Matches: 6
	Porin/voltage-dependent anion-selective channel protein (AHRD V1 **** A9P802_POPTR); contains Interpro domain(s) IPR001925 Porin, eukaryotic type
	Observed	Mr(expt)	Mr(calc)	ppm	Start		End	Miss	Ions	Peptide
	1219.6707	1218.6634	1218.6608	2.13	2	-	13	1	---	M.GKGPGLYTEIGK.K
	1347.7456	1346.7383	1346.7558	-12.96	2	-	14	2	---	M.GKGPGLYTEIGKK.A
	1347.7456	1346.7383	1346.7558	-12.96	2	-	14	2	16	M.GKGPGLYTEIGKK.A
	1494.7606	1493.7533	1493.7912	-25.34	1	-	14	2	---	-.MGKGPGLYTEIGKK.A + Oxidation (M)
	1561.8583	1560.8510	1560.8512	-0.09	48	-	61	1	73	K.KGDLFLADVNTQLK.N
	1561.8583	1560.8510	1560.8512	-0.08	48	-	61	1	---	K.KGDLFLADVNTQLK.N
2528
3208
	Solyc02g085350.2.1 Mass: 69804 Score: 177 Expect: 6.9e-014 Matches: 28
	Succinate dehydrogenase flavoprotein subunit (AHRD V1 **** B8CCT7_THAPS); contains Interpro domain(s) IPR011281 Succinate dehydrogenase, flavoprotein subunit
	Observed	Mr(expt)	Mr(calc)	ppm	Start		End	Miss	Ions	Peptide
	1107.5282	1106.5209	1106.5179	2.78	585	-	592	2	---	K.RDDEKWMK.H
	1109.5615	1108.5542	1108.5513	2.66	146	-	154	1	---	R.TEDGKIYQR.A
	1119.6334	1118.6261	1118.6448	-16.67	477	-	485	1	---	R.TIAWLDKIR.N + Trp->Kynurenin (W)
	1126.5442	1125.5369	1125.5455	-7.61	155	-	165	0	---	R.AFGGQSLDFGK.G
	1131.6377	1130.6304	1130.6448	-12.69	477	-	485	1	---	R.TIAWLDKIR.N + Oxidation (HW)
	1165.5780	1164.5707	1164.5710	-0.21	503	-	512	0	---	R.VMQNNAAVFR.T + Oxidation (M)
	1165.5780	1164.5707	1164.5710	-0.21	503	-	512	0	---	R.VMQNNAAVFR.T + Oxidation (M)
	1264.6542	1263.6469	1263.6571	-8.10	233	-	245	0	14	R.AANTILATGGYGR.A
	1264.6542	1263.6469	1263.6571	-8.08	233	-	245	0	---	R.AANTILATGGYGR.A
	1270.5342	1269.5269	1269.5408	-10.91	304	-	313	1	---	R.NSEGERFMER.Y + Oxidation (M)
	1277.6879	1276.6806	1276.5724	84.8	593	-	602	0	---	K.HTIGYWEDEK.V
	1320.5790	1319.5717	1319.6703	-74.70	1	-	10	2	---	-.MWRCVSRGLR.A
	1352.7133	1351.7060	1351.6601	33.9	1	-	10	2	---	-.MWRCVSRGLR.A + Oxidation (HW); Oxidation (M)
	1473.8413	1472.8340	1472.8351	-0.74	437	-	450	0	---	R.LGANSLLDIVVFGR.A
	1473.8413	1472.8340	1472.8351	-0.73	437	-	450	0	50	R.LGANSLLDIVVFGR.A
	1536.7448	1535.7375	1535.7368	0.44	593	-	604	1	---	K.HTIGYWEDEKVR.L + Trp->Kynurenin (W)
	1548.7479	1547.7406	1547.7368	2.44	593	-	604	1	---	K.HTIGYWEDEKVR.L + Oxidation (HW)
	1607.8463	1606.8390	1606.8355	2.21	132	-	145	0	---	K.AVIELENYGLPFSR.T
	1607.8463	1606.8390	1606.8355	2.21	132	-	145	0	48	K.AVIELENYGLPFSR.T
	1764.9760	1763.9687	1763.9781	-5.32	456	-	471	0	---	R.VAEIQKPGAEQKPLEK.D
	1789.8872	1788.8799	1788.8829	-1.64	59	-	75	0	---	R.AAIGLSEHGFNTACITK.L
	1789.8872	1788.8799	1788.8829	-1.63	59	-	75	0	---	R.AAIGLSEHGFNTACITK.L
	1993.9738	1992.9665	1992.9516	7.49	590	-	604	2	---	K.WMKHTIGYWEDEKVR.L + Oxidation (HW)
	2033.0758	2032.0685	2032.0629	2.77	128	-	145	1	---	R.EAPKAVIELENYGLPFSR.T
	2033.0758	2032.0685	2032.0629	2.77	128	-	145	1	---	R.EAPKAVIELENYGLPFSR.T
	2210.0818	2209.0745	2208.9786	43.4	586	-	602	2	---	R.DDEKWMKHTIGYWEDEK.V
	2217.1064	2216.0991	2216.0862	5.83	146	-	165	2	---	R.TEDGKIYQRAFGGQSLDFGK.G
	2239.1313	2238.1240	2238.1909	-29.88	346	-	363	1	---	K.DHIYLHLNHLPPEVLKER.L + Oxidation (HW)
3234
	Solyc07g044840.2.1 Mass: 61275 Score: 101 Expect: 2.8e-006 Matches: 12
	2 3-bisphosphoglycerate-independent phosphoglycerate mutase (AHRD V1 **** B9S1V6_RICCO); contains Interpro domain(s) IPR005995 Phosphoglycerate mutase, 2,3-bisphosphoglycerate-independent
	Observed	Mr(expt)	Mr(calc)	ppm	Start		End	Miss	Ions	Peptide
	1064.5977	1063.5904	1063.5298	57.0	2	-	11	1	---	M.GSSGDAWKLK.D + Oxidation (HW)
	1179.6012	1178.5939	1178.5754	15.7	1	-	11	1	---	-.MGSSGDAWKLK.D
	1188.6255	1187.6182	1187.6186	-0.34	331	-	340	0	---	K.YLVSPPEIDR.T
	1323.6234	1322.6161	1322.6255	-7.09	214	-	223	1	---	R.YENDWDVVKR.G
	1442.7683	1441.7610	1441.7677	-4.66	412	-	423	1	---	R.EAILSHKFDQVR.V
	1442.7683	1441.7610	1441.7677	-4.66	412	-	423	1	28	R.EAILSHKFDQVR.V
	1546.7152	1545.7079	1545.7099	-1.31	296	-	307	1	---	K.ALEYENFDKFDR.V
	1546.7152	1545.7079	1545.7099	-1.30	296	-	307	1	53	K.ALEYENFDKFDR.V
	1707.7820	1706.7747	1706.8165	-24.48	224	-	238	0	---	R.GWDAQVLGEAPHHFK.D + Oxidation (HW)
	1993.9976	1992.9903	1992.9979	-3.79	310	-	326	1	---	R.VPKIHYAGMLQYDGELK.L + Oxidation (HW); Oxidation (M)
	2011.9570	2010.9497	2010.9033	23.1	110	-	125	1	---	K.IYDGEGFKYVQECFEK.G
	2084.0042	2082.9969	2082.9027	45.2	207	-	222	1	---	R.MYVTMDRYENDWDVVK.R + Oxidation (M); Trp->Kynurenin (W)
3257
3298
	Solyc07g006790.2.1 Mass: 60282 Score: 111 Expect: 2.8e-007 Matches: 14
	Dihydrolipoyllysine-residue acetyltransferase component of pyruvate dehydrogenase complex (AHRD V1 **** A4TXZ0_9PROT); contains Interpro domain(s) IPR006257 Dihydrolipoamide acetyltransferase, long form
	Observed	Mr(expt)	Mr(calc)	ppm	Start		End	Miss	Ions	Peptide
	1003.5571	1002.5498	1002.5498	0.02	151	-	158	2	---	R.WLKKEGDK.V
	1107.5319	1106.5246	1106.5543	-26.78	1	-	9	0	---	-.MTYATHVLR.H + Oxidation (M)
	1113.4890	1112.4817	1112.5826	-90.65	188	-	198	0	---	K.IIHGDGASSIK.V + Oxidation (HW)
	1302.6965	1301.6892	1301.6939	-3.59	365	-	377	1	---	R.SKLNALQEASGGK.K
	1475.7856	1474.7783	1474.7351	29.3	1	-	12	1	---	-.MTYATHVLRHSK.K + Oxidation (HW); Oxidation (M)
	1492.8042	1491.7969	1491.7933	2.45	294	-	306	1	---	R.IVKADIEDYLASR.G
	1492.8042	1491.7969	1491.7933	2.45	294	-	306	1	20	R.IVKADIEDYLASR.G
	1493.7579	1492.7506	1492.6682	55.2	218	-	231	0	---	K.DYQPSTSDATPSPK.A
	1582.8467	1581.8394	1581.8726	-20.96	273	-	286	1	---	R.KIAEDNNIPLTNIK.G
	1657.8066	1656.7993	1656.7058	56.4	514	-	527	0	---	K.FASMMSVTLSCDHR.V + Oxidation (M)
	1777.9010	1776.8937	1776.8894	2.44	317	-	332	0	---	K.ADTSLDYTDIPVAQIR.K
	1777.9010	1776.8937	1776.8894	2.44	317	-	332	0	54	K.ADTSLDYTDIPVAQIR.K
	1792.7539	1791.7466	1791.7365	5.65	173	-	187	0	---	K.ATVEMECMEEGYLAK.I + 2 Oxidation (M)
	2225.1313	2224.1240	2224.0919	14.4	49	-	67	2	---	R.CHSGLISGERHNIPKSFNR.C + Oxidation (HW)
3324
	Solyc09g009020.2.1 Mass: 48054 Score: 213 Expect: 1.7e-017 Matches: 9
	Enolase (AHRD V1 ***- C5J0G6_TOBAC); contains Interpro domain(s) IPR000941 Enolase
	Observed	Mr(expt)	Mr(calc)	ppm	Start		End	Miss	Ions	Peptide
	1082.5576	1081.5503	1081.5880	-34.82	138	-	147	1	---	K.HIADLAGNKK.L + Oxidation (HW)
	1804.9485	1803.9412	1803.9366	2.53	35	-	52	0	47	R.AAVPSGASTGIYEALELR.D
	1804.9485	1803.9412	1803.9366	2.54	35	-	52	0	---	R.AAVPSGASTGIYEALELR.D
	1827.8734	1826.8661	1826.8686	-1.37	422	-	438	0	---	R.IEEELGSEAVYAGASFR.K
	1827.8734	1826.8661	1826.8686	-1.36	422	-	438	0	103	R.IEEELGSEAVYAGASFR.K
	1910.9596	1909.9523	1909.9646	-6.46	17	-	34	0	52	R.GNPTVEVDVHISNGVFAR.A
	1910.9596	1909.9523	1909.9646	-6.45	17	-	34	0	---	R.GNPTVEVDVHISNGVFAR.A
	2004.0955	2003.0882	2003.0952	-3.51	148	-	167	0	---	K.LVLPVPAFNVINGGSHAGNK.L
	2697.3584	2696.3511	2696.3293	8.09	35	-	61	1	---	R.AAVPSGASTGIYEALELRDGGSDYLGK.G
3353
3382
	Solyc09g008280.1.1 Mass: 43082 Score: 684 Expect: 1.4e-064 Matches: 33
	S-adenosylmethionine synthase (AHRD V1 ***- B5LAW6_CAPAN); contains Interpro domain(s) IPR002133 S-adenosylmethionine synthetase
	Observed	Mr(expt)	Mr(calc)	ppm	Start		End	Miss	Ions	Peptide
	1102.5255	1101.5182	1101.5237	-4.95	178	-	187	0	---	K.NDNGAMVPIR.V + Oxidation (M)
	1229.6211	1228.6138	1228.6023	9.40	160	-	169	0	---	K.TCPWLRPDGK.T
	1230.7318	1229.7245	1229.7496	-20.37	212	-	222	0	---	K.EHVIKPVIPAK.Y
	1233.5909	1232.5836	1232.5972	-11.01	160	-	169	0	---	K.TCPWLRPDGK.T + Trp->Kynurenin (W)
	1233.5909	1232.5837	1232.5972	-10.98	160	-	169	0	8	K.TCPWLRPDGK.T + Trp->Kynurenin (W)
	1245.5936	1244.5863	1244.5972	-8.74	160	-	169	0	---	K.TCPWLRPDGK.T + Oxidation (HW)
	1261.5968	1260.5895	1260.5921	-2.05	160	-	169	0	---	K.TCPWLRPDGK.T + Dioxidation (W)
	1356.5927	1355.5854	1355.5882	-2.01	374	-	384	0	---	R.DDPDFTWETVK.V + Trp->Kynurenin (W)
	1453.7528	1452.7455	1452.7474	-1.29	238	-	252	0	---	R.FVIGGPHGDAGLTGR.K
	1453.7528	1452.7455	1452.7474	-1.28	238	-	252	0	131	R.FVIGGPHGDAGLTGR.K
	1475.7316	1474.7243	1474.7351	-7.29	158	-	169	1	---	K.NKTCPWLRPDGK.T + Trp->Kynurenin (W)
	1502.7036	1501.6963	1501.7157	-12.88	48	-	60	0	---	K.TNMVMVFGEITTK.A + 2 Oxidation (M)
	1525.9049	1524.8976	1524.9127	-9.88	325	-	338	1	---	K.TGTIPDKDILVLIK.E
	1581.8463	1580.8390	1580.8423	-2.10	238	-	253	1	---	R.FVIGGPHGDAGLTGRK.I
	1581.8463	1580.8390	1580.8423	-2.10	238	-	253	1	78	R.FVIGGPHGDAGLTGRK.I
	1737.8069	1736.7996	1736.8040	-2.51	75	-	91	0	110	R.GIGFVSADVGLDADNCK.V
	1737.8069	1736.7996	1736.8040	-2.50	75	-	91	0	---	R.GIGFVSADVGLDADNCK.V
	1775.8726	1774.8653	1774.8638	0.82	223	-	237	0	96	K.YLDENTIFHLNPSGR.F
	1775.8726	1774.8653	1774.8638	0.84	223	-	237	0	---	K.YLDENTIFHLNPSGR.F
	1791.8782	1790.8709	1790.8587	6.80	223	-	237	0	---	K.YLDENTIFHLNPSGR.F + Oxidation (HW)
	2051.0210	2050.0137	2050.0153	-0.79	170	-	187	1	---	K.TQVTVEYKNDNGAMVPIR.V + Oxidation (M)
	2051.0210	2050.0137	2050.0153	-0.79	170	-	187	1	32	K.TQVTVEYKNDNGAMVPIR.V + Oxidation (M)
	2096.0591	2095.0518	2095.0487	1.49	253	-	273	1	---	R.KIIIDTYGGWGAHGGGAFSGK.D + Trp->Kynurenin (W)
	2317.0569	2316.0496	2316.0448	2.09	365	-	384	1	42	K.TAAYGHFGRDDPDFTWETVK.V + Trp->Kynurenin (W)
	2317.0569	2316.0496	2316.0448	2.10	365	-	384	1	---	K.TAAYGHFGRDDPDFTWETVK.V + Trp->Kynurenin (W)
	2329.0593	2328.0520	2328.0448	3.12	365	-	384	1	---	K.TAAYGHFGRDDPDFTWETVK.V + Oxidation (HW)
	2345.0701	2344.0628	2344.0397	9.88	365	-	384	1	---	K.TAAYGHFGRDDPDFTWETVK.V + 2 Oxidation (HW)
	2383.2773	2382.2700	2382.2656	1.87	92	-	113	0	---	K.VLVNIEQQSPDIAQGVHGHLTK.K
	2383.2773	2382.2701	2382.2656	1.89	92	-	113	0	97	K.VLVNIEQQSPDIAQGVHGHLTK.K
	2406.2666	2405.2593	2405.0726	77.6	19	-	39	0	---	K.LCDQVSDAILDACLEQDPESK.V
	2537.2871	2536.2798	2536.2711	3.46	253	-	277	2	---	R.KIIIDTYGGWGAHGGGAFSGKDPTK.V + Trp->Kynurenin (W)
	2705.3757	2704.3684	2704.3668	0.60	188	-	211	0	---	R.VHTVLISTQHDETVTNDQIAQDLK.E
	2715.4326	2714.4253	2714.3057	44.1	339	-	361	1	---	K.ENFDFRPGMMSINLDLLRGGNYR.Y
238
	Solyc08g081250.2.1 Mass: 113941 Score: 93 Expect: 1.9e-005 Matches: 25
	Aminopeptidase N (AHRD V1 ***- D5C0C8_NITHN); contains Interpro domain(s) IPR012779 Peptidase M1, alanyl aminopeptidase
	Observed	Mr(expt)	Mr(calc)	ppm	Start		End	Miss	Ions	Peptide
	1000.4824	999.4751	999.4662	8.97	519	-	526	0	---	K.GTDLYFER.H
	1033.5288	1032.5215	1032.5352	-13.28	694	-	702	0	---	R.WEAGQVLAR.K + Trp->Kynurenin (W)
	1045.5640	1044.5567	1044.5352	20.6	694	-	702	0	---	R.WEAGQVLAR.K + Oxidation (HW)
	1057.5627	1056.5554	1056.6403	-80.37	457	-	465	2	---	K.RIADVSKLR.M
	1057.5627	1056.5555	1056.6403	-80.34	457	-	465	2	---	K.RIADVSKLR.M
	1060.6046	1059.5973	1059.5971	0.20	22	-	29	2	---	R.RRCISIQK.E
	1124.5358	1123.5285	1123.5258	2.41	566	-	575	0	5	K.VTTNYNAEGR.T
	1124.5358	1123.5285	1123.5258	2.44	566	-	575	0	---	K.VTTNYNAEGR.T
	1128.5544	1127.5471	1127.5611	-12.40	518	-	526	1	---	R.KGTDLYFER.H
	1194.6051	1193.5978	1193.6768	-66.17	195	-	205	1	---	R.HLTLKSPPSSK.F
	1277.7162	1276.7089	1276.6200	69.6	68	-	77	0	---	K.YLTSEVAHWR.R + Oxidation (HW)
	1383.6521	1382.6448	1382.6143	22.1	288	-	297	0	---	K.HYTLWEDPFK.K + Dioxidation (W); Oxidation (HW)
	1393.7540	1392.7467	1392.7150	22.8	67	-	77	1	---	K.KYLTSEVAHWR.R + Trp->Kynurenin (W)
	1416.7499	1415.7426	1415.7409	1.21	158	-	170	0	36	R.VEGQSFPLVLDGR.D
	1416.7499	1415.7426	1415.7409	1.22	158	-	170	0	---	R.VEGQSFPLVLDGR.D
	1440.8168	1439.8095	1439.8500	-28.13	717	-	729	0	---	K.ALVLNPQFLQGIK.S
	1472.7166	1471.7093	1471.7307	-14.53	581	-	594	0	---	K.FSQEVPPTPGQSAK.E
	1613.7900	1612.7827	1612.7919	-5.70	244	-	256	0	---	K.ITFYQDRPDIMAK.Y + Oxidation (M)
	1614.6995	1613.6922	1613.6528	24.4	794	-	807	0	9	R.SSGAYEFDHNNMAR.R + Oxidation (M)
	1614.6995	1613.6922	1613.6528	24.4	794	-	807	0	---	R.SSGAYEFDHNNMAR.R + Oxidation (M)
	1666.8856	1665.8783	1665.8825	-2.50	730	-	744	1	---	K.SILTDSSLDKEFIAK.A
	1741.8671	1740.8598	1740.8431	9.60	186	-	199	1	---	K.EEDFHVDSRHLTLK.S + Oxidation (HW)
	1772.9612	1771.9539	1771.9469	3.99	158	-	173	1	---	R.VEGQSFPLVLDGRDLK.L
	2082.9919	2081.9846	2081.9701	6.99	794	-	811	2	---	R.SSGAYEFDHNNMARRALK.N + Oxidation (M)
	2249.0847	2248.0774	2248.1198	-18.84	329	-	347	1	---	R.IWTPAQDLPKTEHAMYSLK.A + Oxidation (M); Trp->Kynurenin (W)
487
	Solyc11g011470.1.1 Mass: 80768 Score: 153 Expect: 1.7e-011 Matches: 29
	NADH-ubiquinone oxidoreductase subunit (AHRD V1 ***- B9T118_RICCO); contains Interpro domain(s) IPR010228 NADH:ubiquinone oxidoreductase, subunit G
	Observed	Mr(expt)	Mr(calc)	ppm	Start		End	Miss	Ions	Peptide
	1030.5206	1029.5133	1029.5243	-10.70	493	-	502	0	---	K.GSHPFSSALK.N
	1030.5206	1029.5134	1029.5243	-10.67	493	-	502	0	33	K.GSHPFSSALK.N
	1045.5640	1044.5567	1044.5393	16.7	329	-	336	1	---	R.FFYDGLKR.Q
	1142.5685	1141.5612	1141.6026	-36.23	337	-	345	1	---	R.QRLNDPMIR.G
	1150.5432	1149.5359	1149.5886	-45.80	729	-	738	0	---	K.IMAQCSALLK.K + Oxidation (M)
	1150.5432	1149.5359	1149.5886	-45.79	729	-	738	0	---	K.IMAQCSALLK.K + Oxidation (M)
	1268.7345	1267.7272	1267.7500	-17.95	196	-	207	1	---	R.SVVDKNLGPLVK.T
	1287.6918	1286.6845	1286.6983	-10.72	432	-	443	0	28	K.ADAFLLVGTQPR.V
	1287.6918	1286.6845	1286.6983	-10.70	432	-	443	0	---	K.ADAFLLVGTQPR.V
	1355.6990	1354.6917	1354.6915	0.18	190	-	200	2	---	R.FTEMKRSVVDK.N + Oxidation (M)
	1356.7478	1355.7405	1355.7561	-11.52	506	-	518	0	---	K.NPVIIVGAGVFDR.D
	1596.8986	1595.8913	1595.8882	1.90	675	-	688	1	12	R.IKTVAPNLLEVDER.Q
	1596.8986	1595.8913	1595.8882	1.93	675	-	688	1	---	R.IKTVAPNLLEVDER.Q
	1666.7992	1665.7919	1665.8032	-6.79	222	-	237	0	29	R.FASEVAGVEDLGMLGR.G + Oxidation (M)
	1666.7992	1665.7919	1665.8032	-6.78	222	-	237	0	---	R.FASEVAGVEDLGMLGR.G + Oxidation (M)
	1775.9183	1774.9110	1774.9214	-5.82	689	-	704	0	---	R.QPATFSTSLRPEVSQK.V
	1794.8151	1793.8078	1793.8903	-45.96	382	-	397	1	---	K.LSDAESMMALKDLLNK.M + Oxidation (M)
	1810.8068	1809.7995	1809.8852	-47.36	382	-	397	1	---	K.LSDAESMMALKDLLNK.M + 2 Oxidation (M)
	1810.8068	1809.7995	1809.8852	-47.33	382	-	397	1	---	K.LSDAESMMALKDLLNK.M + 2 Oxidation (M)
	1845.9219	1844.9146	1844.9125	1.17	83	-	99	0	---	K.GMTVLQACEIAGVDIPR.F + Oxidation (M)
	1877.8862	1876.8789	1876.8802	-0.71	314	-	328	1	---	R.LNEDINEEWISDKTR.F + Oxidation (HW)
	1902.0322	1901.0249	1901.0258	-0.46	654	-	672	0	---	R.ALSEVAGVALPYDSLGAIR.S
	2193.0925	2192.0852	2192.0909	-2.59	339	-	357	2	---	R.LNDPMIRGADGRFQAVSWR.D + Trp->Kynurenin (W)
	2237.0671	2236.0598	2236.0807	-9.34	339	-	357	2	---	R.LNDPMIRGADGRFQAVSWR.D + Dioxidation (W); Oxidation (M)
	2347.1284	2346.1211	2346.1202	0.39	705	-	725	0	---	K.VSATPFTPAVENFYMTDAITR.A + Oxidation (M)
	2347.1284	2346.1211	2346.1202	0.40	705	-	725	0	---	K.VSATPFTPAVENFYMTDAITR.A + Oxidation (M)
	2679.3320	2678.3247	2678.2316	34.8	622	-	646	0	---	K.EGIYENTEGCAQITMPAVPTVGDAR.D
	2695.2961	2694.2888	2694.2265	23.1	622	-	646	0	---	K.EGIYENTEGCAQITMPAVPTVGDAR.D + Oxidation (M)
	3353.7656	3352.7583	3352.7990	-12.14	675	-	704	2	---	R.IKTVAPNLLEVDERQPATFSTSLRPEVSQK.V
665
	Solyc05g018700.2.1 Mass: 56440 Score: 52 Expect: 0.22 Matches: 9
	Protein disulfide isomerase (AHRD V1 **** Q6IV17_IPOBA); contains Interpro domain(s) IPR013766 Thioredoxin domain
	Observed	Mr(expt)	Mr(calc)	ppm	Start		End	Miss	Ions	Peptide
	1055.6010	1054.5937	1054.6135	-18.75	195	-	204	0	---	R.GGLVDKPTIR.L
	1118.5161	1117.5088	1117.5516	-38.29	106	-	115	1	---	R.NGGKTVHDYK.G
	1118.5161	1117.5088	1117.5516	-38.29	106	-	115	1	---	R.NGGKTVHDYK.G
	1264.6915	1263.6842	1263.7074	-18.35	119	-	129	1	---	R.ETEGIIAYLKK.H
	1320.5815	1319.5742	1319.6761	-77.21	277	-	287	1	---	K.YYDLALSYKGK.E
	1333.7030	1332.6957	1332.7037	-6.01	460	-	470	0	---	K.EAIIEFIQTNR.S
	1333.7030	1332.6957	1332.7037	-6.01	460	-	470	0	40	K.EAIIEFIQTNR.S
	1492.7186	1491.7113	1491.7239	-8.42	79	-	91	0	---	K.MDTTILENAELAR.N + Oxidation (M)
	1492.7186	1491.7114	1491.7239	-8.39	79	-	91	0	---	K.MDTTILENAELAR.N + Oxidation (M)
803
	Solyc03g121290.2.1 Mass: 62919 Score: 39 Expect: 4.8 Matches: 11
	F-box family protein (AHRD V1 ***- B9I3S8_POPTR); contains Interpro domain(s) IPR001810 Cyclin-like F-box
	Observed	Mr(expt)	Mr(calc)	ppm	Start		End	Miss	Ions	Peptide
	1113.5314	1112.5241	1112.6124	-79.38	341	-	349	1	---	K.TLSLVRCHK.L
	1168.6089	1167.6016	1167.5884	11.3	154	-	163	0	---	K.NVNELDIHAK.M + Oxidation (HW)
	1168.6089	1167.6016	1167.5884	11.3	154	-	163	0	---	K.NVNELDIHAK.M + Oxidation (HW)
	1220.6111	1219.6038	1219.6197	-13.01	415	-	424	0	20	K.QGVNIYEELR.G
	1220.6111	1219.6038	1219.6197	-13.00	415	-	424	0	---	K.QGVNIYEELR.G
	1244.6157	1243.6084	1243.6237	-12.31	398	-	408	1	---	K.FIEGFDGKGFK.L
	1296.7351	1295.7278	1295.7561	-21.84	328	-	338	1	---	R.TLHRITILSDK.L
	1393.6857	1392.6784	1392.7038	-18.19	74	-	84	0	---	K.WDHLQPLPVEK.Q + Dioxidation (W)
	1447.7777	1446.7704	1446.7190	35.5	496	-	506	2	---	K.KCWRHYLEGAK.M
	1447.7777	1446.7704	1446.7190	35.5	496	-	506	2	---	K.KCWRHYLEGAK.M
	1473.6740	1472.6667	1472.6671	-0.24	527	-	539	0	---	K.WSDAAPLPEDVEI.- + Dioxidation (W)
931
	Solyc07g006790.2.1 Mass: 60282 Score: 140 Expect: 3.5e-010 Matches: 10
	Dihydrolipoyllysine-residue acetyltransferase component of pyruvate dehydrogenase complex (AHRD V1 **** A4TXZ0_9PROT); contains Interpro domain(s) IPR006257 Dihydrolipoamide acetyltransferase, long form
	Observed	Mr(expt)	Mr(calc)	ppm	Start		End	Miss	Ions	Peptide
	1107.5472	1106.5399	1106.5543	-12.96	1	-	9	0	---	-.MTYATHVLR.H + Oxidation (M)
	1475.7905	1474.7832	1474.7351	32.6	1	-	12	1	---	-.MTYATHVLRHSK.K + Oxidation (HW); Oxidation (M)
	1492.8131	1491.8058	1491.7933	8.41	294	-	306	1	---	R.IVKADIEDYLASR.G
	1492.8131	1491.8058	1491.7933	8.42	294	-	306	1	46	R.IVKADIEDYLASR.G
	1602.8556	1601.8483	1601.8624	-8.79	438	-	452	1	---	K.GLSSISEEVKNLAQK.A
	1657.8392	1656.8319	1656.7058	76.1	514	-	527	0	---	K.FASMMSVTLSCDHR.V + Oxidation (M)
	1777.8893	1776.8820	1776.8894	-4.16	317	-	332	0	67	K.ADTSLDYTDIPVAQIR.K
	1777.8893	1776.8820	1776.8894	-4.14	317	-	332	0	---	K.ADTSLDYTDIPVAQIR.K
	2225.1123	2224.1050	2224.0919	5.88	49	-	67	2	---	R.CHSGLISGERHNIPKSFNR.C + Oxidation (HW)
	2468.3159	2467.3086	2467.2958	5.19	232	-	255	1	---	K.APASSPPPPKEEVAEKPVTPSQPK.V
982
1016
	Solyc04g077020.2.1 Mass: 50425 Score: 156 Expect: 8.7e-012 Matches: 21
	Tubulin alpha-3 chain (AHRD V1 ***- B6SPX4_MAIZE); contains Interpro domain(s) IPR002452 Alpha tubulin
	Observed	Mr(expt)	Mr(calc)	ppm	Start		End	Miss	Ions	Peptide
	1267.5426	1266.5353	1266.5018	26.5	312	-	320	0	---	K.YMACCLMFR.G + Oxidation (M)
	1283.4946	1282.4873	1282.4967	-7.30	312	-	320	0	---	K.YMACCLMFR.G + 2 Oxidation (M)
	1283.4946	1282.4874	1282.4967	-7.28	312	-	320	0	---	K.YMACCLMFR.G + 2 Oxidation (M)
	1396.7434	1395.7361	1395.7510	-10.69	85	-	96	0	---	R.QLFHPEQLISGK.E
	1487.8733	1486.8660	1486.8719	-3.93	230	-	243	0	---	R.LISQVISSLTASLR.F
	1596.9126	1595.9053	1595.8883	10.7	321	-	336	1	---	R.GDVVPKDVNAAVATIK.T
	1598.7826	1597.7753	1597.7599	9.63	340	-	352	0	---	R.TIQFVDWCPTGFK.C
	1691.8809	1690.8736	1690.8638	5.78	216	-	229	0	7	R.SLDIERPTYTNLNR.L
	1691.8809	1690.8736	1690.8638	5.80	216	-	229	0	---	R.SLDIERPTYTNLNR.L
	1701.9192	1700.9119	1700.8985	7.88	65	-	79	0	87	R.AVFVDLEPTVIDEVR.T
	1701.9192	1700.9119	1700.8985	7.88	65	-	79	0	---	R.AVFVDLEPTVIDEVR.T
	1808.9203	1807.9130	1807.9178	-2.66	265	-	280	0	22	R.IHFMLSSYAPVISAEK.A + Oxidation (M)
	1808.9203	1807.9130	1807.9178	-2.66	265	-	280	0	---	R.IHFMLSSYAPVISAEK.A + Oxidation (M)
	1857.8865	1856.8792	1856.8761	1.70	374	-	390	0	---	R.AVCMISNSTSVAEVFSR.I
	1873.8998	1872.8925	1872.8710	11.5	374	-	390	0	---	R.AVCMISNSTSVAEVFSR.I + Oxidation (M)
	1977.8770	1976.8697	1976.8752	-2.79	41	-	60	0	---	K.TVGGGDDAFNTFFSETGAGK.H
	2385.2041	2384.1968	2384.1873	4.01	85	-	105	1	---	R.QLFHPEQLISGKEDAANNFAR.G
	2385.2041	2384.1968	2384.1873	4.01	85	-	105	1	4	R.QLFHPEQLISGKEDAANNFAR.G
	2408.1978	2407.1905	2407.1808	4.03	244	-	264	0	---	R.FDGALNVDVNEFQTNLVPYPR.I
	2467.1709	2466.1636	2466.1564	2.91	41	-	64	1	---	K.TVGGGDDAFNTFFSETGAGKHVPR.A
	2502.0505	2501.0432	2501.1070	-25.50	402	-	422	1	---	K.RAFVHWYVGEGMEEGEFSEAR.E + Oxidation (HW)
1122
	Solyc01g101060.2.1 Mass: 43730 Score: 174 Expect: 1.4e-013 Matches: 13
	S-adenosylmethionine synthase (AHRD V1 ***- B8LFH4_IPOBA); contains Interpro domain(s) IPR002133 S-adenosylmethionine synthetase
	Observed	Mr(expt)	Mr(calc)	ppm	Start		End	Miss	Ions	Peptide
	1453.7516	1452.7443	1452.7474	-2.12	238	-	252	0	85	R.FVIGGPHGDAGLTGR.K
	1453.7516	1452.7443	1452.7474	-2.11	238	-	252	0	---	R.FVIGGPHGDAGLTGR.K
	1581.8453	1580.8380	1580.8423	-2.73	238	-	253	1	---	R.FVIGGPHGDAGLTGRK.I
	1581.8453	1580.8381	1580.8423	-2.71	238	-	253	1	11	R.FVIGGPHGDAGLTGRK.I
	1775.8872	1774.8799	1774.8638	9.07	223	-	237	0	---	K.YLDENTIFHLNPSGR.F
	1775.8872	1774.8799	1774.8638	9.07	223	-	237	0	55	K.YLDENTIFHLNPSGR.F
	1993.9973	1992.9900	1992.9575	16.3	170	-	187	0	---	K.TQVTVEYSNDNGAMVPIR.V
	2140.0779	2139.0706	2139.0385	15.0	253	-	273	1	---	R.KIIIDTYGGWGAHGGGAFSGK.D + Dioxidation (W); Oxidation (HW)
	2378.2153	2377.2080	2377.1874	8.69	188	-	208	0	---	R.VHTVLISTQHDETVTNDEIAR.D
	2378.2153	2377.2081	2377.1874	8.70	188	-	208	0	10	R.VHTVLISTQHDETVTNDEIAR.D
	2383.2683	2382.2610	2382.2076	22.4	336	-	355	1	---	K.IVKENFDFRPGMMSINLDLK.R + Oxidation (M)
	2432.3088	2431.3015	2431.2860	6.40	92	-	113	0	---	K.VLVYIEQQSPDIAQGVHGHLTK.R
	3354.7798	3353.7725	3353.6905	24.4	223	-	253	2	---	K.YLDENTIFHLNPSGRFVIGGPHGDAGLTGRK.I + Oxidation (HW)
1185
	Solyc11g005330.1.1 Mass: 41986 Score: 407 Expect: 6.9e-037 Matches: 28
	Actin (AHRD V1 ***- Q7XZK0_GOSHI); contains Interpro domain(s) IPR004000 Actin/actin-like
	Observed	Mr(expt)	Mr(calc)	ppm	Start		End	Miss	Ions	Peptide
	1008.6059	1007.5986	1007.6127	-14.02	329	-	337	1	---	K.IKVVAPPER.K
	1176.5054	1175.4981	1175.5281	-25.51	199	-	208	0	---	R.GYMFTTTAER.E
	1192.5063	1191.4990	1191.5230	-20.14	199	-	208	0	---	R.GYMFTTTAER.E + Oxidation (M)
	1192.5064	1191.4991	1191.5230	-20.10	199	-	208	0	36	R.GYMFTTTAER.E + Oxidation (M)
	1198.6914	1197.6841	1197.6982	-11.78	31	-	41	0	---	R.AVFPSIVGRPR.H
	1198.6914	1197.6841	1197.6982	-11.77	31	-	41	0	44	R.AVFPSIVGRPR.H
	1338.6217	1337.6144	1337.6211	-5.02	53	-	64	1	---	K.DAYVGDEAQSKR.G
	1445.6495	1444.6422	1444.6583	-11.10	362	-	374	0	---	K.GEYDESGPSIVHR.K
	1493.7354	1492.7281	1492.7629	-23.29	315	-	328	1	---	R.MSKEITALAPSSMK.I
	1519.7393	1518.7320	1518.7368	-3.16	87	-	97	0	8	K.IWHHTFYNELR.V + Trp->Kynurenin (W)
	1519.7393	1518.7320	1518.7368	-3.14	87	-	97	0	---	K.IWHHTFYNELR.V + Trp->Kynurenin (W)
	1531.7391	1530.7318	1530.7368	-3.24	87	-	97	0	---	K.IWHHTFYNELR.V + Oxidation (HW)
	1563.7908	1562.7835	1562.7266	36.4	87	-	97	0	---	K.IWHHTFYNELR.V + 3 Oxidation (HW)
	1590.8052	1589.7979	1589.8083	-6.52	180	-	193	1	---	R.LDLAGRDLTDNLMK.I + Oxidation (M)
	1689.7957	1688.7884	1688.8192	-18.22	199	-	212	1	---	R.GYMFTTTAEREIVR.D + Oxidation (M)
	1774.8976	1773.8903	1773.8897	0.34	241	-	256	0	41	K.NYELPDGQVITIGAER.F
	1774.8976	1773.8903	1773.8897	0.35	241	-	256	0	---	K.NYELPDGQVITIGAER.F
	1883.9491	1882.9418	1882.9312	5.64	218	-	233	0	---	K.LAYVALDYEQEIETAR.S
	1883.9491	1882.9418	1882.9312	5.64	218	-	233	0	87	K.LAYVALDYEQEIETAR.S
	1896.9492	1895.9419	1895.8472	50.0	362	-	377	2	---	K.GEYDESGPSIVHRKCF.- + Oxidation (HW)
	1954.0612	1953.0539	1953.0571	-1.65	98	-	115	0	71	R.VAPEEHPVLLTEAPLNPK.A
	1954.0612	1953.0539	1953.0571	-1.63	98	-	115	0	---	R.VAPEEHPVLLTEAPLNPK.A
	2141.0957	2140.0884	2140.0688	9.19	216	-	233	1	---	K.EKLAYVALDYEQEIETAR.S
	2199.0725	2198.0652	2198.0678	-1.16	294	-	314	0	---	K.DLYGNIVLSGGSTMFPGIADR.M + Oxidation (M)
	2493.2676	2492.2603	2492.2394	8.38	234	-	256	1	33	R.SSSSIEKNYELPDGQVITIGAER.F
	2493.2676	2492.2603	2492.2394	8.39	234	-	256	1	---	R.SSSSIEKNYELPDGQVITIGAER.F
	3151.6802	3150.6729	3150.6350	12.0	150	-	179	0	---	R.TTGIVLDSGDGVSHTVPIYEGYALPHAILR.L
	3151.6802	3150.6729	3150.6350	12.0	150	-	179	0	---	R.TTGIVLDSGDGVSHTVPIYEGYALPHAILR.L
1214
	Solyc06g059740.2.1 Mass: 42582 Score: 52 Expect: 0.2 Matches: 12
	Alcohol dehydrogenase 2 (AHRD V1 **** Q84UY3_PETHY); contains Interpro domain(s) IPR002085 Alcohol dehydrogenase superfamily, zinc-containing
	Observed	Mr(expt)	Mr(calc)	ppm	Start		End	Miss	Ions	Peptide
	1057.5580	1056.5507	1056.5927	-39.79	227	-	236	0	---	R.IIGVDLNASR.F
	1057.5580	1056.5507	1056.5927	-39.77	227	-	236	0	---	R.IIGVDLNASR.F
	1137.5696	1136.5623	1136.5866	-21.40	243	-	252	0	---	K.FGVTEFVNPK.D
	1137.5696	1136.5623	1136.5866	-21.38	243	-	252	0	---	K.FGVTEFVNPK.D
	1186.5939	1185.5866	1185.5931	-5.48	324	-	333	0	16	K.GTFFGNYKPR.S
	1186.5939	1185.5866	1185.5931	-5.46	324	-	333	0	---	K.GTFFGNYKPR.S
	1240.6382	1239.6309	1239.6360	-4.11	311	-	320	0	12	K.THPLNFLNER.T
	1240.6382	1239.6309	1239.6360	-4.10	311	-	320	0	---	K.THPLNFLNER.T
	1265.6979	1264.6906	1264.6816	7.15	242	-	252	1	---	K.KFGVTEFVNPK.D
	1660.8683	1659.8610	1659.8944	-20.10	227	-	241	1	---	R.IIGVDLNASRFEQAK.K
	1874.0074	1873.0001	1873.0058	-3.01	200	-	220	0	---	K.GSSVAIFGLGAVGLAAAEGAR.I
	2225.1208	2224.1135	2224.0318	36.8	253	-	272	0	---	K.DYSKPVQEVIAEMTDGGVDR.S + Oxidation (M)
	1186.5939	1185.5866	1185.5931	-5.46	324	-	333	0	23	K.GTFFGNYKPR.S
1277
	Solyc10g005510.2.1 Mass: 44769 Score: 79 Expect: 0.00045 Matches: 16
	Glyceraldehyde-3-phosphate dehydrogenase (AHRD V1 **** Q8VWN9_CAPAN); contains Interpro domain(s) IPR000173 Glyceraldehyde 3-phosphate dehydrogenase
	Observed	Mr(expt)	Mr(calc)	ppm	Start		End	Miss	Ions	Peptide
	1076.5507	1075.5434	1075.5887	-42.12	84	-	93	1	---	K.TRVGINGFGR.I
	1076.5507	1075.5434	1075.5887	-42.08	84	-	93	1	---	K.TRVGINGFGR.I
	1088.5459	1087.5386	1087.5444	-5.33	56	-	65	0	---	K.SGACSIQPIR.A
	1295.6301	1294.6228	1294.5976	19.5	268	-	278	1	---	K.TVDGPSMKDWR.G + Trp->Kynurenin (W)
	1295.6301	1294.6229	1294.5976	19.5	268	-	278	1	---	K.TVDGPSMKDWR.G + Trp->Kynurenin (W)
	1311.5750	1310.5677	1310.5925	-18.92	268	-	278	1	---	K.TVDGPSMKDWR.G + Oxidation (M); Trp->Kynurenin (W)
	1393.7286	1392.7213	1392.7613	-28.67	373	-	386	1	---	R.SSIFDAKAGIGLSK.S
	1556.8109	1555.8036	1555.8029	0.49	316	-	329	0	---	R.VPTPNVSVVDLTCR.L
	1661.8818	1660.8745	1660.8970	-13.56	301	-	315	1	---	K.VLPELNGKLTGMAFR.V + Oxidation (M)
	1676.8492	1675.8419	1675.8967	-32.69	405	-	419	0	---	R.VLDLIEHMALVASIH.- + Oxidation (M)
	1810.8019	1809.7946	1809.9585	-90.54	66	-	83	1	---	R.ATATELPPTVPRSQTGGK.T
	1810.8019	1809.7946	1809.9585	-90.53	66	-	83	1	---	R.ATATELPPTVPRSQTGGK.T
	2157.9971	2156.9898	2156.9862	1.65	353	-	372	0	52	K.GILGYTDEDVVSNDFVGDSR.S
	2157.9971	2156.9898	2156.9862	1.66	353	-	372	0	---	K.GILGYTDEDVVSNDFVGDSR.S
	2282.1667	2281.1594	2281.0440	50.6	387	-	404	1	---	K.SFVKLVSWYDNEWGYSNR.V + 2 Oxidation (HW)
	2348.2249	2347.2176	2347.2060	4.96	101	-	121	1	---	R.IATFRDDIEVVAVNDPFIDAK.Y
1392
	Solyc05g008460.2.1 Mass: 59684 Score: 135 Expect: 1.1e-009 Matches: 15
	ATP synthase subunit beta (AHRD V1 ***- O82722_NICSY); contains Interpro domain(s) IPR005722 ATPase, F1 complex, beta subunit
	Observed	Mr(expt)	Mr(calc)	ppm	Start		End	Miss	Ions	Peptide
	1045.5640	1044.5567	1044.5716	-14.25	37	-	46	0	---	R.ASPAGFLLNR.A
	1173.6625	1172.6552	1172.6554	-0.12	215	-	224	0	21	K.VVDLLAPYQR.G
	1173.6625	1172.6552	1172.6554	-0.11	215	-	224	0	---	K.VVDLLAPYQR.G
	1176.6099	1175.6026	1175.6662	-54.11	451	-	460	1	---	R.GVQKVLQNYK.N
	1265.5612	1264.5539	1264.6299	-60.11	76	-	88	0	---	K.ITDEFTGAGAVGK.V
	1390.6782	1389.6709	1389.6790	-5.79	252	-	265	0	---	K.AHGGFSVFAGVGER.T
	1390.6782	1389.6709	1389.6790	-5.78	252	-	265	0	20	K.AHGGFSVFAGVGER.T
	1399.7804	1398.7731	1398.7620	7.98	310	-	322	0	---	R.VGLTGLTVAEHFR.D
	1399.7804	1398.7731	1398.7620	7.98	310	-	322	0	23	R.VGLTGLTVAEHFR.D
	1409.8154	1408.8081	1408.8038	3.05	151	-	164	0	---	R.VLNTGSPITVPVGR.S
	1492.7698	1491.7625	1491.7681	-3.77	339	-	352	0	---	R.FTQANSEVSALLGR.I
	1521.8032	1520.7959	1520.7736	14.7	182	-	194	0	---	R.GDITTDHFLPIHR.E
	1678.7675	1677.7602	1677.7603	-0.05	293	-	307	0	---	K.CALVYGQMNEPPGAR.A + Oxidation (M)
	1707.7671	1706.7598	1706.9138	-90.18	121	-	135	0	---	R.LVLEVAQHLGENMVR.T
	1868.9205	1867.9132	1867.8985	7.86	268	-	283	1	---	R.EGNDLYREMIESGVIK.L + Oxidation (M)
1796
	Solyc03g078400.2.1 Mass: 41959 Score: 167 Expect: 6.9e-013 Matches: 11
	Actin (AHRD V1 ***- Q7XZJ2_GOSHI); contains Interpro domain(s) IPR004000 Actin/actin-like
	Observed	Mr(expt)	Mr(calc)	ppm	Start		End	Miss	Ions	Peptide
	1176.5649	1175.5576	1175.5427	12.7	42	-	52	0	---	R.HTGVMVGMGQK.D + 2 Oxidation (M)
	1192.5421	1191.5348	1191.5377	-2.38	42	-	52	0	---	R.HTGVMVGMGQK.D + Oxidation (HW); 2 Oxidation (M)
	1198.7148	1197.7075	1197.6982	7.76	31	-	41	0	---	R.AVFPSIVGRPR.H
	1198.7148	1197.7076	1197.6982	7.80	31	-	41	0	24	R.AVFPSIVGRPR.H
	1774.9111	1773.9038	1773.8897	7.96	241	-	256	0	---	K.NYELPDGQVITIGAER.F
	1774.9111	1773.9039	1773.8897	7.97	241	-	256	0	43	K.NYELPDGQVITIGAER.F
	1883.9432	1882.9359	1882.9312	2.50	218	-	233	0	---	K.LAYVALDYEQELETAR.S
	1883.9432	1882.9360	1882.9312	2.52	218	-	233	0	25	K.LAYVALDYEQELETAR.S
	1954.0680	1953.0607	1953.0571	1.85	98	-	115	0	58	R.VAPEEHPVLLTEAPLNPK.A
	1954.0680	1953.0607	1953.0571	1.86	98	-	115	0	---	R.VAPEEHPVLLTEAPLNPK.A
	2493.2612	2492.2539	2492.2394	5.82	234	-	256	1	---	R.SSSSIEKNYELPDGQVITIGAER.F
2405
	Solyc12g010060.1.1 Mass: 17734 Score: 48 Expect: 0.56 Matches: 6
	Eukaryotic translation initiation factor 5A (AHRD V1 ***- Q207T7_GYMCO); contains Interpro domain(s) IPR019769 Translation elongation factor, IF5A, hypusine site
	Observed	Mr(expt)	Mr(calc)	ppm	Start		End	Miss	Ions	Peptide
	1134.5809	1133.5736	1133.5829	-8.20	19	-	28	0	---	K.TYPQQAGTIR.K
	1134.5809	1133.5737	1133.5829	-8.17	19	-	28	0	25	K.TYPQQAGTIR.K
	1434.7766	1433.7693	1433.7126	39.6	58	-	69	0	---	K.CHFVAIDIFNAK.K
	1855.9763	1854.9690	1854.9687	0.17	113	-	128	1	---	K.DDLRLPTDDTLLNQVK.G
	2234.0789	2233.0716	2233.2253	-68.80	30	-	49	2	---	K.NGYIVIKGRPCKVVEVSTSK.T
	2299.1738	2298.1665	2298.1328	14.7	50	-	69	2	---	K.TGKHGHAKCHFVAIDIFNAK.K + 3 Oxidation (HW)
2565
2950
	Solyc05g055310.2.1 Mass: 8655 Score: 62 Expect: 0.024 Matches: 12
	Copper chaperone (AHRD V1 **** Q84KJ2_SOLLC); contains Interpro domain(s) IPR006121 Heavy metal transport/detoxification protein
	Observed	Mr(expt)	Mr(calc)	ppm	Start		End	Miss	Ions	Peptide
	1369.5648	1368.5575	1368.5836	-19.07	9	-	21	0	---	K.VGMSCEGCVGAVK.R + Oxidation (M)
	1369.5648	1368.5575	1368.5836	-19.05	9	-	21	0	3	K.VGMSCEGCVGAVK.R + Oxidation (M)
	1412.6406	1411.6333	1411.6541	-14.72	27	-	38	0	---	K.MEGVETFDIDLK.E + Oxidation (M)
	1412.6406	1411.6334	1411.6541	-14.70	27	-	38	0	---	K.MEGVETFDIDLK.E + Oxidation (M)
	1525.6732	1524.6659	1524.6847	-12.33	9	-	22	1	---	K.VGMSCEGCVGAVKR.V + Oxidation (M)
	1525.6732	1524.6659	1524.6847	-12.32	9	-	22	1	---	K.VGMSCEGCVGAVKR.V + Oxidation (M)
	1797.8461	1796.8388	1796.8502	-6.36	27	-	41	1	13	K.MEGVETFDIDLKEQK.V + Oxidation (M)
	1797.8461	1796.8388	1796.8502	-6.34	27	-	41	1	---	K.MEGVETFDIDLKEQK.V + Oxidation (M)
	2225.1245	2224.1172	2224.1297	-5.61	27	-	45	2	---	K.MEGVETFDIDLKEQKVTVK.G + Oxidation (M)
	2255.0874	2254.0801	2254.0390	18.3	60	-	81	0	---	K.TGKPTSFWEAGESAQTEAVSTA.-
	2265.0254	2264.0181	2264.1440	-55.57	2	-	22	2	---	M.SQTVVLKVGMSCEGCVGAVKR.V
	2271.0420	2270.0347	2270.0339	0.37	60	-	81	0	---	K.TGKPTSFWEAGESAQTEAVSTA.- + Oxidation (HW)
2683
	Solyc02g080210.2.1 Mass: 59455 Score: 53 Expect: 0.16 Matches: 8
	Pectinesterase (AHRD V1 ***- B9RXQ4_RICCO); contains Interpro domain(s) IPR000070 Pectinesterase, catalytic
	Observed	Mr(expt)	Mr(calc)	ppm	Start		End	Miss	Ions	Peptide
	1004.4693	1003.4620	1003.4876	-25.45	506	-	513	0	---	R.VNWPGYHK.A + Trp->Kynurenin (W)
	1024.5360	1023.5287	1023.5502	-20.94	448	-	455	0	---	K.TYLGRPWK.A + Trp->Kynurenin (W)
	1024.5360	1023.5287	1023.5502	-20.93	448	-	455	0	7	K.TYLGRPWK.A + Trp->Kynurenin (W)
	1036.5984	1035.5911	1035.5502	39.6	448	-	455	0	---	K.TYLGRPWK.A + Oxidation (HW)
	1297.5719	1296.5646	1296.5696	-3.85	487	-	496	0	---	K.TLYYGEYMNK.G + Oxidation (M)
	1297.5719	1296.5646	1296.5696	-3.85	487	-	496	0	35	K.TLYYGEYMNK.G + Oxidation (M)
	2322.1528	2321.1455	2321.0899	24.0	358	-	375	1	---	K.MDAFQDTLYTHTLRQFYR.D + Oxidation (M)
	2438.3193	2437.3120	2437.3217	-3.96	514	-	536	1	---	K.ALTTSEATKFTVGQLIQGAAWLK.S + Trp->Kynurenin (W)
3212
	Solyc01g106210.2.1 Mass: 73153 Score: 337 Expect: 6.9e-030 Matches: 29
	Chaperone DnaK (AHRD V1 ***- A2Q199_MEDTR); contains Interpro domain(s) IPR012725 Chaperone DnaK
	Observed	Mr(expt)	Mr(calc)	ppm	Start		End	Miss	Ions	Peptide
	1057.5713	1056.5640	1056.4984	62.1	140	-	147	1	---	K.EMKMVPYK.I + 2 Oxidation (M)
	1134.5645	1133.5572	1133.5465	9.43	131	-	139	1	---	R.RFDDPQTQK.E
	1140.6555	1139.6482	1139.6662	-15.81	101	-	111	1	---	K.GELLVGTPAKR.Q
	1191.6293	1190.6220	1190.6295	-6.32	90	-	100	0	---	R.TTPSVVAFNQK.G
	1248.6632	1247.6559	1247.6761	-16.21	398	-	408	0	---	K.VQEIVSEIFGK.S
	1248.6632	1247.6559	1247.6761	-16.20	398	-	408	0	55	K.VQEIVSEIFGK.S
	1361.6801	1360.6728	1360.6227	36.8	564	-	574	1	---	K.MVREAEMHAQK.D + 2 Oxidation (M)
	1419.6997	1418.6924	1418.7076	-10.66	382	-	394	0	---	K.DVDEVLLVGGMTR.V + Oxidation (M)
	1458.7573	1457.7500	1457.7474	1.81	489	-	501	1	---	K.VLQGEREIASDNK.L
	1487.6628	1486.6555	1486.6470	5.72	567	-	578	1	---	R.EAEMHAQKDQER.K + Oxidation (M)
	1538.7230	1537.7157	1537.7195	-2.44	131	-	142	2	---	R.RFDDPQTQKEMK.M + Oxidation (M)
	1562.8534	1561.8461	1561.8464	-0.16	352	-	364	1	---	R.SKFETLVNNLIER.T
	1564.8230	1563.8157	1563.8045	7.15	193	-	206	0	---	K.AVITVPAYFNDAQR.Q
	1564.8230	1563.8157	1563.8045	7.15	193	-	206	0	54	K.AVITVPAYFNDAQR.Q
	1574.8228	1573.8155	1573.8199	-2.81	609	-	622	0	17	K.EVVTEIETAISDLR.A
	1574.8228	1573.8155	1573.8199	-2.78	609	-	622	0	---	K.EVVTEIETAISDLR.A
	1587.8356	1586.8283	1586.8376	-5.87	112	-	126	1	---	R.QAVTNPTNTLSGTKR.L
	1607.8997	1606.8924	1606.9083	-9.86	502	-	516	0	---	K.LLGEFELVGIPPAPR.G
	1638.7645	1637.7572	1637.7567	0.35	552	-	566	1	---	R.SSGGLSEDEIDKMVR.E + Oxidation (M)
	1647.8840	1646.8767	1646.8879	-6.80	398	-	412	1	---	K.VQEIVSEIFGKSPSK.G
	1686.9424	1685.9351	1685.9312	2.33	296	-	310	2	71	R.TEGIDLSKDKLALQR.L
	1686.9424	1685.9351	1685.9312	2.35	296	-	310	2	---	R.TEGIDLSKDKLALQR.L
	1793.9054	1792.8981	1792.8956	1.43	472	-	488	0	---	K.SQVFSTAADNQTQVGIK.V
	1795.8862	1794.8789	1794.8822	-1.80	223	-	239	0	---	R.IINEPTAAALSYGMNSK.E + Oxidation (M)
	1954.9971	1953.9898	1953.9942	-2.26	413	-	432	0	55	K.GVNPDEAVAMGAALQGGILR.G + Oxidation (M)
	1954.9971	1953.9898	1953.9942	-2.24	413	-	432	0	---	K.GVNPDEAVAMGAALQGGILR.G + Oxidation (M)
	2090.0779	2089.0706	2089.0725	-0.92	375	-	394	1	---	K.DAGVSLKDVDEVLLVGGMTR.V + Oxidation (M)
	2313.2988	2312.2915	2312.2852	2.72	90	-	111	2	---	R.TTPSVVAFNQKGELLVGTPAKR.Q
	2354.2188	2353.2115	2353.2060	2.35	413	-	436	1	---	K.GVNPDEAVAMGAALQGGILRGDVK.E + Oxidation (M)
3236
	Solyc07g044840.2.1 Mass: 61275 Score: 241 Expect: 2.8e-020 Matches: 17
	2 3-bisphosphoglycerate-independent phosphoglycerate mutase (AHRD V1 **** B9S1V6_RICCO); contains Interpro domain(s) IPR005995 Phosphoglycerate mutase, 2,3-bisphosphoglycerate-independent
	Observed	Mr(expt)	Mr(calc)	ppm	Start		End	Miss	Ions	Peptide
	1179.5935	1178.5862	1178.5754	9.20	1	-	11	1	---	-.MGSSGDAWKLK.D
	1188.6123	1187.6050	1187.6186	-11.45	331	-	340	0	---	K.YLVSPPEIDR.T
	1188.6123	1187.6050	1187.6186	-11.45	331	-	340	0	30	K.YLVSPPEIDR.T
	1323.6512	1322.6439	1322.6255	13.9	214	-	223	1	---	R.YENDWDVVKR.G
	1366.6700	1365.6627	1365.7517	-65.13	54	-	64	2	---	K.KGAPEHWRLIK.A + Dioxidation (W)
	1442.7610	1441.7537	1441.7677	-9.73	412	-	423	1	68	R.EAILSHKFDQVR.V
	1442.7610	1441.7537	1441.7677	-9.73	412	-	423	1	---	R.EAILSHKFDQVR.V
	1485.6877	1484.6804	1484.6950	-9.79	362	-	373	0	---	K.FGHVTFFWNGNR.S + Trp->Kynurenin (W)
	1485.6877	1484.6805	1484.6950	-9.76	362	-	373	0	42	K.FGHVTFFWNGNR.S + Trp->Kynurenin (W)
	1497.6890	1496.6817	1496.6950	-8.84	362	-	373	0	---	K.FGHVTFFWNGNR.S + Oxidation (HW)
	1546.7102	1545.7029	1545.7099	-4.54	296	-	307	1	---	K.ALEYENFDKFDR.V
	1546.7102	1545.7029	1545.7099	-4.54	296	-	307	1	60	K.ALEYENFDKFDR.V
	1707.7660	1706.7587	1706.8165	-33.86	224	-	238	0	---	R.GWDAQVLGEAPHHFK.D + Oxidation (HW)
	1993.9955	1992.9882	1992.9979	-4.84	310	-	326	1	---	R.VPKIHYAGMLQYDGELK.L + Oxidation (HW); Oxidation (M)
	2233.0969	2232.0896	2232.1725	-37.12	308	-	326	2	---	R.VRVPKIHYAGMLQYDGELK.L + Oxidation (M)
	2240.1492	2239.1419	2239.0038	61.7	207	-	223	2	---	R.MYVTMDRYENDWDVVKR.G + Oxidation (M); Trp->Kynurenin (W)
	3092.5527	3091.5454	3091.5244	6.79	171	-	199	2	---	R.DVLDGSSVGFMETLENDLAKLRGQGVDAR.V
3264
	Solyc06g059740.2.1 Mass: 42582 Score: 67 Expect: 0.0071 Matches: 14
	Alcohol dehydrogenase 2 (AHRD V1 **** Q84UY3_PETHY); contains Interpro domain(s) IPR002085 Alcohol dehydrogenase superfamily, zinc-containing
	Observed	Mr(expt)	Mr(calc)	ppm	Start		End	Miss	Ions	Peptide
	1057.5494	1056.5421	1056.5927	-47.91	227	-	236	0	---	R.IIGVDLNASR.F
	1057.5494	1056.5422	1056.5927	-47.87	227	-	236	0	3	R.IIGVDLNASR.F
	1137.5836	1136.5763	1136.5866	-9.06	243	-	252	0	---	K.FGVTEFVNPK.D
	1186.5958	1185.5885	1185.5931	-3.85	324	-	333	0	---	K.GTFFGNYKPR.S
	1186.5958	1185.5886	1185.5931	-3.83	324	-	333	0	17	K.GTFFGNYKPR.S
	1240.6226	1239.6153	1239.6360	-16.71	311	-	320	0	23	K.THPLNFLNER.T
	1240.6226	1239.6153	1239.6360	-16.68	311	-	320	0	---	K.THPLNFLNER.T
	1265.6652	1264.6579	1264.6816	-18.71	242	-	252	1	---	K.KFGVTEFVNPK.D
	1660.8926	1659.8853	1659.8944	-5.48	227	-	241	1	---	R.IIGVDLNASRFEQAK.K
	1660.8926	1659.8853	1659.8944	-5.46	227	-	241	1	---	R.IIGVDLNASRFEQAK.K
	1874.0160	1873.0087	1873.0058	1.59	200	-	220	0	---	K.GSSVAIFGLGAVGLAAAEGAR.I
	2150.0825	2149.0752	2149.0190	26.1	42	-	58	0	---	K.ILYTSLCHTDVYFWEAK.C + Trp->Kynurenin (W)
	2194.2056	2193.1983	2193.0089	86.4	42	-	58	0	---	K.ILYTSLCHTDVYFWEAK.C + Dioxidation (W); Oxidation (HW)
	2225.1140	2224.1067	2224.0318	33.7	253	-	272	0	---	K.DYSKPVQEVIAEMTDGGVDR.S + Oxidation (M)
3299
	Solyc04g077020.2.1 Mass: 50425 Score: 37 Expect: 7.6 Matches: 5
	Tubulin alpha-3 chain (AHRD V1 ***- B6SPX4_MAIZE); contains Interpro domain(s) IPR002452 Alpha tubulin
	Observed	Mr(expt)	Mr(calc)	ppm	Start		End	Miss	Ions	Peptide
	1380.7175	1379.7102	1379.6907	14.1	391	-	401	1	---	R.IDHKFDLMYAK.R
	1573.8221	1572.8148	1572.6822	84.3	309	-	320	1	---	R.HGKYMACCLMFR.G
	1691.8435	1690.8362	1690.8638	-16.32	216	-	229	0	---	R.SLDIERPTYTNLNR.L
	1701.9041	1700.8968	1700.8985	-1.02	65	-	79	0	37	R.AVFVDLEPTVIDEVR.T
	1701.9041	1700.8968	1700.8985	-0.99	65	-	79	0	---	R.AVFVDLEPTVIDEVR.T
	Solyc09g009020.2.1 Mass: 48054 Score: 98 Expect: 5e-006 Matches: 20
	Enolase (AHRD V1 ***- C5J0G6_TOBAC); contains Interpro domain(s) IPR000941 Enolase
	Observed	Mr(expt)	Mr(calc)	ppm	Start		End	Miss	Ions	Peptide
	1033.4857	1032.4784	1032.4771	1.32	404	-	412	1	---	K.TGAPCRSER.L
	1066.5911	1065.5838	1065.5931	-8.71	138	-	147	1	29	K.HIADLAGNKK.L
	1066.5911	1065.5838	1065.5931	-8.67	138	-	147	1	---	K.HIADLAGNKK.L
	1121.5037	1120.4964	1120.5084	-10.68	372	-	381	0	---	K.AGWGVMTSHR.S + Oxidation (M); Trp->Kynurenin (W)
	1133.4830	1132.4757	1132.5084	-28.83	372	-	381	0	---	K.AGWGVMTSHR.S + Dioxidation (W)
	1279.6730	1278.6657	1278.6819	-12.71	278	-	288	1	22	K.ISGDQLKDLYK.S
	1279.6730	1278.6657	1278.6819	-12.69	278	-	288	1	---	K.ISGDQLKDLYK.S
	1573.8320	1572.8247	1572.8359	-7.10	353	-	367	0	---	K.VNQIGSVTESIEAVK.M
	1573.8320	1572.8248	1572.8359	-7.08	353	-	367	0	---	K.VNQIGSVTESIEAVK.M
	1585.8652	1584.8579	1584.7858	45.5	245	-	259	0	---	K.VVIGMDVAASEFYGK.D
	1585.8652	1584.8580	1584.7858	45.5	245	-	259	0	---	K.VVIGMDVAASEFYGK.D
	1804.9446	1803.9373	1803.9366	0.36	35	-	52	0	12	R.AAVPSGASTGIYEALELR.D
	1804.9446	1803.9373	1803.9366	0.38	35	-	52	0	---	R.AAVPSGASTGIYEALELR.D
	1827.8768	1826.8695	1826.8686	0.49	422	-	438	0	---	R.IEEELGSEAVYAGASFR.K
	1827.8768	1826.8696	1826.8686	0.51	422	-	438	0	---	R.IEEELGSEAVYAGASFR.K
	1860.8284	1859.8211	1859.8173	2.04	262	-	277	1	---	K.SYDLNFKEESNDGSQK.I
	1911.9795	1910.9722	1910.9634	4.61	168	-	184	0	---	K.LAMQEFMILPVGAANFK.E + 2 Oxidation (M)
	2004.1046	2003.0973	2003.0952	1.04	148	-	167	0	---	K.LVLPVPAFNVINGGSHAGNK.L
	2194.1802	2193.1729	2193.2018	-13.16	126	-	146	2	---	K.AGAAVRNVPLYKHIADLAGNK.K + Oxidation (HW)
	2697.3330	2696.3257	2696.3293	-1.33	35	-	61	1	---	R.AAVPSGASTGIYEALELRDGGSDYLGK.G
3327
	Solyc09g009020.2.1 Mass: 48054 Score: 960 Expect: 3.5e-092 Matches: 39
	Enolase (AHRD V1 ***- C5J0G6_TOBAC); contains Interpro domain(s) IPR000941 Enolase
	Observed	Mr(expt)	Mr(calc)	ppm	Start		End	Miss	Ions	Peptide
	1066.5988	1065.5915	1065.5931	-1.44	138	-	147	1	---	K.HIADLAGNKK.L
	1121.4998	1120.4925	1120.5084	-14.20	372	-	381	0	15	K.AGWGVMTSHR.S + Oxidation (M); Trp->Kynurenin (W)
	1121.4998	1120.4925	1120.5084	-14.16	372	-	381	0	---	K.AGWGVMTSHR.S + Oxidation (M); Trp->Kynurenin (W)
	1133.5015	1132.4942	1132.5084	-12.50	372	-	381	0	---	K.AGWGVMTSHR.S + Dioxidation (W)
	1149.5055	1148.4982	1148.5033	-4.42	372	-	381	0	---	K.AGWGVMTSHR.S + Dioxidation (W); Oxidation (M)
	1279.6816	1278.6743	1278.6819	-5.96	278	-	288	1	---	K.ISGDQLKDLYK.S
	1289.5629	1288.5556	1288.5693	-10.58	189	-	198	0	---	K.MGCEVYHHLK.A + Oxidation (M)
	1499.8435	1498.8362	1498.8541	-11.93	111	-	125	0	---	K.LGANAILAVSLAVCK.A
	1565.8744	1564.8671	1564.8937	-16.97	66	-	81	0	---	K.AVNNVNSIIGPALVGK.D
	1573.8303	1572.8230	1572.8359	-8.18	353	-	367	0	---	K.VNQIGSVTESIEAVK.M
	1573.8303	1572.8230	1572.8359	-8.17	353	-	367	0	94	K.VNQIGSVTESIEAVK.M
	1595.8234	1594.8161	1594.7708	28.4	368	-	381	2	---	K.MSKKAGWGVMTSHR.S + Oxidation (M); Trp->Kynurenin (W)
	1601.7784	1600.7711	1600.7807	-5.98	245	-	259	0	---	K.VVIGMDVAASEFYGK.D + Oxidation (M)
	1732.8176	1731.8103	1731.7895	12.0	185	-	198	1	---	K.EAMKMGCEVYHHLK.A
	1804.9476	1803.9403	1803.9366	2.04	35	-	52	0	---	R.AAVPSGASTGIYEALELR.D
	1804.9476	1803.9404	1803.9366	2.06	35	-	52	0	135	R.AAVPSGASTGIYEALELR.D
	1827.8779	1826.8706	1826.8686	1.10	422	-	438	0	---	R.IEEELGSEAVYAGASFR.K
	1827.8779	1826.8707	1826.8686	1.11	422	-	438	0	129	R.IEEELGSEAVYAGASFR.K
	1844.8976	1843.8903	1843.9026	-6.67	245	-	261	1	50	K.VVIGMDVAASEFYGKDK.S + Oxidation (M)
	1844.8976	1843.8903	1843.9026	-6.66	245	-	261	1	---	K.VVIGMDVAASEFYGKDK.S + Oxidation (M)
	1860.8221	1859.8148	1859.8173	-1.34	262	-	277	1	---	K.SYDLNFKEESNDGSQK.I
	1860.8221	1859.8149	1859.8173	-1.32	262	-	277	1	70	K.SYDLNFKEESNDGSQK.I
	1910.9741	1909.9668	1909.9646	1.14	17	-	34	0	---	R.GNPTVEVDVHISNGVFAR.A
	1910.9741	1909.9668	1909.9646	1.15	17	-	34	0	105	R.GNPTVEVDVHISNGVFAR.A
	2004.0963	2003.0890	2003.0952	-3.11	148	-	167	0	---	K.LVLPVPAFNVINGGSHAGNK.L
	2004.0963	2003.0890	2003.0952	-3.10	148	-	167	0	105	K.LVLPVPAFNVINGGSHAGNK.L
	2025.1726	2024.1653	2024.1564	4.39	111	-	131	1	---	K.LGANAILAVSLAVCKAGAAVR.N
	2103.9436	2102.9363	2102.9392	-1.38	260	-	277	2	---	K.DKSYDLNFKEESNDGSQK.I
	2132.2012	2131.1939	2131.1902	1.75	147	-	167	1	---	K.KLVLPVPAFNVINGGSHAGNK.L
	2179.0942	2178.0869	2178.0667	9.28	239	-	259	1	---	K.AGYTGKVVIGMDVAASEFYGK.D + Oxidation (M)
	2252.1243	2251.1170	2251.1220	-2.21	382	-	403	0	91	R.SGETEDTFIADLAVGLSTGQIK.T
	2252.1243	2251.1170	2251.1220	-2.20	382	-	403	0	---	R.SGETEDTFIADLAVGLSTGQIK.T
	2352.2612	2351.2539	2351.2584	-1.91	314	-	335	0	---	K.LTAEIGEQVQIVGDDLLVTNPK.R
	2508.3755	2507.3682	2507.3595	3.47	314	-	336	1	---	K.LTAEIGEQVQIVGDDLLVTNPKR.V
	2615.3176	2614.3103	2614.3027	2.93	416	-	438	1	---	K.YNQLLRIEEELGSEAVYAGASFR.K
	2697.3379	2696.3306	2696.3293	0.48	35	-	61	1	26	R.AAVPSGASTGIYEALELRDGGSDYLGK.G
	2697.3379	2696.3306	2696.3293	0.49	35	-	61	1	---	R.AAVPSGASTGIYEALELRDGGSDYLGK.G
	2984.3337	2983.3264	2983.3287	-0.77	289	-	313	0	---	K.SFVSEYPIVSIEDPFDQDDWETYAK.L + Trp->Kynurenin (W)
	3106.5061	3105.4988	3105.4891	3.14	205	-	233	1	---	K.YGQDATNVGDEGGFAPNIQENKEGLELLK.T
3358
	Solyc06g059740.2.1 Mass: 42582 Score: 200 Expect: 3.5e-016 Matches: 17
	Alcohol dehydrogenase 2 (AHRD V1 **** Q84UY3_PETHY); contains Interpro domain(s) IPR002085 Alcohol dehydrogenase superfamily, zinc-containing
	Observed	Mr(expt)	Mr(calc)	ppm	Start		End	Miss	Ions	Peptide
	1057.5642	1056.5569	1056.5927	-33.90	227	-	236	0	---	R.IIGVDLNASR.F
	1137.5789	1136.5716	1136.5866	-13.23	243	-	252	0	28	K.FGVTEFVNPK.D
	1137.5789	1136.5716	1136.5866	-13.20	243	-	252	0	---	K.FGVTEFVNPK.D
	1186.6019	1185.5946	1185.5931	1.29	324	-	333	0	---	K.GTFFGNYKPR.S
	1186.6019	1185.5947	1185.5931	1.32	324	-	333	0	41	K.GTFFGNYKPR.S
	1240.6354	1239.6281	1239.6360	-6.37	311	-	320	0	57	K.THPLNFLNER.T
	1240.6354	1239.6281	1239.6360	-6.36	311	-	320	0	---	K.THPLNFLNER.T
	1265.6930	1264.6857	1264.6816	3.27	242	-	252	1	8	K.KFGVTEFVNPK.D
	1265.6930	1264.6857	1264.6816	3.28	242	-	252	1	---	K.KFGVTEFVNPK.D
	1660.8993	1659.8920	1659.8944	-1.43	227	-	241	1	---	R.IIGVDLNASRFEQAK.K
	1660.8993	1659.8920	1659.8944	-1.43	227	-	241	1	---	R.IIGVDLNASRFEQAK.K
	1789.0131	1788.0058	1787.9893	9.21	227	-	242	2	---	R.IIGVDLNASRFEQAKK.F
	1874.0137	1873.0064	1873.0058	0.34	200	-	220	0	32	K.GSSVAIFGLGAVGLAAAEGAR.I
	1874.0137	1873.0064	1873.0058	0.36	200	-	220	0	---	K.GSSVAIFGLGAVGLAAAEGAR.I
	1940.9388	1939.9315	1939.8727	30.3	112	-	127	1	---	K.SEESNMCSLLRINTDR.G + Oxidation (M)
	2194.0632	2193.0559	2193.0089	21.5	42	-	58	0	---	K.ILYTSLCHTDVYFWEAK.C + Dioxidation (W); Oxidation (HW)
	2225.1191	2224.1118	2224.0318	36.0	253	-	272	0	---	K.DYSKPVQEVIAEMTDGGVDR.S + Oxidation (M)
3386
	Solyc09g008280.1.1 Mass: 43082 Score: 115 Expect: 1.1e-007 Matches: 6
	S-adenosylmethionine synthase (AHRD V1 ***- B5LAW6_CAPAN); contains Interpro domain(s) IPR002133 S-adenosylmethionine synthetase
	Observed	Mr(expt)	Mr(calc)	ppm	Start		End	Miss	Ions	Peptide
	1193.5962	1192.5889	1192.6452	-47.16	61	-	70	1	---	K.ATVDYEKIVR.D
	1453.7545	1452.7472	1452.7474	-0.11	238	-	252	0	---	R.FVIGGPHGDAGLTGR.K
	1453.7545	1452.7472	1452.7474	-0.10	238	-	252	0	58	R.FVIGGPHGDAGLTGR.K
	1581.8588	1580.8515	1580.8423	5.81	238	-	253	1	---	R.FVIGGPHGDAGLTGRK.I
	1775.8666	1774.8593	1774.8638	-2.55	223	-	237	0	44	K.YLDENTIFHLNPSGR.F
	1775.8666	1774.8593	1774.8638	-2.54	223	-	237	0	---	K.YLDENTIFHLNPSGR.F
226
	Solyc05g055590.1.1 Mass: 70152 Score: 31 Expect: 30 Matches: 10
	Lysine-specific histone demethylase 1 (AHRD V1 *--- B2WC79_PYRTR); contains Interpro domain(s) IPR002937 Amine oxidase
	Observed	Mr(expt)	Mr(calc)	ppm	Start		End	Miss	Ions	Peptide
	1007.6563	1006.6490	1006.5672	81.3	221	-	229	2	---	K.RAGGRVYTK.K
	1011.6272	1010.6199	1010.5985	21.2	181	-	189	1	---	K.IPTRPSKGR.V
	1011.6272	1010.6199	1010.5985	21.2	181	-	189	1	14	K.IPTRPSKGR.V
	1017.6424	1016.6351	1016.6131	21.7	453	-	461	1	---	R.RLGFGLLNK.V
	1033.6493	1032.6420	1032.5815	58.6	30	-	40	0	---	R.SALVATSLSGK.I
	1057.5580	1056.5507	1056.5564	-5.34	627	-	635	1	---	R.TSHLQAEKK.- + Oxidation (HW)
	1057.5580	1056.5507	1056.5564	-5.33	627	-	635	1	---	R.TSHLQAEKK.- + Oxidation (HW)
	1391.8796	1390.8723	1390.7357	98.2	131	-	141	1	---	K.WRGNVSIWLTK.D + 2 Oxidation (HW)
	1434.8719	1433.8646	1433.7766	61.4	290	-	301	1	---	K.KVEVAYNELLEK.A
	2266.0298	2265.0225	2265.0920	-30.67	615	-	634	2	---	R.EAAKMAHHASVRTSHLQAEK.K + 3 Oxidation (HW); Oxidation (M)
467
	Solyc10g081510.1.1 Mass: 85014 Score: 174 Expect: 1.4e-013 Matches: 18
	5-methyltetrahydropteroyltriglutamate--homocysteine methyltransferase (AHRD V1 ***- B6UF55_MAIZE); contains Interpro domain(s) IPR006276 5-methyltetrahydropteroyltriglutamate--homocysteine S-methyltransferase
	Observed	Mr(expt)	Mr(calc)	ppm	Start		End	Miss	Ions	Peptide
	1096.5685	1095.5612	1095.5713	-9.22	287	-	296	0	50	K.YLFAGVVDGR.N
	1096.5685	1095.5612	1095.5713	-9.20	287	-	296	0	---	K.YLFAGVVDGR.N
	1124.5538	1123.5465	1123.5761	-26.29	457	-	465	1	---	K.KISEEEYVK.A
	1181.6283	1180.6210	1180.6241	-2.59	260	-	270	0	---	K.GVTAFGFDLVR.G
	1181.6283	1180.6210	1180.6241	-2.59	260	-	270	0	13	K.GVTAFGFDLVR.G
	1265.6980	1264.6907	1264.6775	10.4	37	-	47	1	---	K.VSADLRSSIWK.Q + Trp->Kynurenin (W)
	1469.8296	1468.8223	1468.8249	-1.77	597	-	610	0	55	K.AGITVIQIDEAALR.E
	1469.8296	1468.8223	1468.8249	-1.77	597	-	610	0	---	K.AGITVIQIDEAALR.E
	1555.7494	1554.7421	1554.7063	23.1	373	-	387	0	---	K.DEAFFSANAAAQASR.K
	1555.7494	1554.7421	1554.7063	23.1	373	-	387	0	---	K.DEAFFSANAAAQASR.K
	1658.8234	1657.8161	1657.8213	-3.12	689	-	704	0	40	K.YGAGIGPGVYDIHSPR.I
	1658.8234	1657.8161	1657.8213	-3.10	689	-	704	0	---	K.YGAGIGPGVYDIHSPR.I
	1809.0449	1808.0376	1808.0196	9.95	254	-	270	1	---	K.TLTALKGVTAFGFDLVR.G
	1810.8110	1809.8037	1809.9448	-77.92	556	-	571	0	---	K.GMLTGPVTILNWSFVR.N + Oxidation (M); Trp->Kynurenin (W)
	2011.9659	2010.9586	2010.9700	-5.67	617	-	632	1	---	R.KAEHAFYLNWAVHSFR.I + 2 Oxidation (HW); Trp->Kynurenin (W)
	2083.0242	2082.0169	2082.0130	1.89	367	-	387	1	---	K.ALSGAKDEAFFSANAAAQASR.K
	2211.1050	2210.0977	2210.1079	-4.62	367	-	388	2	---	K.ALSGAKDEAFFSANAAAQASRK.S
	2438.4163	2437.4090	2437.3944	5.98	426	-	447	1	---	K.KLNLPILPTTTIGSFPQTVELR.R
669
	Solyc01g106210.2.1 Mass: 73153 Score: 346 Expect: 8.7e-031 Matches: 33
	Chaperone DnaK (AHRD V1 ***- A2Q199_MEDTR); contains Interpro domain(s) IPR012725 Chaperone DnaK
	Observed	Mr(expt)	Mr(calc)	ppm	Start		End	Miss	Ions	Peptide
	1057.5475	1056.5402	1056.4984	39.6	140	-	147	1	---	K.EMKMVPYK.I + 2 Oxidation (M)
	1134.5477	1133.5404	1133.5465	-5.39	131	-	139	1	---	R.RFDDPQTQK.E
	1134.5477	1133.5405	1133.5465	-5.37	131	-	139	1	---	R.RFDDPQTQK.E
	1140.6545	1139.6472	1139.6662	-16.69	101	-	111	1	---	K.GELLVGTPAKR.Q
	1191.6150	1190.6077	1190.6295	-18.33	90	-	100	0	---	R.TTPSVVAFNQK.G
	1218.5951	1217.5878	1217.6914	-85.05	1	-	11	1	---	-.MATAALLRSLR.R + Oxidation (M)
	1248.6678	1247.6605	1247.6761	-12.52	398	-	408	0	---	K.VQEIVSEIFGK.S
	1248.6679	1247.6606	1247.6761	-12.48	398	-	408	0	61	K.VQEIVSEIFGK.S
	1256.6517	1255.6444	1255.6118	26.0	178	-	188	1	---	K.MKETAEAYLGK.S + Oxidation (M)
	1419.6992	1418.6919	1418.7076	-11.01	382	-	394	0	---	K.DVDEVLLVGGMTR.V + Oxidation (M)
	1458.7793	1457.7720	1457.7474	16.9	489	-	501	1	---	K.VLQGEREIASDNK.L
	1476.7915	1475.7842	1475.7290	37.4	623	-	636	1	---	R.AAMGTENIDDIKAK.L
	1487.6504	1486.6431	1486.6470	-2.62	567	-	578	1	---	R.EAEMHAQKDQER.K + Oxidation (M)
	1538.7222	1537.7149	1537.7195	-2.98	131	-	142	2	---	R.RFDDPQTQKEMK.M + Oxidation (M)
	1538.7222	1537.7149	1537.7195	-2.96	131	-	142	2	---	R.RFDDPQTQKEMK.M + Oxidation (M)
	1562.8546	1561.8473	1561.8464	0.61	352	-	364	1	---	R.SKFETLVNNLIER.T
	1564.8243	1563.8170	1563.8045	7.99	193	-	206	0	---	K.AVITVPAYFNDAQR.Q
	1564.8243	1563.8171	1563.8045	8.01	193	-	206	0	57	K.AVITVPAYFNDAQR.Q
	1574.8246	1573.8173	1573.8199	-1.65	609	-	622	0	41	K.EVVTEIETAISDLR.A
	1574.8246	1573.8173	1573.8199	-1.64	609	-	622	0	---	K.EVVTEIETAISDLR.A
	1587.8412	1586.8339	1586.8376	-2.34	112	-	126	1	---	R.QAVTNPTNTLSGTKR.L
	1638.7670	1637.7597	1637.7567	1.88	552	-	566	1	---	R.SSGGLSEDEIDKMVR.E + Oxidation (M)
	1647.8712	1646.8639	1646.8879	-14.57	398	-	412	1	---	K.VQEIVSEIFGKSPSK.G
	1686.9363	1685.9290	1685.9312	-1.28	296	-	310	2	52	R.TEGIDLSKDKLALQR.L
	1686.9363	1685.9290	1685.9312	-1.27	296	-	310	2	---	R.TEGIDLSKDKLALQR.L
	1793.8997	1792.8924	1792.8956	-1.77	472	-	488	0	35	K.SQVFSTAADNQTQVGIK.V
	1793.8997	1792.8924	1792.8956	-1.75	472	-	488	0	---	K.SQVFSTAADNQTQVGIK.V
	1955.0005	1953.9932	1953.9942	-0.51	413	-	432	0	5	K.GVNPDEAVAMGAALQGGILR.G + Oxidation (M)
	1955.0005	1953.9932	1953.9942	-0.50	413	-	432	0	---	K.GVNPDEAVAMGAALQGGILR.G + Oxidation (M)
	2090.0789	2089.0716	2089.0725	-0.46	375	-	394	1	---	K.DAGVSLKDVDEVLLVGGMTR.V + Oxidation (M)
	2090.0789	2089.0716	2089.0725	-0.44	375	-	394	1	---	K.DAGVSLKDVDEVLLVGGMTR.V + Oxidation (M)
	2313.3059	2312.2986	2312.2852	5.79	90	-	111	2	---	R.TTPSVVAFNQKGELLVGTPAKR.Q
	2313.3059	2312.2986	2312.2852	5.80	90	-	111	2	---	R.TTPSVVAFNQKGELLVGTPAKR.Q
812
	Solyc10g055710.1.1 Mass: 111596 Score: 41 Expect: 2.5 Matches: 15
	Mechanosensitive ion channel family (AHRD V1 *-*- B8LXW9_TALSN); contains Interpro domain(s) IPR016688 Membrane protein, At2g17000, predicted
	Observed	Mr(expt)	Mr(calc)	ppm	Start		End	Miss	Ions	Peptide
	1045.5640	1044.5567	1044.4876	66.1	965	-	974	0	---	R.VPSTWPTAGN.- + Oxidation (HW)
	1131.5117	1130.5044	1130.4775	23.8	915	-	923	0	---	R.INHQDMGER.W + Oxidation (HW); Oxidation (M)
	1131.5117	1130.5044	1130.5316	-24.03	259	-	269	0	20	K.NGGGESDQVLR.C
	1151.6793	1150.6720	1150.6975	-22.12	378	-	386	1	---	R.ILRGLHLWK.W + Oxidation (HW)
	1220.6222	1219.6149	1219.5793	29.2	641	-	650	1	7	K.REDDSTTQIR.S
	1220.6222	1219.6149	1219.5793	29.2	641	-	650	1	---	K.REDDSTTQIR.S
	1447.7843	1446.7770	1446.7977	-14.27	304	-	317	2	---	K.IGKSGQLKSGMLGR.T + Oxidation (M)
	1447.7843	1446.7770	1446.7977	-14.27	304	-	317	2	3	K.IGKSGQLKSGMLGR.T + Oxidation (M)
	1473.6843	1472.6770	1472.7736	-65.55	289	-	300	1	---	R.LIDPPHDIPERR.S + Oxidation (HW)
	1618.8145	1617.8072	1617.9276	-74.42	927	-	939	2	---	R.RAQLIEEMIKIFK.E
	1618.8145	1617.8072	1617.9276	-74.39	927	-	939	2	---	R.RAQLIEEMIKIFK.E
	2211.1050	2210.0977	2210.0763	9.69	907	-	923	2	---	K.LSVWIRHRINHQDMGER.W + 3 Oxidation (HW); Oxidation (M)
	2247.1746	2246.1673	2246.1113	24.9	114	-	132	2	---	K.DMSEDPPSRLIGQFLNKQR.A + Oxidation (M)
	2317.1167	2316.1094	2316.0845	10.8	886	-	904	0	---	K.DHWYPSPSVVLMNLEDLNR.L + Oxidation (HW); Oxidation (M)
	2472.2590	2471.2517	2471.0349	87.8	76	-	94	0	---	K.NNGNEHNMLWHETSYEFWR.E + 2 Trp->Kynurenin (W)
926
	Solyc05g008460.2.1 Mass: 59684 Score: 243 Expect: 1.7e-020 Matches: 22
	ATP synthase subunit beta (AHRD V1 ***- O82722_NICSY); contains Interpro domain(s) IPR005722 ATPase, F1 complex, beta subunit
	Observed	Mr(expt)	Mr(calc)	ppm	Start		End	Miss	Ions	Peptide
	1045.5640	1044.5567	1044.5716	-14.25	37	-	46	0	---	R.ASPAGFLLNR.A
	1173.6727	1172.6654	1172.6554	8.59	215	-	224	0	---	K.VVDLLAPYQR.G
	1173.6727	1172.6655	1172.6554	8.62	215	-	224	0	38	K.VVDLLAPYQR.G
	1278.6539	1277.6466	1277.6286	14.1	136	-	147	0	---	R.TIAMDGTEGLVR.G + Oxidation (M)
	1390.6974	1389.6901	1389.6790	8.02	252	-	265	0	69	K.AHGGFSVFAGVGER.T
	1390.6974	1389.6901	1389.6790	8.03	252	-	265	0	---	K.AHGGFSVFAGVGER.T
	1399.7798	1398.7725	1398.7620	7.54	310	-	322	0	17	R.VGLTGLTVAEHFR.D
	1399.7798	1398.7725	1398.7620	7.55	310	-	322	0	---	R.VGLTGLTVAEHFR.D
	1409.8127	1408.8054	1408.8038	1.13	151	-	164	0	---	R.VLNTGSPITVPVGR.S
	1409.8127	1408.8055	1408.8038	1.16	151	-	164	0	46	R.VLNTGSPITVPVGR.S
	1492.7775	1491.7702	1491.7681	1.37	339	-	352	0	15	R.FTQANSEVSALLGR.I
	1492.7775	1491.7702	1491.7681	1.39	339	-	352	0	---	R.FTQANSEVSALLGR.I
	1521.7843	1520.7770	1520.7736	2.26	182	-	194	0	---	R.GDITTDHFLPIHR.E
	1521.7843	1520.7770	1520.7736	2.26	182	-	194	0	1	R.GDITTDHFLPIHR.E
	1678.7927	1677.7854	1677.7603	15.0	293	-	307	0	---	K.CALVYGQMNEPPGAR.A + Oxidation (M)
	1723.9087	1722.9014	1722.9087	-4.21	121	-	135	0	---	R.LVLEVAQHLGENMVR.T + Oxidation (M)
	1868.9178	1867.9105	1867.8985	6.41	268	-	283	1	---	R.EGNDLYREMIESGVIK.L + Oxidation (M)
	1868.9179	1867.9106	1867.8985	6.44	268	-	283	1	---	R.EGNDLYREMIESGVIK.L + Oxidation (M)
	1869.9012	1868.8939	1868.8839	5.36	435	-	450	0	---	R.MLSPHILGEDHYNTAR.G + Oxidation (M)
	2186.1587	2185.1514	2185.1379	6.19	353	-	373	0	---	R.IPSAVGYQPTLATDLGGLQER.I
	2186.1587	2185.1514	2185.1379	6.19	353	-	373	0	---	R.IPSAVGYQPTLATDLGGLQER.I
	2706.1753	2705.1680	2705.3252	-58.08	461	-	484	1	---	K.NLQDIIAILGMDELSEDDKMTVAR.A + Oxidation (M)
986
	Solyc05g013380.2.1 Mass: 53837 Score: 130 Expect: 3.5e-009 Matches: 19
	Alanine aminotransferase 2 (AHRD V1 **** A8IKE5_SOYBN); contains Interpro domain(s) IPR004839 Aminotransferase, class I and II
	Observed	Mr(expt)	Mr(calc)	ppm	Start		End	Miss	Ions	Peptide
	1106.5327	1105.5254	1105.5590	-30.38	411	-	419	0	---	K.APDVLYCLR.L
	1120.5731	1119.5658	1119.5924	-23.73	114	-	122	1	---	R.KEVAEFIER.R
	1148.5968	1147.5895	1147.5985	-7.86	115	-	123	1	---	K.EVAEFIERR.D
	1148.5968	1147.5895	1147.5985	-7.86	115	-	123	1	8	K.EVAEFIERR.D
	1259.7019	1258.6946	1258.7067	-9.61	142	-	152	0	---	K.GVMQILNSIIR.G + Oxidation (M)
	1259.7019	1258.6946	1258.7067	-9.61	142	-	152	0	16	K.GVMQILNSIIR.G + Oxidation (M)
	1276.6876	1275.6803	1275.6935	-10.33	114	-	123	2	---	R.KEVAEFIERR.D
	1373.6942	1372.6869	1372.7351	-35.08	280	-	291	0	---	K.EVQLVSFHTVSK.G
	1373.6942	1372.6869	1372.7351	-35.07	280	-	291	0	25	K.EVQLVSFHTVSK.G
	1421.6777	1420.6704	1420.6834	-9.12	5	-	16	0	---	K.ALDYENLNENVK.K
	1421.6777	1420.6705	1420.6834	-9.10	5	-	16	0	29	K.ALDYENLNENVK.K
	1549.7585	1548.7512	1548.7783	-17.51	5	-	17	1	---	K.ALDYENLNENVKK.C
	1761.9250	1760.9177	1760.9309	-7.47	420	-	437	0	---	R.LLEATGISTVPGSGFGQK.E
	1924.9114	1923.9041	1923.9102	-3.15	124	-	141	0	---	R.DGYPSDPELIFLTDGASK.G
	1961.9318	1960.9245	1960.9313	-3.44	89	-	107	1	---	R.AKQFLGMTSGGLGAYSDSR.G + Oxidation (M)
	2183.0642	2182.0569	2182.0537	1.47	445	-	463	1	---	R.TTILPAEEDMPAIMESFKK.F + 2 Oxidation (M)
	2195.1177	2194.1104	2193.9425	76.5	464	-	480	2	---	K.FNDEFMEKYEDHKGYSR.M
	2211.1050	2210.0977	2209.9375	72.5	464	-	480	2	---	K.FNDEFMEKYEDHKGYSR.M + Oxidation (M)
	2320.2913	2319.2840	2319.2852	-0.49	40	-	60	0	---	K.IIFTNVGNPHALGQKPLTFPR.Q
1067
	Solyc07g006790.2.1 Mass: 60282 Score: 101 Expect: 2.8e-006 Matches: 16
	Dihydrolipoyllysine-residue acetyltransferase component of pyruvate dehydrogenase complex (AHRD V1 **** A4TXZ0_9PROT); contains Interpro domain(s) IPR006257 Dihydrolipoamide acetyltransferase, long form
	Observed	Mr(expt)	Mr(calc)	ppm	Start		End	Miss	Ions	Peptide
	1152.5713	1151.5640	1151.5458	15.8	297	-	306	0	---	K.ADIEDYLASR.G
	1302.6981	1301.6908	1301.6939	-2.36	365	-	377	1	---	R.SKLNALQEASGGK.K
	1475.7576	1474.7503	1474.7351	10.3	1	-	12	1	---	-.MTYATHVLRHSK.K + Oxidation (HW); Oxidation (M)
	1492.8049	1491.7976	1491.7933	2.92	294	-	306	1	---	R.IVKADIEDYLASR.G
	1492.8049	1491.7977	1491.7933	2.94	294	-	306	1	33	R.IVKADIEDYLASR.G
	1582.8462	1581.8389	1581.8726	-21.27	273	-	286	1	---	R.KIAEDNNIPLTNIK.G
	1602.8453	1601.8380	1601.8624	-15.22	438	-	452	1	---	K.GLSSISEEVKNLAQK.A
	1667.0162	1666.0089	1666.0141	-3.11	379	-	394	1	---	K.LSVNDLVIKAAALALR.K
	1777.8912	1776.8839	1776.8894	-3.08	317	-	332	0	---	K.ADTSLDYTDIPVAQIR.K
	1777.8912	1776.8840	1776.8894	-3.05	317	-	332	0	31	K.ADTSLDYTDIPVAQIR.K
	1795.1324	1794.1251	1794.1091	8.96	379	-	395	2	---	K.LSVNDLVIKAAALALRK.V
	1906.0114	1905.0041	1904.9843	10.4	317	-	333	1	---	K.ADTSLDYTDIPVAQIRK.V
	2225.1199	2224.1126	2224.0919	9.30	49	-	67	2	---	R.CHSGLISGERHNIPKSFNR.C + Oxidation (HW)
	2237.2048	2236.1975	2236.1811	7.33	273	-	293	2	---	R.KIAEDNNIPLTNIKGTGPEGR.I
	2468.3054	2467.2981	2467.2958	0.93	232	-	255	1	---	K.APASSPPPPKEEVAEKPVTPSQPK.V
	2468.3054	2467.2981	2467.2958	0.94	232	-	255	1	5	K.APASSPPPPKEEVAEKPVTPSQPK.V
	Solyc07g065120.2.1 Mass: 82663 Score: 56 Expect: 0.089 Matches: 5
	Glycerophosphoryl diester phosphodiesterase family protein (AHRD V1 ***- D7MKI0_ARALY); contains Interpro domain(s) IPR017946 PLC-like phosphodiesterase, TIM beta/alpha-barrel domain
	Observed	Mr(expt)	Mr(calc)	ppm	Start		End	Miss	Ions	Peptide
	1016.6080	1015.6007	1015.6066	-5.80	253	-	262	0	---	K.TFAAGILVPK.H
	1106.5208	1105.5135	1105.5768	-57.20	32	-	41	1	---	K.WKTLSGDAPK.V + Trp->Kynurenin (W)
	1220.5647	1219.5574	1219.5907	-27.31	82	-	92	0	---	K.DGVGICFPDIK.L
	1808.9578	1807.9505	1807.9468	2.02	195	-	210	0	56	R.SVIANYISSPEVNFLR.S
	1808.9578	1807.9505	1807.9468	2.05	195	-	210	0	---	R.SVIANYISSPEVNFLR.S
1101
	Solyc12g099000.1.1 Mass: 43511 Score: 89 Expect: 4e-005 Matches: 13
	S-adenosylmethionine synthase (AHRD V1 ***- B8LFH4_IPOBA); contains Interpro domain(s) IPR002133 S-adenosylmethionine synthetase
	Observed	Mr(expt)	Mr(calc)	ppm	Start		End	Miss	Ions	Peptide
	1453.7411	1452.7338	1452.7474	-9.35	238	-	252	0	58	R.FVIGGPHGDAGLTGR.K
	1453.7411	1452.7338	1452.7474	-9.34	238	-	252	0	---	R.FVIGGPHGDAGLTGR.K
	1581.8470	1580.8397	1580.8423	-1.66	238	-	253	1	---	R.FVIGGPHGDAGLTGRK.I
	1581.8471	1580.8398	1580.8423	-1.63	238	-	253	1	---	R.FVIGGPHGDAGLTGRK.I
	1775.8738	1774.8665	1774.8638	1.51	223	-	237	0	10	K.YLDENTIFHLNPSGR.F
	1775.8738	1774.8665	1774.8638	1.52	223	-	237	0	---	K.YLDENTIFHLNPSGR.F
	1863.8782	1862.8709	1862.8469	12.9	75	-	91	0	---	R.EIGFVSPDVGLDADNCR.V
	2011.9395	2010.9322	2010.9436	-5.64	254	-	273	0	---	K.IIIDTYGGWGAHGGGAFSGK.D + Dioxidation (W); Oxidation (HW)
	2084.0017	2082.9944	2082.9204	35.5	1	-	18	0	---	-.METFLFTSESVNEGHPDK.L + Oxidation (M)
	2378.2209	2377.2136	2377.1874	11.0	188	-	208	0	---	R.VHTVLISTQHDETVTNDEIAR.D
	2378.2209	2377.2137	2377.1874	11.1	188	-	208	0	---	R.VHTVLISTQHDETVTNDEIAR.D
	2383.2837	2382.2764	2382.2656	4.56	92	-	113	0	---	R.VLVNIEQQSPDIAQGVHGHLTK.R
	3354.8472	3353.8399	3353.6905	44.5	223	-	253	2	---	K.YLDENTIFHLNPSGRFVIGGPHGDAGLTGRK.I + Oxidation (HW)
	1775.8770	1774.8697	1774.8638	3.32	223	-	237	0	23	K.YLDENTIFHLNPSGR.F
1193
	Solyc11g005330.1.1 Mass: 41986 Score: 758 Expect: 5.5e-072 Matches: 31
	Actin (AHRD V1 ***- Q7XZK0_GOSHI); contains Interpro domain(s) IPR004000 Actin/actin-like
	Observed	Mr(expt)	Mr(calc)	ppm	Start		End	Miss	Ions	Peptide
	1008.6038	1007.5965	1007.6127	-16.10	329	-	337	1	---	K.IKVVAPPER.K
	1176.5123	1175.5050	1175.5281	-19.64	199	-	208	0	---	R.GYMFTTTAER.E
	1192.5057	1191.4984	1191.5230	-20.65	199	-	208	0	---	R.GYMFTTTAER.E + Oxidation (M)
	1192.5057	1191.4985	1191.5230	-20.61	199	-	208	0	38	R.GYMFTTTAER.E + Oxidation (M)
	1198.6883	1197.6811	1197.6982	-14.32	31	-	41	0	62	R.AVFPSIVGRPR.H
	1198.6884	1197.6811	1197.6982	-14.28	31	-	41	0	---	R.AVFPSIVGRPR.H
	1338.6200	1337.6127	1337.6211	-6.29	53	-	64	1	---	K.DAYVGDEAQSKR.G
	1445.6578	1444.6505	1444.6583	-5.36	362	-	374	0	---	K.GEYDESGPSIVHR.K
	1445.6578	1444.6506	1444.6583	-5.33	362	-	374	0	108	K.GEYDESGPSIVHR.K
	1493.7196	1492.7123	1492.7629	-33.88	315	-	328	1	---	R.MSKEITALAPSSMK.I
	1515.7465	1514.7392	1514.7419	-1.74	87	-	97	0	---	K.IWHHTFYNELR.V
	1519.7336	1518.7263	1518.7368	-6.89	87	-	97	0	---	K.IWHHTFYNELR.V + Trp->Kynurenin (W)
	1531.7310	1530.7237	1530.7368	-8.53	87	-	97	0	---	K.IWHHTFYNELR.V + Oxidation (HW)
	1547.7394	1546.7321	1546.7317	0.27	87	-	97	0	---	K.IWHHTFYNELR.V + 2 Oxidation (HW)
	1563.7864	1562.7791	1562.7266	33.6	87	-	97	0	---	K.IWHHTFYNELR.V + 3 Oxidation (HW)
	1573.7576	1572.7503	1572.7532	-1.84	362	-	375	1	---	K.GEYDESGPSIVHRK.C
	1590.7983	1589.7910	1589.8083	-10.86	180	-	193	1	---	R.LDLAGRDLTDNLMK.I + Oxidation (M)
	1689.8091	1688.8018	1688.8192	-10.29	199	-	212	1	---	R.GYMFTTTAEREIVR.D + Oxidation (M)
	1774.9016	1773.8943	1773.8897	2.60	241	-	256	0	---	K.NYELPDGQVITIGAER.F
	1774.9016	1773.8943	1773.8897	2.61	241	-	256	0	96	K.NYELPDGQVITIGAER.F
	1883.9454	1882.9381	1882.9312	3.67	218	-	233	0	---	K.LAYVALDYEQEIETAR.S
	1883.9454	1882.9382	1882.9312	3.69	218	-	233	0	112	K.LAYVALDYEQEIETAR.S
	1954.0658	1953.0585	1953.0571	0.73	98	-	115	0	---	R.VAPEEHPVLLTEAPLNPK.A
	1954.0658	1953.0585	1953.0571	0.73	98	-	115	0	76	R.VAPEEHPVLLTEAPLNPK.A
	2141.0918	2140.0845	2140.0688	7.37	216	-	233	1	---	K.EKLAYVALDYEQEIETAR.S
	2199.0864	2198.0791	2198.0678	5.16	294	-	314	0	---	K.DLYGNIVLSGGSTMFPGIADR.M + Oxidation (M)
	2327.1790	2326.1717	2326.1627	3.86	293	-	314	1	---	R.KDLYGNIVLSGGSTMFPGIADR.M + Oxidation (M)
	2493.2761	2492.2688	2492.2394	11.8	234	-	256	1	---	R.SSSSIEKNYELPDGQVITIGAER.F
	2493.2761	2492.2688	2492.2394	11.8	234	-	256	1	127	R.SSSSIEKNYELPDGQVITIGAER.F
	3151.6946	3150.6873	3150.6350	16.6	150	-	179	0	57	R.TTGIVLDSGDGVSHTVPIYEGYALPHAILR.L
	3151.6946	3150.6873	3150.6350	16.6	150	-	179	0	---	R.TTGIVLDSGDGVSHTVPIYEGYALPHAILR.L
1243
	Solyc05g014470.2.1 Mass: 36822 Score: 121 Expect: 2.8e-008 Matches: 12
	Glyceraldehyde 3-phosphate dehydrogenase (AHRD V1 **** Q8LK04_SOLTU); contains Interpro domain(s) IPR000173 Glyceraldehyde 3-phosphate dehydrogenase
	Observed	Mr(expt)	Mr(calc)	ppm	Start		End	Miss	Ions	Peptide
	1074.6484	1073.6411	1073.6346	6.12	6	-	15	1	---	K.IKIGINGFGR.I
	1179.6068	1178.5995	1178.6183	-15.92	67	-	76	1	---	K.DEKTLLFGEK.A
	1323.6710	1322.6637	1322.5925	53.8	191	-	201	1	---	K.TVDGPSMKDWR.G + Oxidation (HW); Oxidation (M)
	1434.7676	1433.7603	1433.7514	6.21	205	-	219	0	---	R.AASFNIIPSSTGAAK.A
	1660.9103	1659.9030	1659.9130	-6.03	224	-	238	1	---	K.VLPQLNGKLTGMAFR.V + Oxidation (M)
	1707.7766	1706.7693	1706.9090	-81.83	253	-	267	2	---	R.LEKEASYEDIKAAIK.E
	1767.7568	1766.7495	1766.7536	-2.33	314	-	327	0	---	K.VVSWYDNEWGYSSR.V + Oxidation (HW); Trp->Kynurenin (W)
	1841.0062	1839.9989	1840.0306	-17.21	239	-	255	1	---	R.VPTADVSVVDLTVRLEK.E
	1994.9990	1993.9917	1994.0122	-10.29	51	-	66	2	---	K.YDSVHGQWKHHELKVK.D + Trp->Kynurenin (W)
	2145.0056	2143.9983	2143.9910	3.42	276	-	295	0	---	K.GILGYTEDDVVSTDFVGDSR.S
	2145.0056	2143.9983	2143.9910	3.43	276	-	295	0	75	K.GILGYTEDDVVSTDFVGDSR.S
	2247.2148	2246.2075	2246.2093	-0.80	232	-	252	1	---	K.LTGMAFRVPTADVSVVDLTVR.L
	Solyc06g059740.2.1 Mass: 42582 Score: 110 Expect: 3.5e-007 Matches: 13
	Alcohol dehydrogenase 2 (AHRD V1 **** Q84UY3_PETHY); contains Interpro domain(s) IPR002085 Alcohol dehydrogenase superfamily, zinc-containing
	Observed	Mr(expt)	Mr(calc)	ppm	Start		End	Miss	Ions	Peptide
	1057.5609	1056.5536	1056.5927	-37.02	227	-	236	0	---	R.IIGVDLNASR.F
	1057.5609	1056.5536	1056.5927	-37.01	227	-	236	0	2	R.IIGVDLNASR.F
	1107.5251	1106.5178	1106.5754	-52.04	1	-	10	0	---	-.MSTTVGQVIR.C + Oxidation (M)
	1137.5936	1136.5863	1136.5866	-0.26	243	-	252	0	---	K.FGVTEFVNPK.D
	1186.6023	1185.5950	1185.5931	1.62	324	-	333	0	25	K.GTFFGNYKPR.S
	1186.6023	1185.5950	1185.5931	1.63	324	-	333	0	---	K.GTFFGNYKPR.S
	1240.6439	1239.6366	1239.6360	0.50	311	-	320	0	---	K.THPLNFLNER.T
	1240.6439	1239.6366	1239.6360	0.52	311	-	320	0	39	K.THPLNFLNER.T
	1660.9103	1659.9030	1659.8944	5.20	227	-	241	1	---	R.IIGVDLNASRFEQAK.K
	1868.9137	1867.9064	1867.9832	-41.12	237	-	252	2	---	R.FEQAKKFGVTEFVNPK.D
	1874.0366	1873.0293	1873.0058	12.6	200	-	220	0	---	K.GSSVAIFGLGAVGLAAAEGAR.I
	1940.9337	1939.9264	1939.8727	27.7	112	-	127	1	---	K.SEESNMCSLLRINTDR.G + Oxidation (M)
	2225.1099	2224.1026	2224.0318	31.9	253	-	272	0	---	K.DYSKPVQEVIAEMTDGGVDR.S + Oxidation (M)
1323
	Solyc05g008600.2.1 Mass: 43211 Score: 97 Expect: 7.6e-006 Matches: 17
	Fructose-bisphosphate aldolase (AHRD V1 ***- B9SJY9_RICCO); contains Interpro domain(s) IPR000741 Fructose-bisphosphate aldolase, class-I
	Observed	Mr(expt)	Mr(calc)	ppm	Start		End	Miss	Ions	Peptide
	1119.6102	1118.6029	1118.6084	-4.91	129	-	137	1	---	K.FVDVLRDQK.I
	1123.5344	1122.5271	1122.6046	-69.05	176	-	184	2	---	K.QGARFAKWR.T + Trp->Kynurenin (W)
	1123.5344	1122.5271	1122.6046	-69.04	176	-	184	2	---	K.QGARFAKWR.T + Trp->Kynurenin (W)
	1151.6975	1150.6902	1150.5995	78.8	176	-	184	2	---	K.QGARFAKWR.T + Dioxidation (W)
	1172.5660	1171.5587	1171.5621	-2.92	170	-	179	1	---	R.SAEYYKQGAR.F
	1373.6907	1372.6834	1372.6946	-8.18	80	-	92	0	20	R.LASIGLDNTEANR.Q
	1373.6907	1372.6834	1372.6946	-8.16	80	-	92	0	---	R.LASIGLDNTEANR.Q
	1498.8323	1497.8250	1497.8225	1.67	185	-	199	0	8	R.TVVSIPCGPSALAVK.E
	1498.8323	1497.8250	1497.8225	1.68	185	-	199	0	---	R.TVVSIPCGPSALAVK.E
	1515.8212	1514.8139	1514.8052	5.71	65	-	79	1	41	R.GILAIDESNATAGKR.L
	1515.8212	1514.8139	1514.8052	5.73	65	-	79	1	---	R.GILAIDESNATAGKR.L
	1627.7885	1626.7812	1626.7863	-3.09	345	-	358	0	---	K.TWQGRPENVDAAQR.A
	1631.8063	1630.7990	1630.7812	10.9	345	-	358	0	---	K.TWQGRPENVDAAQR.A + Trp->Kynurenin (W)
	1643.7964	1642.7891	1642.7812	4.84	345	-	358	0	---	K.TWQGRPENVDAAQR.A + Oxidation (HW)
	1724.9208	1723.9135	1723.9178	-2.50	278	-	292	1	---	K.ATPETIAKYTLTMLR.R + Oxidation (M)
	1891.9375	1890.9302	1890.9547	-12.97	80	-	96	1	---	R.LASIGLDNTEANRQAYR.Q
	3073.5925	3072.5852	3072.5768	2.76	208	-	235	0	---	R.YAAISQDNGLVPIVEPEILLDGDHPIER.T
	Solyc06g071920.2.1 Mass: 36775 Score: 97 Expect: 7.6e-006 Matches: 19
	Glyceraldehyde-3-phosphate dehydrogenase (AHRD V1 **** Q9XG67_TOBAC); contains Interpro domain(s) IPR000173 Glyceraldehyde 3-phosphate dehydrogenase
	Observed	Mr(expt)	Mr(calc)	ppm	Start		End	Miss	Ions	Peptide
	1074.6311	1073.6238	1073.6346	-9.99	4	-	13	1	---	K.IKIGINGFGR.I
	1119.6296	1118.6223	1118.5145	96.4	49	-	57	0	---	K.YDSVHGQWK.N
	1119.6296	1118.6224	1118.5145	96.4	49	-	57	0	---	K.YDSVHGQWK.N
	1123.5533	1122.5460	1122.5094	32.6	49	-	57	0	---	K.YDSVHGQWK.N + Trp->Kynurenin (W)
	1235.5884	1234.5811	1234.5942	-10.61	189	-	199	1	---	K.TVDGPSAKDWR.G + Trp->Kynurenin (W)
	1321.6349	1320.6276	1320.6384	-8.16	129	-	140	0	---	K.DAPMFVVGVNEK.E + Oxidation (M)
	1355.7095	1354.7022	1354.7279	-18.93	326	-	337	1	---	R.VVDLIKHMASVQ.- + Oxidation (M)
	1434.7455	1433.7382	1433.7514	-9.20	203	-	217	0	---	R.AASFNIIPSSTGAAK.A
	1498.8165	1497.8092	1497.8403	-20.75	237	-	250	0	---	R.VPTVDVSVVDLTVR.L
	1676.9740	1675.9667	1675.9661	0.35	68	-	82	0	---	K.TLLFGEKPVTVFGIR.N
	1676.9740	1675.9667	1675.9661	0.35	68	-	82	0	17	K.TLLFGEKPVTVFGIR.N
	1724.9202	1723.9129	1723.7512	93.8	312	-	325	0	---	K.LVSWYDNEMGYSTR.V + Trp->Kynurenin (W)
	1869.0753	1868.0680	1868.0619	3.28	237	-	253	1	---	R.VPTVDVSVVDLTVRLEK.E
	2186.0264	2185.0191	2185.0175	0.71	274	-	293	0	21	K.GILGYTEDDVVSTDFLGDNR.S
	2186.0264	2185.0191	2185.0175	0.73	274	-	293	0	---	K.GILGYTEDDVVSTDFLGDNR.S
	2194.1638	2193.1565	2193.0927	29.1	197	-	217	2	---	K.DWRGGRAASFNIIPSSTGAAK.A + Dioxidation (W)
	2225.1252	2224.1179	2224.0259	41.4	308	-	325	1	---	K.NFVKLVSWYDNEMGYSTR.V + Oxidation (HW)
	2788.4514	2787.4441	2787.4477	-1.29	170	-	196	1	---	R.FGIVEGLMTTVHSITATQKTVDGPSAK.D
	3073.5947	3072.5874	3072.4685	38.7	312	-	337	2	---	K.LVSWYDNEMGYSTRVVDLIKHMASVQ.- + Oxidation (HW); Oxidation (M)
1499
	Solyc12g040510.1.1 Mass: 36511 Score: 72 Expect: 0.0022 Matches: 13
	Guanine nucleotide-binding protein beta subunit-like protein (AHRD V1 **-- B6SJ21_MAIZE); contains Interpro domain(s) IPR020472 G-protein beta WD-40 repeat, region
	Observed	Mr(expt)	Mr(calc)	ppm	Start		End	Miss	Ions	Peptide
	1050.5929	1049.5856	1049.6121	-25.22	40	-	48	0	---	K.SIIVWSLTK.E + Trp->Kynurenin (W)
	1235.6417	1234.6344	1234.6306	3.10	90	-	100	0	---	R.LWDLQAGTTAR.R + Trp->Kynurenin (W)
	1293.7101	1292.7028	1292.7340	-24.11	38	-	48	1	---	R.DKSIIVWSLTK.E + Trp->Kynurenin (W)
	1321.6741	1320.6668	1320.6674	-0.45	108	-	119	0	41	K.DVLSVAFSVDNR.Q
	1321.6741	1320.6668	1320.6674	-0.43	108	-	119	0	---	K.DVLSVAFSVDNR.Q
	1707.7745	1706.7672	1706.8661	-57.95	127	-	140	2	---	R.DKSIKLWNTLGECK.Y + Oxidation (HW)
	1921.9402	1920.9329	1920.9330	-0.04	158	-	174	0	20	R.FSPNNLQPTIVSGSWDR.T + Trp->Kynurenin (W)
	1921.9402	1920.9329	1920.9330	-0.04	158	-	174	0	---	R.FSPNNLQPTIVSGSWDR.T + Trp->Kynurenin (W)
	1933.9629	1932.9556	1932.9330	11.7	158	-	174	0	---	R.FSPNNLQPTIVSGSWDR.T + Oxidation (HW)
	1991.0221	1990.0148	1990.0273	-6.25	102	-	119	1	---	R.FVGHTKDVLSVAFSVDNR.Q
	2300.1741	2299.1668	2299.1194	20.6	248	-	266	1	---	R.YWLCAATESSIKIWDLESK.S
	2300.1741	2299.1668	2299.1194	20.6	248	-	266	1	---	R.YWLCAATESSIKIWDLESK.S
	2621.2605	2620.2532	2620.2439	3.55	14	-	37	0	---	K.AHTDWVTAIATPIDNSDMIVTSSR.D + Oxidation (M); Trp->Kynurenin
1808
2421
2602
	Solyc03g096550.2.1 Mass: 20771 Score: 200 Expect: 3.5e-016 Matches: 9
	Wound/stress protein (AHRD V1 **-- Q672Q3_SOLLC); contains Interpro domain(s) IPR001024 Lipoxygenase, LH2
	Observed	Mr(expt)	Mr(calc)	ppm	Start		End	Miss	Ions	Peptide
	1084.4680	1083.4607	1083.4655	-4.42	86	-	94	0	---	R.DNLDMFTGR.G + Oxidation (M)
	1084.4680	1083.4607	1083.4655	-4.40	86	-	94	0	22	R.DNLDMFTGR.G + Oxidation (M)
	1231.5513	1230.5440	1230.5517	-6.27	40	-	51	0	54	R.TGQFFGSGTDSK.I
	1231.5513	1230.5440	1230.5517	-6.25	40	-	51	0	---	R.TGQFFGSGTDSK.I
	1582.8456	1581.8383	1581.8402	-1.22	52	-	65	0	90	K.IILTLYDADGYGLR.I
	1582.8456	1581.8383	1581.8402	-1.21	52	-	65	0	---	K.IILTLYDADGYGLR.I
	2211.1050	2210.0977	2210.0379	27.1	165	-	183	0	---	K.SEEQLSIYDSQSYHVVDVI.-
	2353.0442	2352.0369	2352.0481	-4.74	66	-	85	0	---	R.INNLQAWGGLMGEGYDYFER.D + Oxidation (M); Trp->Kynurenin (W)
	2795.3916	2794.3843	2794.3814	1.05	40	-	65	1	---	R.TGQFFGSGTDSKIILTLYDADGYGLR.I
2966
2733
3215
	Solyc12g055800.1.1 Mass: 68798 Score: 123 Expect: 1.7e-008 Matches: 22
	V-type ATP synthase alpha chain (AHRD V1 ***- VATA_METTH); contains Interpro domain(s) IPR005725 ATPase, V1 complex, subunit A
	Observed	Mr(expt)	Mr(calc)	ppm	Start		End	Miss	Ions	Peptide
	1015.5295	1014.5222	1014.5280	-5.74	395	-	403	1	---	K.VKCLGGPER.T
	1062.5668	1061.5595	1061.5618	-2.13	115	-	123	1	---	K.RSGDVYIPR.G
	1141.5493	1140.5420	1140.5927	-44.45	385	-	394	1	---	R.LASFYERAGK.V
	1142.5844	1141.5771	1141.5880	-9.58	607	-	616	0	33	K.LHDDLVAGFR.N
	1142.5844	1141.5771	1141.5880	-9.54	607	-	616	0	---	K.LHDDLVAGFR.N
	1179.6036	1178.5963	1178.5972	-0.72	133	-	141	0	---	K.DILWEFQPK.K + Trp->Kynurenin (W)
	1255.6954	1254.6881	1254.6932	-4.04	223	-	234	0	---	K.LAADTPLLTGQR.V
	1303.6394	1302.6321	1302.6680	-27.55	357	-	367	1	---	R.WAEALREISGR.L + Oxidation (HW)
	1335.7488	1334.7415	1334.7306	8.16	48	-	59	0	---	R.VGHDNLIGEIIR.L
	1680.8264	1679.8191	1679.6589	95.4	342	-	356	0	---	R.DMGYNVSMMADSTSR.W + Oxidation (M)
	1705.7513	1704.7440	1704.7414	1.56	268	-	282	0	---	K.YSNSDTVVYVGCGER.G
	1733.8665	1732.8592	1732.8672	-4.61	327	-	341	0	2	R.EASIYTGITIAEYFR.D
	1733.8665	1732.8592	1732.8672	-4.59	327	-	341	0	---	R.EASIYTGITIAEYFR.D
	1801.9524	1800.9451	1800.9271	10.0	546	-	560	0	19	R.NIIHFYNLANQAVER.G
	1801.9524	1800.9451	1800.9271	10.0	546	-	560	0	---	R.NIIHFYNLANQAVER.G
	1811.8444	1810.8371	1810.8559	-10.41	368	-	384	0	21	R.LAEMPADSGYPAYLAAR.L + Oxidation (M)
	1811.8444	1810.8371	1810.8559	-10.39	368	-	384	0	---	R.LAEMPADSGYPAYLAAR.L + Oxidation (M)
	2058.0356	2057.0283	2057.0833	-26.75	124	-	141	1	---	R.GVSVPALDKDILWEFQPK.K + Oxidation (HW)
	2060.0593	2059.0520	2059.0473	2.27	585	-	603	1	---	R.LVSQKFEDPAEGEDVLVGK.F
	2060.0593	2059.0521	2059.0473	2.29	585	-	603	1	---	R.LVSQKFEDPAEGEDVLVGK.F
	2194.3369	2193.3296	2193.1694	73.0	442	-	459	2	---	K.LAQRKHFPSVNWLISYSK.Y + Oxidation (HW); Trp->Kynurenin (W)
	2238.0989	2237.0916	2237.1184	-11.99	26	-	47	1	---	R.KVSGPVVVADGMGGAAMYELVR.V + 2 Oxidation (M)
	1801.9524	1800.9451	1800.9271	10.0	546	-	560	0	28	R.NIIHFYNLANQAVER.G
3240
	Solyc05g053470.2.1 Mass: 61430 Score: 47 Expect: 0.76 Matches: 14
	chaperonin (AHRD V1 ***- D2LE93_RHOVA); contains Interpro domain(s) IPR001844 Chaperonin Cpn60
	Observed	Mr(expt)	Mr(calc)	ppm	Start		End	Miss	Ions	Peptide
	1194.7885	1193.7812	1193.7496	26.5	523	-	533	1	---	K.AGIIDPLKVIR.T
	1235.4856	1234.4783	1234.5798	-82.20	137	-	148	0	---	K.SVAAGMNAMDLR.R
	1303.6682	1302.6609	1302.6350	19.9	372	-	381	1	---	K.AIEERCEQIR.S
	1423.6505	1422.6432	1422.6707	-19.35	137	-	149	1	---	K.SVAAGMNAMDLRR.G + 2 Oxidation (M)
	1431.7053	1430.6980	1430.7082	-7.08	229	-	240	0	---	R.GYISPYFITNEK.N
	1431.7053	1430.6980	1430.7082	-7.07	229	-	240	0	28	R.GYISPYFITNEK.N
	1587.8362	1586.8289	1586.8338	-3.06	45	-	59	0	---	R.GIMLQGVEQLADAVK.V + Oxidation (M)
	1594.7761	1593.7688	1593.8072	-24.09	244	-	256	0	---	K.CELDDPLILIHEK.K
	1915.0750	1914.0677	1914.0462	11.2	436	-	455	0	---	K.AAVEEGILPGGGVALLYASK.E
	2112.0415	2111.0342	2111.0382	-1.88	382	-	399	2	---	R.SAIELSTSDYDKEKLQER.L
	2113.0605	2112.0532	2112.1790	-59.56	403	-	424	2	---	R.LSGGVAVLKVGGASEVEVGEKK.D
	2113.0606	2112.0533	2112.1790	-59.54	403	-	424	2	---	R.LSGGVAVLKVGGASEVEVGEKK.D
	2217.1021	2216.0948	2216.1545	-26.94	45	-	65	1	---	R.GIMLQGVEQLADAVKVTMGPK.G + 2 Oxidation (M)
	2217.1021	2216.0948	2216.1545	-26.92	45	-	65	1	---	R.GIMLQGVEQLADAVKVTMGPK.G + 2 Oxidation (M)
	2112.0420	2111.0347	2111.0382	-1.64	382	-	399	2	18	R.SAIELSTSDYDKEKLQER.L
3270
	Solyc12g010040.1.1 Mass: 60813 Score: 158 Expect: 5.5e-012 Matches: 18
	Leucyl aminopeptidase (AHRD V1 ***- D7DWG6_NOSA0); contains Interpro domain(s) IPR011356 Peptidase M17, leucyl aminopeptidase IPR000819 Peptidase M17, leucyl aminopeptidase, C-terminal
	Observed	Mr(expt)	Mr(calc)	ppm	Start		End	Miss	Ions	Peptide
	1172.6219	1171.6146	1171.6244	-8.32	48	-	57	2	---	R.AKRMAHSIAR.D + Oxidation (HW); Oxidation (M)
	1192.5892	1191.5819	1191.5628	16.1	358	-	368	0	---	K.TGPGCSIELMK.F
	1271.6115	1270.6042	1270.6194	-11.96	346	-	357	0	61	K.GLTFDSGGYNIK.T
	1271.6115	1270.6042	1270.6194	-11.92	346	-	357	0	---	K.GLTFDSGGYNIK.T
	1318.5916	1317.5843	1317.6161	-24.08	423	-	434	0	---	K.TIEVNNTDAEGR.L
	1488.7665	1487.7592	1487.7732	-9.41	102	-	114	1	---	R.DGNSKFQNPLLQK.L
	1497.8640	1496.8567	1496.8675	-7.17	136	-	150	1	---	K.AGQSTILRLPGLGSK.R
	1497.8640	1496.8567	1496.8675	-7.17	136	-	150	1	17	K.AGQSTILRLPGLGSK.R
	1537.7371	1536.7298	1536.6112	77.1	498	-	509	0	---	R.LPMEDSYWDSMK.S + 2 Oxidation (M); Trp->Kynurenin (W)
	1537.7371	1536.7298	1536.6112	77.2	498	-	509	0	---	R.LPMEDSYWDSMK.S + 2 Oxidation (M); Trp->Kynurenin (W)
	1597.7402	1596.7329	1596.7744	-25.95	58	-	72	0	---	R.DTLGLTHTNQSDAPK.I
	1663.8917	1662.8844	1662.8941	-5.80	152	-	168	0	---	R.IALVGLGSPTSSTAAYR.C
	1663.8917	1662.8844	1662.8941	-5.79	152	-	168	0	51	R.IALVGLGSPTSSTAAYR.C
	1669.9258	1668.9185	1668.9298	-6.74	233	-	248	1	---	K.SLDILGLGTGPEIEKK.I
	1755.8333	1754.8260	1754.8210	2.85	119	-	135	0	---	K.LSGLLSEASSEEDFSGK.A
	1864.9430	1863.9357	1863.9400	-2.31	435	-	451	0	---	R.LTLADALVYACNQGVEK.I
	2177.2009	2176.1936	2176.2103	-7.65	264	-	284	1	---	R.ELVNAPANVLTPAVLAEEAKK.I
	2265.0339	2264.0266	2264.1801	-67.78	557	-	577	2	---	K.KNATGFGVSTLVEWVLKNSTN.-
3300
3337
	Solyc02g087880.2.1 Mass: 50373 Score: 108 Expect: 5.5e-007 Matches: 8
	Tubulin alpha-7 chain (AHRD V1 ***- B9IJV8_POPTR); contains Interpro domain(s) IPR002452 Alpha tubulin
	Observed	Mr(expt)	Mr(calc)	ppm	Start		End	Miss	Ions	Peptide
	1487.8567	1486.8494	1486.8719	-15.10	230	-	243	0	---	R.LISQVISSLTASLR.F
	1691.8705	1690.8632	1690.8638	-0.36	216	-	229	0	4	K.SLDIERPTYTNLNR.L
	1691.8705	1690.8632	1690.8638	-0.35	216	-	229	0	---	K.SLDIERPTYTNLNR.L
	1701.8983	1700.8910	1700.8985	-4.40	65	-	79	0	---	R.AVFVDLEPTVIDEVR.T
	1701.8983	1700.8910	1700.8985	-4.39	65	-	79	0	76	R.AVFVDLEPTVIDEVR.T
	1808.9069	1807.8996	1807.9178	-10.07	265	-	280	0	---	R.IHFMLSSYAPVISAEK.A + Oxidation (M)
	2233.0879	2232.0806	2231.9948	38.4	309	-	326	2	---	R.HGKYMACCLMYRGDVVPK.D + Oxidation (HW); 2 Oxidation (M)
	2385.1848	2384.1775	2384.1873	-4.09	85	-	105	1	---	R.QLFHPEQLISGKEDAANNFAR.G
3362
	Solyc02g067080.2.1 Mass: 57180 Score: 114 Expect: 1.4e-007 Matches: 18
	UDP-D-glucose dehydrogenase (AHRD V1 ***- D2WK25_GOSHI); contains Interpro domain(s) IPR014028 UDP-glucose/GDP-mannose dehydrogenase, dimerisation and substrate-binding
	Observed	Mr(expt)	Mr(calc)	ppm	Start		End	Miss	Ions	Peptide
	1074.5941	1073.5868	1073.5981	-10.54	217	-	226	0	---	K.LAANAFLAQR.I
	1074.5941	1073.5868	1073.5981	-10.53	217	-	226	0	46	K.LAANAFLAQR.I
	1093.6573	1092.6500	1092.6695	-17.86	327	-	336	1	---	K.VAILGFAFKK.D
	1199.5670	1198.5597	1198.5870	-22.76	65	-	74	0	---	R.NLFFSTDVEK.H
	1353.6469	1352.6396	1352.6360	2.64	100	-	111	0	---	K.AADLTYWESAAR.M
	1357.6310	1356.6237	1356.6310	-5.34	100	-	111	0	---	K.AADLTYWESAAR.M + Trp->Kynurenin (W)
	1369.6411	1368.6338	1368.6310	2.09	100	-	111	0	---	K.AADLTYWESAAR.M + Oxidation (HW)
	1395.6560	1394.6487	1394.6466	1.50	193	-	203	0	---	K.DVYAQWVPEER.I + Trp->Kynurenin (W)
	1412.7157	1411.7084	1411.7096	-0.82	63	-	74	1	---	R.GRNLFFSTDVEK.H
	1479.7809	1478.7736	1478.7980	-16.51	204	-	216	0	---	R.ILTTNLWSAELSK.L + Trp->Kynurenin (W)
	1591.8257	1590.8184	1590.8154	1.87	65	-	77	1	---	R.NLFFSTDVEKHVR.E
	1668.8629	1667.8556	1667.8917	-21.61	24	-	38	0	---	K.CPSIEVVVVDISVPR.I
	1837.7980	1836.7907	1836.8175	-14.57	433	-	447	0	---	K.MYDSMQKPAFIFDGR.N + 2 Oxidation (M)
	1940.9366	1939.9293	1940.1194	-97.96	122	-	139	2	---	K.IVVEKSTVPVKTAEAIEK.I
	1975.9703	1974.9630	1974.9647	-0.83	358	-	374	0	---	K.ANLSIYDPQVSEDQIQR.D
	2020.0579	2019.0506	2019.0425	4.02	187	-	203	1	---	K.AIQALKDVYAQWVPEER.I + Trp->Kynurenin (W)
	2032.0402	2031.0329	2031.0425	-4.72	187	-	203	1	---	K.AIQALKDVYAQWVPEER.I + Oxidation (HW)
	2559.3108	2558.3035	2558.2976	2.31	352	-	374	1	---	K.GLLGDKANLSIYDPQVSEDQIQR.D
	1199.5710	1198.5637	1198.5870	-19.42	65	-	74	0	50	K.NLFFSTDVEK.H
	2020.0530	2019.0457	2019.0425	1.59	187	-	203	1	23	K.AIQALKDVYAQWVPEER.I + Trp->Kynurenin (W)
3390
	Solyc04g049350.2.1 Mass: 48148 Score: 161 Expect: 2.8e-012 Matches: 18
	Chorismate synthase (AHRD V1 **** A5APN1_VITVI); contains Interpro domain(s) IPR000453 Chorismate synthase
	Observed	Mr(expt)	Mr(calc)	ppm	Start		End	Miss	Ions	Peptide
	1057.5614	1056.5541	1056.5200	32.3	136	-	144	0	---	K.VEVPNTDQR.G
	1057.5614	1056.5541	1056.5200	32.3	136	-	144	0	---	K.VEVPNTDQR.G
	1103.5457	1102.5384	1102.6095	-64.43	366	-	374	2	---	R.KQQTVTRDK.H
	1192.5801	1191.5728	1191.5931	-17.04	383	-	392	1	---	R.GRHDPCVVPR.A
	1206.6747	1205.6674	1205.6768	-7.81	355	-	365	0	19	R.IGFKPTSTISR.K
	1206.6747	1205.6674	1205.6768	-7.79	355	-	365	0	---	R.IGFKPTSTISR.K
	1211.6139	1210.6066	1210.6306	-19.78	373	-	382	1	---	R.DKHETELIAR.G
	1318.6501	1317.6428	1317.6711	-21.48	260	-	272	0	---	R.GDSVGGVVTCIVR.N
	1573.8369	1572.8296	1572.8407	-7.01	258	-	272	1	---	R.VRGDSVGGVVTCIVR.N
	1573.8369	1572.8296	1572.8407	-7.01	258	-	272	1	16	R.VRGDSVGGVVTCIVR.N
	1687.9221	1686.9148	1686.9192	-2.61	277	-	292	1	---	R.GLGTPVFDKLEAELAK.A
	1687.9221	1686.9148	1686.9192	-2.59	277	-	292	1	48	R.GLGTPVFDKLEAELAK.A
	1704.8251	1703.8178	1703.8261	-4.86	338	-	354	0	25	R.SGGIQGGISNGEVINMR.I + Oxidation (M)
	1704.8251	1703.8178	1703.8261	-4.85	338	-	354	0	---	R.SGGIQGGISNGEVINMR.I + Oxidation (M)
	1798.8091	1797.8018	1797.9520	-83.52	260	-	276	1	---	R.GDSVGGVVTCIVRNLPR.G
	1940.9185	1939.9112	1940.0075	-49.65	367	-	382	2	---	K.QQTVTRDKHETELIAR.G + Oxidation (HW)
	2543.3010	2542.2937	2542.2875	2.45	120	-	144	1	---	K.ISSGTADGLTTGSPIKVEVPNTDQR.G
	2543.3010	2542.2938	2542.2875	2.46	120	-	144	1	18	K.ISSGTADGLTTGSPIKVEVPNTDQR.G
230
530
	Solyc08g079870.1.1 Mass: 79565 Score: 329 Expect: 4.4e-029 Matches: 29
	Subtilisin-like protease (AHRD V1 **-- Q9LWA3_SOLLC); contains Interpro domain(s) IPR015500 Peptidase S8, subtilisin-related IPR000209 Peptidase S8 and S53, subtilisin, kexin, sedolisin
	Observed	Mr(expt)	Mr(calc)	ppm	Start		End	Miss	Ions	Peptide
	1045.5640	1044.5567	1044.5498	6.61	180	-	188	1	---	K.CNNKLIGAR.S
	1085.5933	1084.5860	1084.5989	-11.86	380	-	389	1	---	R.RGSLTDPAIR.G
	1086.5800	1085.5727	1085.5757	-2.75	705	-	713	0	---	K.LTYQVTFSK.T
	1150.5548	1149.5475	1149.5601	-10.90	475	-	485	0	---	K.NAPMVAAFSSR.G
	1166.5485	1165.5412	1165.5550	-11.80	475	-	485	0	---	K.NAPMVAAFSSR.G + Oxidation (M)
	1380.6763	1379.6690	1379.6681	0.67	283	-	295	0	61	R.DNIAIGAYSATER.G
	1380.6763	1379.6690	1379.6681	0.69	283	-	295	0	---	R.DNIAIGAYSATER.G
	1434.7303	1433.7230	1433.7263	-2.28	620	-	631	0	---	K.YTDQQVGNLIQR.R
	1437.6919	1436.6846	1436.6354	34.3	368	-	379	1	---	K.NAKDPSETPYCR.R
	1590.8173	1589.8100	1589.8274	-10.93	620	-	632	1	---	K.YTDQQVGNLIQRR.V
	1595.7672	1594.7599	1594.8501	-56.55	392	-	406	0	---	K.IVLCSALGHVANVDK.G
	1782.8322	1781.8249	1781.8220	1.61	338	-	353	0	60	K.LGNGEEFEGESAYRPK.I
	1782.8322	1781.8249	1781.8220	1.64	338	-	353	0	---	K.LGNGEEFEGESAYRPK.I
	1821.9601	1820.9528	1820.9632	-5.72	431	-	449	0	39	K.SADAHVLPALVVSAADGTK.I
	1821.9601	1820.9528	1820.9632	-5.71	431	-	449	0	---	K.SADAHVLPALVVSAADGTK.I
	1864.0100	1863.0027	1863.0003	1.32	579	-	596	0	---	R.LLPADIYAIGAGHVNPSR.A
	1864.0100	1863.0027	1863.0003	1.33	579	-	596	0	96	R.LLPADIYAIGAGHVNPSR.A
	1935.9731	1934.9658	1934.9772	-5.87	412	-	430	0	---	K.DAGGVGMIIINPSQYGVTK.S + Oxidation (M)
	1935.9731	1934.9659	1934.9772	-5.84	412	-	430	0	15	K.DAGGVGMIIINPSQYGVTK.S + Oxidation (M)
	2079.1501	2078.1428	2078.1306	5.86	392	-	411	1	---	K.IVLCSALGHVANVDKGQAVK.D
	2182.0957	2181.0884	2181.0702	8.37	334	-	353	1	---	K.ATVKLGNGEEFEGESAYRPK.I
	2296.0727	2295.0655	2295.0722	-2.95	558	-	578	0	8	K.SAMMTTADTLNLANSPILDER.L + 2 Oxidation (M)
	2296.0728	2295.0655	2295.0722	-2.92	558	-	578	0	---	K.SAMMTTADTLNLANSPILDER.L + 2 Oxidation (M)
	2442.2920	2441.2847	2441.2703	5.91	218	-	242	0	---	K.GANVYGNADGTAVGVAPLAHIAIYK.V
	2507.2700	2506.2627	2506.2560	2.69	522	-	545	0	---	K.STFNIISGTSMSCPHLSGVAALLK.C + Oxidation (M)
	2844.4006	2843.3933	2843.3839	3.33	189	-	217	0	---	R.SYQLGNGSPIDSIGHGTHTASTAAGAFVK.G
	2844.4006	2843.3934	2843.3839	3.34	189	-	217	0	---	R.SYQLGNGSPIDSIGHGTHTASTAAGAFVK.G
	2890.4822	2889.4749	2889.4549	6.94	640	-	665	0	---	K.SILEAQLNYPSFSIFGLGSTPQTYTR.T
	2890.4822	2889.4749	2889.4549	6.94	640	-	665	0	---	K.SILEAQLNYPSFSIFGLGSTPQTYTR.T
709
	Solyc01g106260.2.1 Mass: 72060 Score: 106 Expect: 8.7e-007 Matches: 7
	Chaperone DnaK (AHRD V1 ***- A2Q199_MEDTR); contains Interpro domain(s) IPR012725 Chaperone DnaK
	Observed	Mr(expt)	Mr(calc)	ppm	Start		End	Miss	Ions	Peptide
	1533.8357	1532.8284	1532.7947	22.0	80	-	93	1	11	R.TTPSVVAFNQKGER.L
	1533.8357	1532.8284	1532.7947	22.0	80	-	93	1	---	R.TTPSVVAFNQKGER.L
	1550.8120	1549.8047	1549.7889	10.2	183	-	196	0	---	K.AVVTVPAYFNDAQR.Q
	1550.8120	1549.8047	1549.7889	10.2	183	-	196	0	58	K.AVVTVPAYFNDAQR.Q
	1585.8838	1584.8765	1584.8624	8.93	342	-	354	1	17	R.SKFETLVNHLIER.T
	1585.8838	1584.8765	1584.8624	8.93	342	-	354	1	---	R.SKFETLVNHLIER.T
	1686.9318	1685.9245	1685.9312	-3.94	286	-	300	2	---	R.TEGIDLSKDKLALQR.L
	1533.8357	1532.8284	1532.7947	22.0	80	-	93	1	31	R.TTPSVVAFNQKGER.L
841
	Solyc07g053280.2.1 Mass: 64192 Score: 61 Expect: 0.028 Matches: 11
	Ketol-acid reductoisomerase (AHRD V1 ***- D6QSY0_CATRO); contains Interpro domain(s) IPR016206 Ketol-acid reductoisomerase, plant
	Observed	Mr(expt)	Mr(calc)	ppm	Start		End	Miss	Ions	Peptide
	1062.5409	1061.5336	1061.5216	11.4	423	-	432	0	---	K.EGLPAFPMGK.I + Oxidation (M)
	1100.6105	1099.6032	1099.6060	-2.49	240	-	249	0	---	K.NISVIAVCPK.G
	1349.7058	1348.6985	1348.6987	-0.11	95	-	106	0	---	K.VTLAGNDEYIVR.G
	1349.7058	1348.6985	1348.6987	-0.10	95	-	106	0	27	K.VTLAGNDEYIVR.G
	1560.6628	1559.6555	1559.6709	-9.83	506	-	519	0	---	R.GVSFMVDNCSTTAR.L + Oxidation (M)
	1560.6628	1559.6556	1559.6709	-9.80	506	-	519	0	5	R.GVSFMVDNCSTTAR.L + Oxidation (M)
	1573.7803	1572.7730	1572.7824	-5.97	79	-	92	1	---	K.APASFDFETSVFKK.E
	1606.8330	1605.8257	1605.8362	-6.53	93	-	106	1	---	K.EKVTLAGNDEYIVR.G
	1629.7496	1628.7423	1628.7908	-29.79	419	-	432	1	---	R.FYEKEGLPAFPMGK.I + Oxidation (M)
	2086.0020	2084.9947	2084.9875	3.44	264	-	283	0	---	K.EVNGAGINSSFAVHQDIDGR.A
	2406.2251	2405.2178	2405.1975	8.44	529	-	549	0	---	R.FDYNLTQQALVAVDNNTPINR.D
903
	Solyc12g094620.1.1 Mass: 57054 Score: 333 Expect: 1.7e-029 Matches: 27
	Catalase (AHRD V1 ***- Q2PYW5_SOLTU); contains Interpro domain(s) IPR018028 Catalase related subgroup
	Observed	Mr(expt)	Mr(calc)	ppm	Start		End	Miss	Ions	Peptide
	1073.4849	1072.4776	1072.5050	-25.55	164	-	171	0	22	K.SHIQENWR.I + Trp->Kynurenin (W)
	1073.4849	1072.4776	1072.5050	-25.52	164	-	171	0	---	K.SHIQENWR.I + Trp->Kynurenin (W)
	1084.5149	1083.5076	1083.5349	-25.18	345	-	353	0	53	R.IFAYADTQR.H
	1084.5149	1083.5076	1083.5349	-25.17	345	-	353	0	---	R.IFAYADTQR.H
	1092.5209	1091.5136	1091.5247	-10.18	450	-	458	0	---	K.WVESLSDPR.V + Trp->Kynurenin (W)
	1117.4928	1116.4855	1116.4948	-8.32	164	-	171	0	---	K.SHIQENWR.I + Dioxidation (W); Oxidation (HW)
	1129.5923	1128.5850	1128.5887	-3.28	111	-	120	1	7	R.GSPESIRDIR.G
	1129.5923	1128.5850	1128.5887	-3.27	111	-	120	1	---	R.GSPESIRDIR.G
	1140.4171	1139.4098	1139.4587	-42.88	234	-	242	0	---	K.CMSEEEAIR.V + Oxidation (M)
	1169.5811	1168.5738	1168.6023	-24.35	92	-	102	0	---	R.APGAQTPVICR.F
	1192.5404	1191.5331	1191.5269	5.26	437	-	445	1	---	R.SWEPDRQDR.Y + Trp->Kynurenin (W)
	1204.5077	1203.5004	1203.5269	-21.96	437	-	445	1	---	R.SWEPDRQDR.Y + Oxidation (HW)
	1426.6904	1425.6831	1425.7140	-21.64	465	-	476	0	---	R.SIWISYLSQADK.S + Oxidation (HW)
	1474.7760	1473.7687	1473.7939	-17.11	51	-	62	2	---	K.LATFDREKIPER.V
	1474.7760	1473.7687	1473.7939	-17.11	51	-	62	2	16	K.LATFDREKIPER.V
	1551.8173	1550.8100	1550.8232	-8.48	38	-	50	0	---	R.GPVLLEDYYLIEK.L
	1557.7961	1556.7888	1556.8021	-8.51	356	-	369	0	---	R.IGPNYMQLPVNAPK.C + Oxidation (M)
	1557.7961	1556.7889	1556.8021	-8.49	356	-	369	0	53	R.IGPNYMQLPVNAPK.C + Oxidation (M)
	1609.8928	1608.8855	1608.8875	-1.25	292	-	305	0	---	K.TWPEDLLPLIPVGR.L + Trp->Kynurenin (W)
	1609.8928	1608.8855	1608.8875	-1.24	292	-	305	0	33	K.TWPEDLLPLIPVGR.L + Trp->Kynurenin (W)
	1759.8337	1758.8264	1758.8512	-14.07	201	-	215	0	---	R.HMEGFGVHAYQLINK.E + Oxidation (M)
	1937.9526	1936.9453	1936.9432	1.11	130	-	146	0	---	R.EGNFDLVGNNVPVFFNR.D
	1937.9526	1936.9454	1936.9432	1.13	130	-	146	0	76	R.EGNFDLVGNNVPVFFNR.D
	2233.1072	2232.0999	2232.2630	-73.06	292	-	310	1	---	K.TWPEDLLPLIPVGRLVLNR.N + Dioxidation (W)
	2265.0762	2264.0689	2264.0685	0.20	73	-	91	0	---	K.GFFEVTHDISHLTCADFLR.A
	2695.2966	2694.2893	2694.2861	1.21	68	-	91	1	---	R.GASAKGFFEVTHDISHLTCADFLR.A + Oxidation (HW)
	2787.4644	2786.4571	2786.4531	1.44	282	-	305	1	---	K.FDFDPLDVTKTWPEDLLPLIPVGR.L + Trp->Kynurenin (W)
987
	Solyc12g008630.1.1 Mass: 54869 Score: 190 Expect: 3.5e-015 Matches: 7
	Mitochondrial processing peptidase alpha subunit (AHRD V1 ***- Q948V5_MORAL); contains Interpro domain(s) IPR011237 Peptidase M16, core
	Observed	Mr(expt)	Mr(calc)	ppm	Start		End	Miss	Ions	Peptide
	1474.7644	1473.7571	1473.7423	10.1	139	-	153	0	---	R.EIEAIGGNVTASASR.E
	1682.8983	1681.8910	1681.9039	-7.66	62	-	76	1	---	K.LSPPLPDYVEPAKTR.I
	1866.9285	1865.9212	1865.9159	2.82	281	-	297	0	74	K.VSATEEPKPVYVGGDYR.C
	1866.9285	1865.9212	1865.9159	2.83	281	-	297	0	---	K.VSATEEPKPVYVGGDYR.C
	1937.9727	1936.9654	1936.9676	-1.14	434	-	450	1	---	R.MVASEDIGRQLLTYGER.K
	1995.0491	1994.0418	1994.0432	-0.73	400	-	417	0	88	K.ELIAVANPSEVDQVQLNR.A
	1995.0491	1994.0418	1994.0432	-0.71	400	-	417	0	---	K.ELIAVANPSEVDQVQLNR.A
1035
	Solyc03g031720.2.1 Mass: 44999 Score: 52 Expect: 0.23 Matches: 10
	RNA Binding Protein 45 (AHRD V1 **** Q9LEB4_NICPL); contains Interpro domain(s) IPR000504 RNA recognition motif, RNP-1
	Observed	Mr(expt)	Mr(calc)	ppm	Start		End	Miss	Ions	Peptide
	1070.5020	1069.4947	1069.4797	14.0	231	-	238	0	---	K.FCSTRPMR.I + Oxidation (M)
	1099.4869	1098.4796	1098.4917	-10.98	308	-	316	0	---	R.CGFVQFADR.S
	1099.4869	1098.4797	1098.4917	-10.94	308	-	316	0	16	R.CGFVQFADR.S
	1193.6710	1192.6637	1192.5724	76.6	147	-	157	0	---	R.LNWASLGSGEK.R + Dioxidation (W)
	1255.6471	1254.6398	1254.5928	37.5	307	-	316	1	---	K.RCGFVQFADR.S
	1301.7216	1300.7143	1300.7099	3.36	325	-	337	0	15	R.ALSGTQLGGQTIR.L
	1301.7216	1300.7143	1300.7099	3.39	325	-	337	0	---	R.ALSGTQLGGQTIR.L
	2145.9390	2144.9317	2144.9255	2.89	129	-	146	0	---	R.NLQTYNGSMMPNSEQPFR.L + 2 Oxidation (M)
	2270.0764	2269.0691	2269.0400	12.9	108	-	128	0	---	K.QSGQSEGYGFVEFISHAAAER.N
	2286.1614	2285.1541	2285.0349	52.2	108	-	128	0	---	K.QSGQSEGYGFVEFISHAAAER.N + Oxidation (HW)
1106
	Solyc09g008280.1.1 Mass: 43082 Score: 168 Expect: 5.5e-013 Matches: 8
	S-adenosylmethionine synthase (AHRD V1 ***- B5LAW6_CAPAN); contains Interpro domain(s) IPR002133 S-adenosylmethionine synthetase
	Observed	Mr(expt)	Mr(calc)	ppm	Start		End	Miss	Ions	Peptide
	1453.7463	1452.7390	1452.7474	-5.76	238	-	252	0	---	R.FVIGGPHGDAGLTGR.K
	1453.7463	1452.7391	1452.7474	-5.73	238	-	252	0	80	R.FVIGGPHGDAGLTGR.K
	1581.8539	1580.8466	1580.8423	2.69	238	-	253	1	4	R.FVIGGPHGDAGLTGRK.I
	1581.8539	1580.8466	1580.8423	2.71	238	-	253	1	---	R.FVIGGPHGDAGLTGRK.I
	1775.8730	1774.8657	1774.8638	1.07	223	-	237	0	---	K.YLDENTIFHLNPSGR.F
	1775.8730	1774.8658	1774.8638	1.09	223	-	237	0	77	K.YLDENTIFHLNPSGR.F
	2194.1555	2193.1482	2193.0889	27.1	160	-	177	1	---	K.TCPWLRPDGKTQVTVEYK.N + Oxidation (HW)
	2383.2859	2382.2786	2382.2656	5.48	92	-	113	0	---	K.VLVNIEQQSPDIAQGVHGHLTK.K
1181
	Solyc09g064370.2.1 Mass: 42002 Score: 83 Expect: 0.00019 Matches: 9
	Alcohol dehydrogenase (AHRD V1 **** Q1HQD0_BOMMO); contains Interpro domain(s) IPR014183 Alcohol dehydrogenase class III/S-(hydroxymethyl)glutathione dehydrogenase
	Observed	Mr(expt)	Mr(calc)	ppm	Start		End	Miss	Ions	Peptide
	1265.6510	1264.6437	1264.6452	-1.16	240	-	250	0	---	K.NFGVTEFINPK.E
	1265.6510	1264.6437	1264.6452	-1.16	240	-	250	0	40	K.NFGVTEFINPK.E
	1464.7717	1463.7644	1463.7773	-8.76	238	-	250	1	---	R.AKNFGVTEFINPK.E
	1475.7494	1474.7421	1474.8079	-44.57	63	-	74	1	---	R.VSSHVFLVMRLR.G + Oxidation (HW); Oxidation (M)
	1519.8356	1518.8283	1518.8406	-8.09	225	-	237	2	28	R.IIGIDIDSKKFDR.A
	1519.8356	1518.8283	1518.8406	-8.07	225	-	237	2	---	R.IIGIDIDSKKFDR.A
	2217.1023	2216.0950	2216.0936	0.64	39	-	57	1	---	R.VKVLYTALCHTDAYTWSGK.L + Trp->Kynurenin (W)
	2233.1003	2232.0930	2232.0885	2.02	39	-	57	1	---	R.VKVLYTALCHTDAYTWSGK.L + Oxidation (HW); Trp->Kynurenin (W)
	2247.2073	2246.2000	2246.1252	33.3	345	-	363	1	---	K.EIKVDEYITHNMTLADINK.A
1181
	Solyc05g008600.2.1 Mass: 43211 Score: 61 Expect: 0.025 Matches: 14
	Fructose-bisphosphate aldolase (AHRD V1 ***- B9SJY9_RICCO); contains Interpro domain(s) IPR000741 Fructose-bisphosphate aldolase, class-I
	Observed	Mr(expt)	Mr(calc)	ppm	Start		End	Miss	Ions	Peptide
	1081.5320	1080.5247	1080.4950	27.5	387	-	395	1	---	K.GMFVKGYTY.- + Oxidation (M)
	1119.6075	1118.6002	1118.6084	-7.32	129	-	137	1	---	K.FVDVLRDQK.I
	1123.5354	1122.5281	1122.6046	-68.16	176	-	184	2	---	K.QGARFAKWR.T + Trp->Kynurenin (W)
	1123.5354	1122.5281	1122.6046	-68.16	176	-	184	2	---	K.QGARFAKWR.T + Trp->Kynurenin (W)
	1373.6991	1372.6918	1372.6946	-2.04	80	-	92	0	---	R.LASIGLDNTEANR.Q
	1373.6991	1372.6918	1372.6946	-2.04	80	-	92	0	2	R.LASIGLDNTEANR.Q
	1515.8141	1514.8068	1514.8052	1.04	65	-	79	1	33	R.GILAIDESNATAGKR.L
	1515.8141	1514.8068	1514.8052	1.05	65	-	79	1	---	R.GILAIDESNATAGKR.L
	1631.7666	1630.7593	1630.7812	-13.40	345	-	358	0	---	K.TWQGRPENVDAAQR.A + Trp->Kynurenin (W)
	2194.2664	2193.2591	2193.1767	37.6	345	-	363	1	---	K.TWQGRPENVDAAQRALLIR.A
	2210.0886	2209.0813	2209.0862	-2.20	366	-	386	2	---	K.ANSLAQLGKYSAEGESEEAKK.G
	2281.1948	2280.1875	2280.1233	28.2	364	-	385	2	---	R.AKANSLAQLGKYSAEGESEEAK.K
	2695.3035	2694.2962	2694.4428	-54.40	183	-	207	2	---	K.WRTVVSIPCGPSALAVKEAAWGLAR.Y
	3073.6028	3072.5955	3072.5768	6.11	208	-	235	0	---	R.YAAISQDNGLVPIVEPEILLDGDHPIER.T
1242
	Solyc03g120010.2.1 Mass: 38967 Score: 49 Expect: 0.42 Matches: 11
	Eukaryotic translation initiation factor 3 subunit 2 (AHRD V1 **-- B6SSB6_MAIZE); contains Interpro domain(s) IPR017986 WD40 repeat, region
	Observed	Mr(expt)	Mr(calc)	ppm	Start		End	Miss	Ions	Peptide
	1410.7401	1409.7328	1409.7415	-6.18	128	-	139	0	---	R.IFDLNRPDAPPR.E
	1410.7401	1409.7328	1409.7415	-6.17	128	-	139	0	21	R.IFDLNRPDAPPR.E
	1502.7278	1501.7205	1501.7637	-28.75	72	-	86	1	---	K.HALRAASASADFSAK.L
	1688.9222	1687.9149	1687.7923	72.7	62	-	75	1	---	K.GAVWSCCLDKHALR.A + Oxidation (HW)
	1810.7921	1809.7848	1809.8931	-59.81	223	-	238	1	---	K.SHELPCKVESASLEPK.F
	1816.7928	1815.7855	1815.7911	-3.09	278	-	295	0	---	R.FSPGGESYASGSEDGTIR.I
	1816.7929	1815.7856	1815.7911	-3.06	278	-	295	0	12	R.FSPGGESYASGSEDGTIR.I
	1826.7920	1825.7847	1825.8880	-56.55	223	-	238	1	---	K.SHELPCKVESASLEPK.F + Oxidation (HW)
	1853.9141	1852.9068	1852.9108	-2.15	87	-	102	0	---	K.LWDALTGDVLHSFDHK.H
	2233.0823	2232.0750	2232.0422	14.7	212	-	229	1	---	K.FWDANHFGLVKSHELPCK.V + 3 Oxidation (HW)
	2249.0764	2248.0691	2248.0371	14.2	212	-	229	1	---	K.FWDANHFGLVKSHELPCK.V + Dioxidation (W); 2 Oxidation (HW)
1320
1470
	Solyc03g115990.1.1 Mass: 43563 Score: 313 Expect: 1.7e-027 Matches: 20
	Malate dehydrogenase (AHRD V1 **** O48906_MEDSA); contains Interpro domain(s) IPR010097 Malate dehydrogenase, NAD-dependent, eukaryotes and gamma proteobacteria
	Observed	Mr(expt)	Mr(calc)	ppm	Start		End	Miss	Ions	Peptide
	1219.6949	1218.6876	1218.6972	-7.90	235	-	245	0	---	K.LFGVTTLDVVR.A
	1219.6950	1218.6877	1218.6972	-7.86	235	-	245	0	22	K.LFGVTTLDVVR.A
	1276.7739	1275.7666	1275.7663	0.23	161	-	173	0	---	K.GVNVVVIPAGVPR.K
	1347.7911	1346.7838	1346.7922	-6.22	234	-	245	1	---	K.KLFGVTTLDVVR.A
	1347.7911	1346.7839	1346.7922	-6.19	234	-	245	1	59	K.KLFGVTTLDVVR.A
	1375.7052	1374.6979	1374.7143	-11.92	180	-	191	0	---	R.DDLFNINANIVK.T
	1375.7052	1374.6979	1374.7143	-11.92	180	-	191	0	58	R.DDLFNINANIVK.T
	1484.7051	1483.6978	1483.7089	-7.47	311	-	326	0	26	K.AGAGSATLSMAYAAAR.F + Oxidation (M)
	1484.7051	1483.6978	1483.7089	-7.46	311	-	326	0	---	K.AGAGSATLSMAYAAAR.F + Oxidation (M)
	1747.8953	1746.8880	1746.9152	-15.56	396	-	412	2	---	K.SSIEKGTGFVQKEPVAA.-
	1777.0720	1776.0647	1776.0873	-12.71	96	-	114	0	---	K.VAILGASGGIGQPLALLVK.M
	1777.0720	1776.0647	1776.0873	-12.70	96	-	114	0	26	K.VAILGASGGIGQPLALLVK.M
	1921.9915	1920.9842	1920.9866	-1.25	115	-	131	0	---	K.MSPLVSELNLYDIANVK.G + Oxidation (M)
	2007.1230	2006.1157	2006.1201	-2.17	228	-	245	2	---	K.GVYDPKKLFGVTTLDVVR.A
	2062.0630	2061.0557	2061.0677	-5.80	174	-	191	1	---	R.KPGMTRDDLFNINANIVK.T + Oxidation (M)
	2081.0437	2080.0364	2080.0324	1.92	281	-	298	0	---	K.TKPSTTFTDEEVQELTVR.I
	2081.0437	2080.0364	2080.0324	1.92	281	-	298	0	82	K.TKPSTTFTDEEVQELTVR.I
	2180.0669	2179.0596	2179.0644	-2.20	366	-	385	0	---	K.NGVEALISSDLQGLSEYEQK.A
	2326.3643	2325.3570	2325.3672	-4.37	258	-	280	0	---	R.LIDVDVPVVGGHAGITILPLLSK.T
	3038.3813	3037.3740	3037.3651	2.92	334	-	360	0	---	R.ALDGDSDVYECAFVQSDISELPFFASR.I
1849
	Solyc06g059740.2.1 Mass: 42582 Score: 129 Expect: 4.4e-009 Matches: 16
	Alcohol dehydrogenase 2 (AHRD V1 **** Q84UY3_PETHY); contains Interpro domain(s) IPR002085 Alcohol dehydrogenase superfamily, zinc-containing
	Observed	Mr(expt)	Mr(calc)	ppm	Start		End	Miss	Ions	Peptide
	1057.5533	1056.5460	1056.5927	-44.22	227	-	236	0	---	R.IIGVDLNASR.F
	1137.5798	1136.5725	1136.5866	-12.41	243	-	252	0	---	K.FGVTEFVNPK.D
	1186.5791	1185.5718	1185.5931	-17.94	324	-	333	0	---	K.GTFFGNYKPR.S
	1186.5791	1185.5718	1185.5931	-17.94	324	-	333	0	31	K.GTFFGNYKPR.S
	1240.6213	1239.6140	1239.6360	-17.73	311	-	320	0	---	K.THPLNFLNER.T
	1240.6213	1239.6141	1239.6360	-17.70	311	-	320	0	41	K.THPLNFLNER.T
	1265.6763	1264.6690	1264.6816	-9.95	242	-	252	1	11	K.KFGVTEFVNPK.D
	1265.6763	1264.6690	1264.6816	-9.93	242	-	252	1	---	K.KFGVTEFVNPK.D
	1660.8855	1659.8782	1659.8944	-9.74	227	-	241	1	---	R.IIGVDLNASRFEQAK.K
	1660.8855	1659.8782	1659.8944	-9.74	227	-	241	1	---	R.IIGVDLNASRFEQAK.K
	1788.9702	1787.9629	1787.9893	-14.78	227	-	242	2	---	R.IIGVDLNASRFEQAKK.F
	1874.0212	1873.0139	1873.0058	4.36	200	-	220	0	---	K.GSSVAIFGLGAVGLAAAEGAR.I
	1874.0212	1873.0140	1873.0058	4.38	200	-	220	0	9	K.GSSVAIFGLGAVGLAAAEGAR.I
	1940.9211	1939.9138	1939.8727	21.2	112	-	127	1	---	K.SEESNMCSLLRINTDR.G + Oxidation (M)
	2225.1086	2224.1013	2224.0318	31.3	253	-	272	0	---	K.DYSKPVQEVIAEMTDGGVDR.S + Oxidation (M)
	2696.2937	2695.2864	2695.1571	48.0	106	-	127	2	---	K.DCAHCKSEESNMCSLLRINTDR.G
2435
2632
936
2860
3219
	Solyc12g055800.1.1 Mass: 68798 Score: 186 Expect: 8.7e-015 Matches: 25
	V-type ATP synthase alpha chain (AHRD V1 ***- VATA_METTH); contains Interpro domain(s) IPR005725 ATPase, V1 complex, subunit A
	Observed	Mr(expt)	Mr(calc)	ppm	Start		End	Miss	Ions	Peptide
	1014.4975	1013.4902	1013.5216	-30.92	168	-	177	0	---	R.VALPPDAMGK.I + Oxidation (M)
	1062.5669	1061.5596	1061.5618	-2.03	115	-	123	1	---	K.RSGDVYIPR.G
	1141.5530	1140.5457	1140.5927	-41.23	385	-	394	1	---	R.LASFYERAGK.V
	1141.5530	1140.5457	1140.5927	-41.21	385	-	394	1	---	R.LASFYERAGK.V
	1142.5740	1141.5667	1141.5880	-18.65	607	-	616	0	---	K.LHDDLVAGFR.N
	1179.5739	1178.5666	1178.5972	-25.92	133	-	141	0	---	K.DILWEFQPK.K + Trp->Kynurenin (W)
	1255.6971	1254.6898	1254.6932	-2.68	223	-	234	0	---	K.LAADTPLLTGQR.V
	1291.6472	1290.6399	1290.6680	-21.76	357	-	367	1	---	R.WAEALREISGR.L + Trp->Kynurenin (W)
	1303.6804	1302.6731	1302.6680	3.92	357	-	367	1	---	R.WAEALREISGR.L + Oxidation (HW)
	1335.7305	1334.7232	1334.7306	-5.55	48	-	59	0	---	R.VGHDNLIGEIIR.L
	1378.6731	1377.6658	1377.7075	-30.24	204	-	214	0	---	K.QVTMLQTWPVR.S + Oxidation (M); Trp->Kynurenin (W)
	1561.7633	1560.7560	1560.7930	-23.68	312	-	326	0	---	R.TTLVANTSNMPVAAR.E + Oxidation (M)
	1733.8671	1732.8598	1732.8672	-4.26	327	-	341	0	---	R.EASIYTGITIAEYFR.D
	1733.8671	1732.8598	1732.8672	-4.24	327	-	341	0	---	R.EASIYTGITIAEYFR.D
	1801.9415	1800.9342	1800.9271	3.97	546	-	560	0	---	R.NIIHFYNLANQAVER.G
	1801.9415	1800.9343	1800.9271	3.98	546	-	560	0	54	R.NIIHFYNLANQAVER.G
	1811.8473	1810.8400	1810.8559	-8.80	368	-	384	0	50	R.LAEMPADSGYPAYLAAR.L + Oxidation (M)
	1811.8473	1810.8400	1810.8559	-8.79	368	-	384	0	---	R.LAEMPADSGYPAYLAAR.L + Oxidation (M)
	2058.0388	2057.0315	2057.0833	-25.19	124	-	141	1	---	R.GVSVPALDKDILWEFQPK.K + Oxidation (HW)
	2060.0342	2059.0269	2059.0473	-9.92	585	-	603	1	---	R.LVSQKFEDPAEGEDVLVGK.F
	2097.1301	2096.1228	2096.1113	5.48	484	-	501	1	---	R.EVLQREDDLNEIVQLVGK.D
	2190.0649	2189.0576	2189.1745	-53.40	442	-	459	2	---	K.LAQRKHFPSVNWLISYSK.Y + Oxidation (HW)
	2238.1235	2237.1162	2237.1184	-0.99	26	-	47	1	---	R.KVSGPVVVADGMGGAAMYELVR.V + 2 Oxidation (M)
	2411.1494	2410.1421	2410.1481	-2.48	460	-	479	1	---	K.YSGALESFYEKFDPDFINIR.T
	2411.1494	2410.1421	2410.1481	-2.48	460	-	479	1	1	K.YSGALESFYEKFDPDFINIR.T
3242
	Solyc06g005940.2.1 Mass: 56103 Score: 168 Expect: 5.5e-013 Matches: 22
	Protein disulfide isomerase (AHRD V1 **** Q6IV17_IPOBA); contains Interpro domain(s) IPR005792 Protein disulphide isomerase
	Observed	Mr(expt)	Mr(calc)	ppm	Start		End	Miss	Ions	Peptide
	1038.6073	1037.6000	1037.5982	1.78	201	-	210	0	---	R.GGPVNKPTLR.L
	1038.6073	1037.6000	1037.5982	1.78	201	-	210	0	22	R.GGPVNKPTLR.L
	1076.5469	1075.5396	1075.5410	-1.32	116	-	124	1	---	K.KVQDYNGPR.E
	1178.6829	1177.6756	1177.6706	4.23	125	-	135	1	---	R.EAAGIVSYLKK.Q
	1179.6281	1178.6208	1178.5978	19.5	489	-	497	1	---	K.SIQQRMNFR.G
	1227.6215	1226.6142	1226.6183	-3.30	173	-	182	0	---	K.FENYLTLAEK.L
	1323.6836	1322.6763	1322.6870	-8.10	98	-	108	0	---	K.QYEIQGFPTIK.I
	1336.6162	1335.6089	1335.6095	-0.46	185	-	196	0	---	R.GEFDFAHTVDAK.H
	1452.7146	1451.7073	1451.7144	-4.85	360	-	372	0	---	K.SEPIPEVNDEPVK.V
	1524.6957	1523.6884	1523.6852	2.14	85	-	97	1	---	K.YDANDEANRELSK.Q
	1581.8094	1580.8021	1580.8232	-13.36	373	-	385	1	---	K.VVVRDTLQDMVYK.S + Oxidation (M)
	1605.8021	1604.7948	1604.7947	0.07	183	-	196	1	---	K.LRGEFDFAHTVDAK.H
	1605.8021	1604.7948	1604.7947	0.08	183	-	196	1	23	K.LRGEFDFAHTVDAK.H
	1634.8718	1633.8645	1633.8675	-1.83	69	-	84	0	---	K.AASELSSHDPPIVLAK.Y
	1845.9668	1844.9595	1844.9672	-4.17	332	-	347	1	---	K.YIKDHVEPDAIAAYLK.D
	1906.0383	1905.0310	1905.0207	5.40	360	-	376	1	---	K.SEPIPEVNDEPVKVVVR.D
	1906.0383	1905.0311	1905.0207	5.42	360	-	376	1	62	K.SEPIPEVNDEPVKVVVR.D
	2211.1050	2210.0977	2210.1374	-17.94	427	-	444	2	---	K.LDMTQPQMISRKVTLMFR.D + Oxidation (M)
	2428.2854	2427.2781	2427.2785	-0.14	404	-	426	0	---	K.SLAPILDEVAVSFESDPDVLIAK.L
	2829.3711	2828.3638	2828.3616	0.77	85	-	108	2	---	K.YDANDEANRELSKQYEIQGFPTIK.I
	2829.3711	2828.3638	2828.3616	0.77	85	-	108	2	---	K.YDANDEANRELSKQYEIQGFPTIK.I
	3015.5481	3014.5408	3014.5429	-0.70	266	-	291	2	---	K.ALLFVNFSSEFDAFKSKYNDVAVIYK.G
3275
3305
	Solyc12g008630.1.1 Mass: 54869 Score: 76 Expect: 0.00083 Matches: 5
	Mitochondrial processing peptidase alpha subunit (AHRD V1 ***- Q948V5_MORAL); contains Interpro domain(s) IPR011237 Peptidase M16, core
	Observed	Mr(expt)	Mr(calc)	ppm	Start		End	Miss	Ions	Peptide
	1682.9119	1681.9046	1681.9039	0.43	62	-	76	1	---	K.LSPPLPDYVEPAKTR.I
	1866.9244	1865.9171	1865.9159	0.64	281	-	297	0	---	K.VSATEEPKPVYVGGDYR.C
	1866.9244	1865.9172	1865.9159	0.66	281	-	297	0	29	K.VSATEEPKPVYVGGDYR.C
	1995.0406	1994.0333	1994.0432	-4.97	400	-	417	0	---	K.ELIAVANPSEVDQVQLNR.A
	1995.0406	1994.0334	1994.0432	-4.95	400	-	417	0	34	K.ELIAVANPSEVDQVQLNR.A
	1866.9244	1865.9171	1865.9159	0.64	281	-	297	0	31	K.VSATEEPKPVYVGGDYR.C
	1995.0406	1994.0333	1994.0432	-4.97	400	-	417	0	40	K.ELIAVANPSEVDQVQLNR.A
3340
	Solyc07g006790.2.1 Mass: 60282 Score: 179 Expect: 4.4e-014 Matches: 22
	Dihydrolipoyllysine-residue acetyltransferase component of pyruvate dehydrogenase complex (AHRD V1 **** A4TXZ0_9PROT); contains Interpro domain(s) IPR006257 Dihydrolipoamide acetyltransferase, long form
	Observed	Mr(expt)	Mr(calc)	ppm	Start		End	Miss	Ions	Peptide
	1074.5289	1073.5216	1073.6193	-90.96	13	-	22	1	---	K.KIGSSSNLIR.C
	1165.5836	1164.5763	1164.5663	8.65	503	-	513	0	---	R.VLPGSSEGEYK.F
	1265.6342	1264.6269	1264.6009	20.5	543	-	553	0	---	K.GYIENPESMLL.-
	1265.6342	1264.6269	1264.6009	20.6	543	-	553	0	---	K.GYIENPESMLL.-
	1302.6990	1301.6917	1301.6939	-1.67	365	-	377	1	---	R.SKLNALQEASGGK.K
	1475.7679	1474.7606	1474.7351	17.3	1	-	12	1	---	-.MTYATHVLRHSK.K + Oxidation (HW); Oxidation (M)
	1492.7971	1491.7898	1491.7933	-2.31	294	-	306	1	---	R.IVKADIEDYLASR.G
	1492.7971	1491.7898	1491.7933	-2.30	294	-	306	1	42	R.IVKADIEDYLASR.G
	1582.8597	1581.8524	1581.8726	-12.74	273	-	286	1	---	R.KIAEDNNIPLTNIK.G
	1602.8451	1601.8378	1601.8624	-15.35	438	-	452	1	---	K.GLSSISEEVKNLAQK.A
	1657.7975	1656.7902	1656.7058	50.9	514	-	527	0	---	K.FASMMSVTLSCDHR.V + Oxidation (M)
	1667.0276	1666.0203	1666.0141	3.74	379	-	394	1	---	K.LSVNDLVIKAAALALR.K
	1677.8649	1676.8576	1676.9097	-31.05	294	-	308	2	---	R.IVKADIEDYLASRGK.E
	1777.9000	1776.8927	1776.8894	1.88	317	-	332	0	---	K.ADTSLDYTDIPVAQIR.K
	1777.9000	1776.8927	1776.8894	1.89	317	-	332	0	65	K.ADTSLDYTDIPVAQIR.K
	1795.1230	1794.1157	1794.1091	3.72	379	-	395	2	---	K.LSVNDLVIKAAALALRK.V
	1867.9189	1866.9116	1866.8683	23.2	395	-	409	1	---	R.KVPQCNSSWTNDYIR.Q
	1867.9190	1866.9117	1866.9622	-27.06	94	-	110	1	---	R.TTIAPCTSTGSISFIRR.S
	2225.1167	2224.1094	2224.0919	7.86	49	-	67	2	---	R.CHSGLISGERHNIPKSFNR.C + Oxidation (HW)
	2237.1943	2236.1870	2236.1811	2.64	273	-	293	2	---	R.KIAEDNNIPLTNIKGTGPEGR.I
	2468.2954	2467.2881	2467.2958	-3.12	232	-	255	1	---	K.APASSPPPPKEEVAEKPVTPSQPK.V
	2468.2954	2467.2881	2467.2958	-3.12	232	-	255	1	19	K.APASSPPPPKEEVAEKPVTPSQPK.V
3367
	Solyc03g007670.2.1 Mass: 41390 Score: 140 Expect: 3.5e-010 Matches: 13
	SGT1 (AHRD V1 **-- Q2HPC2_SOLTU); contains Interpro domain(s) IPR007699 SGS
	Observed	Mr(expt)	Mr(calc)	ppm	Start		End	Miss	Ions	Peptide
	1045.5640	1044.5567	1044.5352	20.6	285	-	292	1	---	K.LRNVDWDK.L
	1189.5436	1188.5363	1188.5267	8.08	233	-	241	1	---	K.CRYEVMSTK.I + Oxidation (M)
	1366.6931	1365.6858	1365.7041	-13.37	306	-	317	1	---	K.LDGDAALNKFFR.D
	1366.6931	1365.6858	1365.7041	-13.36	306	-	317	1	8	K.LDGDAALNKFFR.D
	1467.8159	1466.8086	1466.8093	-0.43	91	-	105	0	---	K.AALEIGASLAPGELR.F
	1467.8159	1466.8086	1466.8093	-0.41	91	-	105	0	51	K.AALEIGASLAPGELR.F
	1496.6523	1495.6450	1495.6539	-5.93	318	-	329	1	---	R.DIYQDADEDTRR.A
	1496.6523	1495.6451	1495.6539	-5.91	318	-	329	1	55	R.DIYQDADEDTRR.A
	1586.8176	1585.8103	1585.8212	-6.87	35	-	48	1	---	K.NPELFADRAQANIK.L
	2194.1877	2193.1804	2193.0082	78.5	330	-	348	1	---	R.AMMKSFVESNGTVLSTNWK.E + Dioxidation (W); 2 Oxidation (M)
	2383.2605	2382.2532	2382.2372	6.73	172	-	190	1	---	K.YRHEFYQKPEEVVVTIFAK.G
	2680.2808	2679.2735	2679.2884	-5.55	330	-	353	2	---	R.AMMKSFVESNGTVLSTNWKEVGTK.K + 2 Oxidation (M); Trp->Kynurenin (W)
	2752.3420	2751.3347	2751.3643	-10.76	11	-	34	0	---	K.EAFIDDHFELAVDLYTQAITLSPK.N + Oxidation (HW)
3392
	Solyc01g107590.2.1 Mass: 39521 Score: 280 Expect: 3.5e-024 Matches: 25
	Cinnamyl alcohol dehydrogenase (AHRD V1 **** C1IC55_GOSHI); contains Interpro domain(s) IPR002085 Alcohol dehydrogenase superfamily, zinc-containing
	Observed	Mr(expt)	Mr(calc)	ppm	Start		End	Miss	Ions	Peptide
	1107.5706	1106.5633	1106.5642	-0.76	317	-	326	0	---	K.GVTSQIEMVK.M + Oxidation (M)
	1127.5674	1126.5601	1126.5692	-8.10	294	-	304	0	---	K.SITGSFIGSMK.E
	1275.5100	1274.5027	1274.5271	-19.13	327	-	336	0	---	K.MDYINTAMER.L + 2 Oxidation (M)
	1275.5100	1274.5027	1274.5271	-19.12	327	-	336	0	---	K.MDYINTAMER.L + 2 Oxidation (M)
	1277.6711	1276.6638	1276.6663	-1.97	346	-	357	1	---	R.FVVDVAGSKLDQ.-
	1291.6047	1290.5974	1290.5914	4.64	305	-	314	0	---	K.ETEEVLHFCK.E
	1367.7335	1366.7262	1366.7391	-9.45	184	-	198	0	---	R.GGILGLGGVGHMGVK.I + Oxidation (M)
	1367.7335	1366.7262	1366.7391	-9.43	184	-	198	0	57	R.GGILGLGGVGHMGVK.I + Oxidation (M)
	1484.7113	1483.7040	1483.7089	-3.31	202	-	215	0	---	K.AMGHHVTVISSSDK.K + Oxidation (M)
	1545.8079	1544.8006	1544.8055	-3.16	87	-	101	0	---	K.VGDIVGVGLLVGCCK.T
	1548.7678	1547.7605	1547.7290	20.4	305	-	316	1	---	K.ETEEVLHFCKEK.G
	1582.8112	1581.8039	1581.8039	0.01	17	-	30	0	105	R.DPSGILSPYTYTLR.N
	1582.8112	1581.8039	1581.8039	0.04	17	-	30	0	---	R.DPSGILSPYTYTLR.N
	1596.8314	1595.8241	1595.8308	-4.16	344	-	357	2	---	R.YRFVVDVAGSKLDQ.-
	1596.8314	1595.8241	1595.8308	-4.15	344	-	357	2	6	R.YRFVVDVAGSKLDQ.-
	1645.7465	1644.7392	1644.7487	-5.76	327	-	339	1	---	K.MDYINTAMERLEK.N + 2 Oxidation (M)
	1828.8969	1827.8896	1827.8760	7.41	41	-	55	0	---	K.ILYCGLCHSDVHQVK.N
	1828.8969	1827.8896	1827.8760	7.44	41	-	55	0	---	K.ILYCGLCHSDVHQVK.N
	1940.9323	1939.9250	1940.0149	-46.35	199	-	216	2	---	K.IAKAMGHHVTVISSSDKK.R + Oxidation (HW); Oxidation (M)
	1956.8698	1955.8625	1955.8652	-1.35	102	-	116	1	---	K.TCRPCKQDIEQYCAK.K
	2219.0398	2218.0325	2218.0026	13.5	218	-	237	0	---	R.QEALDHLGADDYLVSSDNEK.M
	2375.1284	2374.1211	2374.1037	7.35	217	-	237	1	---	K.RQEALDHLGADDYLVSSDNEK.M
	2375.1284	2374.1211	2374.1037	7.36	217	-	237	1	24	K.RQEALDHLGADDYLVSSDNEK.M
	2416.1597	2415.1524	2415.1450	3.06	294	-	314	1	---	K.SITGSFIGSMKETEEVLHFCK.E + Oxidation (M)
	2477.3130	2476.3057	2476.3256	-8.02	271	-	292	0	---	K.LILMGVINTPLQFVSPMVMLGR.K + 3 Oxidation (M)
302
575
	Solyc01g103450.2.1 Mass: 74965 Score: 286 Expect: 8.7e-025 Matches: 27
	Chaperone DnaK (AHRD V1 ***- Q1SKX2_MEDTR); contains Interpro domain(s) IPR012725 Chaperone DnaK
	Observed	Mr(expt)	Mr(calc)	ppm	Start		End	Miss	Ions	Peptide
	1150.5703	1149.5630	1149.5778	-12.86	580	-	588	2	---	R.FAQEDKEKR.D
	1150.5703	1149.5630	1149.5778	-12.85	580	-	588	2	---	R.FAQEDKEKR.D
	1165.6901	1164.6828	1164.6179	55.7	294	-	303	0	---	R.IVDWLAASFK.R + Oxidation (HW)
	1309.7186	1308.7113	1308.7190	-5.87	294	-	304	1	---	R.IVDWLAASFKR.D + Trp->Kynurenin (W)
	1309.7186	1308.7114	1308.7190	-5.85	294	-	304	1	7	R.IVDWLAASFKR.D + Trp->Kynurenin (W)
	1321.7073	1320.7000	1320.7190	-14.37	294	-	304	1	---	R.IVDWLAASFKR.D + Oxidation (HW)
	1420.7388	1419.7315	1419.7358	-3.01	172	-	184	0	80	K.SFAAEEISAQVLR.K
	1420.7388	1419.7315	1419.7358	-2.99	172	-	184	0	---	K.SFAAEEISAQVLR.K
	1548.8383	1547.8310	1547.8307	0.17	172	-	185	1	41	K.SFAAEEISAQVLRK.L
	1548.8383	1547.8310	1547.8307	0.20	172	-	185	1	---	K.SFAAEEISAQVLRK.L
	1562.7896	1561.7823	1561.7671	9.75	52	-	66	1	---	R.GNNGGYAPMRVVAEK.V
	1566.7938	1565.7865	1565.7838	1.73	201	-	214	0	---	K.AVVTVPAYFNDSQR.T
	1578.7872	1577.7799	1577.7620	11.4	52	-	66	1	---	R.GNNGGYAPMRVVAEK.V + Oxidation (M)
	1579.7968	1578.7895	1578.8042	-9.30	120	-	133	0	---	R.QAVVNPENTFFSVK.R
	1581.7675	1580.7602	1580.7504	6.19	361	-	373	1	---	R.GKFEELCSDLLDR.L
	1665.7643	1664.7570	1664.7166	24.3	688	-	703	0	---	K.GPDGNDVIDADFTDSK.-
	1678.8417	1677.8344	1677.8937	-35.35	186	-	200	2	---	K.LVDDASKFLNDKVSK.A
	1723.8743	1722.8670	1722.8828	-9.16	231	-	246	0	---	R.IINEPTAASLAYGFEK.K
	1735.9116	1734.9043	1734.9053	-0.57	120	-	134	1	---	R.QAVVNPENTFFSVKR.F
	1735.9116	1734.9043	1734.9053	-0.56	120	-	134	1	17	R.QAVVNPENTFFSVKR.F
	1741.9490	1740.9417	1740.9370	2.72	305	-	319	2	---	R.DEGIDLLKDKQALQR.L
	1807.9459	1806.9386	1806.9364	1.26	387	-	403	0	---	K.LSFSDIDEVILVGGSTR.I
	1807.9459	1806.9386	1806.9364	1.27	387	-	403	0	31	K.LSFSDIDEVILVGGSTR.I
	1851.9662	1850.9589	1850.9778	-10.18	231	-	247	1	---	R.IINEPTAASLAYGFEKK.S
	2030.0488	2029.0415	2029.0328	4.32	554	-	572	1	---	K.KQDITITGASTLPGDEVER.M
	2030.0488	2029.0416	2029.0328	4.33	554	-	572	1	65	K.KQDITITGASTLPGDEVER.M
	2437.1792	2436.1719	2436.1769	-2.03	481	-	503	0	---	K.SEVFSTAADGQTSVEINVLQGER.E
730
	Solyc07g044840.2.1 Mass: 61275 Score: 193 Expect: 1.7e-015 Matches: 23
	2 3-bisphosphoglycerate-independent phosphoglycerate mutase (AHRD V1 **** B9S1V6_RICCO); contains Interpro domain(s) IPR005995 Phosphoglycerate mutase, 2,3-bisphosphoglycerate-independent
	Observed	Mr(expt)	Mr(calc)	ppm	Start		End	Miss	Ions	Peptide
	1060.5938	1059.5865	1059.5746	11.2	401	-	409	1	---	K.MKALEIAER.A
	1179.6201	1178.6128	1178.5754	31.8	1	-	11	1	---	-.MGSSGDAWKLK.D
	1188.6160	1187.6087	1187.6186	-8.36	331	-	340	0	42	K.YLVSPPEIDR.T
	1188.6160	1187.6087	1187.6186	-8.33	331	-	340	0	---	K.YLVSPPEIDR.T
	1323.6605	1322.6532	1322.6255	21.0	214	-	223	1	---	R.YENDWDVVKR.G
	1334.8888	1333.8815	1333.7619	89.7	54	-	64	2	---	K.KGAPEHWRLIK.A
	1442.7720	1441.7647	1441.7677	-2.12	412	-	423	1	55	R.EAILSHKFDQVR.V
	1442.7720	1441.7647	1441.7677	-2.10	412	-	423	1	---	R.EAILSHKFDQVR.V
	1481.7247	1480.7174	1480.7000	11.7	362	-	373	0	---	K.FGHVTFFWNGNR.S
	1485.6989	1484.6916	1484.6950	-2.28	362	-	373	0	---	K.FGHVTFFWNGNR.S + Trp->Kynurenin (W)
	1485.6989	1484.6916	1484.6950	-2.25	362	-	373	0	---	K.FGHVTFFWNGNR.S + Trp->Kynurenin (W)
	1497.7235	1496.7162	1496.6950	14.2	362	-	373	0	---	K.FGHVTFFWNGNR.S + Oxidation (HW)
	1546.7189	1545.7116	1545.7099	1.07	296	-	307	1	62	K.ALEYENFDKFDR.V
	1546.7189	1545.7116	1545.7099	1.09	296	-	307	1	---	K.ALEYENFDKFDR.V
	1712.8195	1711.8122	1711.8199	-4.53	424	-	439	0	---	R.VNLPNSDMVGHTGDIK.A + Oxidation (HW)
	1712.8195	1711.8122	1711.8199	-4.51	424	-	439	0	---	R.VNLPNSDMVGHTGDIK.A + Oxidation (M)
	1993.9880	1992.9807	1992.9979	-8.61	310	-	326	1	---	R.VPKIHYAGMLQYDGELK.L + Oxidation (HW); Oxidation (M)
	2224.1091	2223.1018	2223.0089	41.8	207	-	223	2	---	R.MYVTMDRYENDWDVVKR.G + Trp->Kynurenin (W)
	2233.0786	2232.0713	2232.1725	-45.32	308	-	326	2	---	R.VRVPKIHYAGMLQYDGELK.L + Oxidation (M)
	2249.0662	2248.0589	2248.1674	-48.25	308	-	326	2	---	R.VRVPKIHYAGMLQYDGELK.L + Oxidation (HW); Oxidation (M)
	2265.0261	2264.0188	2264.1576	-61.30	381	-	400	0	---	K.LEEYVEIPSDSGITFNVKPK.M
	2680.3411	2679.3338	2679.2058	47.8	200	-	222	2	---	R.VASGGGRMYVTMDRYENDWDVVK.R + Oxidation (HW); Oxidation (M)
	2762.2397	2761.2324	2761.2474	-5.43	65	-	92	0	---	K.AHGNAVGLPTEDDMGNSEVGHNALGAGR.I + Oxidation (M)
853
	Solyc05g054710.2.1 Mass: 63051 Score: 71 Expect: 0.0026 Matches: 17
	Beta-hexosaminidase b (AHRD V1 **** Q17BL1_AEDAE); contains Interpro domain(s) IPR001540 Glycoside hydrolase, family 20
	Observed	Mr(expt)	Mr(calc)	ppm	Start		End	Miss	Ions	Peptide
	1026.5427	1025.5354	1025.4930	41.3	253	-	260	1	---	K.GAYTKWER.Y + Oxidation (HW)
	1057.5712	1056.5639	1056.6444	-76.17	95	-	103	2	---	K.KIIFKHGAK.L + Oxidation (HW)
	1057.5712	1056.5639	1056.6444	-76.14	95	-	103	2	---	K.KIIFKHGAK.L + Oxidation (HW)
	1360.6177	1359.6104	1359.6241	-10.08	541	-	552	0	---	R.RPPLGPGSCYEQ.-
	1362.6986	1361.6913	1361.7092	-13.12	528	-	540	0	---	R.GVPAAPVTNFYAR.R
	1362.6986	1361.6913	1361.7092	-13.11	528	-	540	0	41	R.GVPAAPVTNFYAR.R
	1385.7098	1384.7025	1384.6921	7.50	357	-	367	1	---	K.QWLQDHKMTAK.D
	1401.7550	1400.7477	1400.7565	-6.23	185	-	195	1	---	R.KAPWFIQDKPR.F + Oxidation (HW)
	1410.7853	1409.7780	1409.7918	-9.80	4	-	15	0	---	K.ISTLNFSQFLLK.T
	1593.8057	1592.7984	1592.7908	4.76	364	-	376	1	---	K.MTAKDAYQYFVLK.A + Oxidation (M)
	1626.8134	1625.8061	1625.8188	-7.82	261	-	274	0	---	R.YTLEDAIEIVDFAK.M
	1794.8221	1793.8148	1793.9365	-67.85	186	-	199	1	---	K.APWFIQDKPRFAYR.G
	1798.8087	1797.8014	1797.9315	-72.32	186	-	199	1	---	K.APWFIQDKPRFAYR.G + Trp->Kynurenin (W)
	1805.9674	1804.9601	1804.9683	-4.53	146	-	163	0	---	R.SIIGGVSIEANSVYGALR.G
	1810.8182	1809.8109	1809.9315	-66.60	186	-	199	1	---	K.APWFIQDKPRFAYR.G + Oxidation (HW)
	1810.8182	1809.8110	1809.9315	-66.57	186	-	199	1	---	K.APWFIQDKPRFAYR.G + Oxidation (HW)
	2077.9500	2076.9427	2077.0891	-70.48	402	-	419	1	---	K.LNPRTVVHNWLVGDVCAK.A
954
	Solyc03g123610.2.1 Mass: 66871 Score: 254 Expect: 1.4e-021 Matches: 20
	Alanine aminotransferase (AHRD V1 ***- Q6VEJ5_CAPAN); contains Interpro domain(s) IPR004839 Aminotransferase, class I and II
	Observed	Mr(expt)	Mr(calc)	ppm	Start		End	Miss	Ions	Peptide
	1023.5256	1022.5183	1022.5185	-0.21	511	-	519	0	44	K.IAPDAFYAR.H
	1023.5256	1022.5183	1022.5185	-0.18	511	-	519	0	---	K.IAPDAFYAR.H
	1073.4935	1072.4862	1072.4760	9.52	393	-	401	1	---	K.GFYGECGKR.G
	1170.5598	1169.5525	1169.5539	-1.18	486	-	495	0	---	K.AEGAMYLFPR.I + Oxidation (M)
	1170.5598	1169.5525	1169.5539	-1.18	486	-	495	0	11	K.AEGAMYLFPR.I + Oxidation (M)
	1219.5968	1218.5895	1218.5993	-8.01	201	-	212	0	---	R.ATGAYSHSQGIK.G
	1257.7059	1256.6986	1256.6877	8.68	190	-	200	0	---	R.AFQILDQIPGR.A
	1257.7059	1256.6987	1256.6877	8.71	190	-	200	0	50	R.AFQILDQIPGR.A
	1358.7357	1357.7284	1357.7314	-2.16	213	-	225	1	---	K.GLRDTIASGIEAR.D
	1358.7357	1357.7284	1357.7314	-2.14	213	-	225	1	34	K.GLRDTIASGIEAR.D
	1431.6273	1430.6200	1430.6201	-0.08	445	-	457	0	---	K.VGDESYESFAAEK.E
	1539.7353	1538.7281	1538.7213	4.43	176	-	189	0	6	K.SETQGLFSADSIER.A
	1539.7354	1538.7281	1538.7213	4.47	176	-	189	0	---	K.SETQGLFSADSIER.A
	1558.7214	1557.7141	1557.7133	0.50	402	-	415	0	---	R.GGYMEVTGFSPEIR.E + Oxidation (M)
	1558.7214	1557.7142	1557.7133	0.52	402	-	415	0	24	R.GGYMEVTGFSPEIR.E + Oxidation (M)
	1749.8844	1748.8771	1748.8879	-6.18	110	-	124	1	---	K.CEYAVRGEIVNLAQK.L
	2062.0491	2061.0418	2061.0089	16.0	374	-	392	1	---	R.SMGFGEKDISLVSFQSVSK.G + Oxidation (M)
	2133.1506	2132.1433	2132.1338	4.47	315	-	335	0	---	R.ALAVINPGNPTGQVLAEANQR.E
	2133.1506	2132.1434	2132.1338	4.49	315	-	335	0	47	R.ALAVINPGNPTGQVLAEANQR.E
	2358.1677	2357.1604	2357.1386	9.24	445	-	466	1	---	K.VGDESYESFAAEKEGILSSLAR.R
1022
	Solyc02g063130.2.1 Mass: 40544 Score: 103 Expect: 1.7e-006 Matches: 8
	UV excision repair protein RAD23 (AHRD V1 ***- B6JX15_SCHJY); contains Interpro domain(s) IPR004806 UV excision repair protein Rad23
	Observed	Mr(expt)	Mr(calc)	ppm	Start		End	Miss	Ions	Peptide
	1369.7181	1368.7108	1368.7150	-3.04	299	-	309	0	---	R.LIQEHQADFLR.L
	1369.7181	1368.7109	1368.7150	-3.01	299	-	309	0	80	R.LIQEHQADFLR.L
	2142.1101	2141.1028	2141.1004	1.11	10	-	28	1	---	K.GTHFEIEVKPEDTVADVKK.S
	2142.1101	2141.1028	2141.1004	1.11	10	-	28	1	6	K.GTHFEIEVKPEDTVADVKK.S
	2557.2690	2556.2617	2556.2642	-0.98	29	-	51	0	---	K.SIETVQGQDVYPAAQQMLIHQGK.V + Oxidation (M)
	2557.2690	2556.2618	2556.2642	-0.97	29	-	51	0	---	K.SIETVQGQDVYPAAQQMLIHQGK.V + Oxidation (HW)
	3168.6301	3167.6228	3167.6099	4.09	310	-	340	0	---	R.LINEPVEGEGNVPGQPAGAIPQAVTVTPEER.E
	3168.6301	3167.6229	3167.6099	4.10	310	-	340	0	13	R.LINEPVEGEGNVPGQPAGAIPQAVTVTPEER.E
1024
	Solyc09g090520.2.1 Mass: 47763 Score: 144 Expect: 1.4e-010 Matches: 13
	Heterogeneous nuclear ribonucleoprotein A3 (AHRD V1 *--- B6TGB9_MAIZE); contains Interpro domain(s) IPR012677 Nucleotide-binding, alpha-beta plait
	Observed	Mr(expt)	Mr(calc)	ppm	Start		End	Miss	Ions	Peptide
	1223.6461	1222.6388	1222.6418	-2.45	184	-	196	1	---	K.ALPKDANPGAGGR.S
	1280.6642	1279.6569	1279.6521	3.78	63	-	73	0	32	R.VLQDEHVIDGR.T
	1280.6642	1279.6569	1279.6521	3.79	63	-	73	0	---	R.VLQDEHVIDGR.T
	1395.7601	1394.7528	1394.7670	-10.18	166	-	177	0	---	R.VLQKPFHDLNGK.Q
	1395.7601	1394.7529	1394.7670	-10.16	166	-	177	0	38	R.VLQKPFHDLNGK.Q
	1652.8539	1651.8466	1651.8359	6.49	48	-	62	0	---	R.GFGFVVFADPNVLDR.V
	1652.8539	1651.8466	1651.8359	6.51	48	-	62	0	---	R.GFGFVVFADPNVLDR.V
	1661.7421	1660.7348	1660.7369	-1.29	151	-	165	0	62	R.GFGFISFDSEDAVDR.V
	1661.7421	1660.7348	1660.7369	-1.27	151	-	165	0	---	R.GFGFISFDSEDAVDR.V
	1732.9225	1731.9152	1731.9196	-2.52	111	-	126	0	---	K.IFVGGLPPTLTEEGFR.Q
	1794.8031	1793.7958	1793.9272	-73.23	63	-	78	1	---	R.VLQDEHVIDGRTVDAK.R
	1810.8018	1809.7945	1809.9221	-70.51	63	-	78	1	---	R.VLQDEHVIDGRTVDAK.R + Oxidation (HW)
	1810.8018	1809.7945	1809.9221	-70.49	63	-	78	1	---	R.VLQDEHVIDGRTVDAK.R + Oxidation (HW)
1135
	Solyc09g008280.1.1 Mass: 43082 Score: 161 Expect: 2.8e-012 Matches: 13
	S-adenosylmethionine synthase (AHRD V1 ***- B5LAW6_CAPAN); contains Interpro domain(s) IPR002133 S-adenosylmethionine synthetase
	Observed	Mr(expt)	Mr(calc)	ppm	Start		End	Miss	Ions	Peptide
	1015.5329	1014.5256	1014.5934	-66.81	292	-	301	1	---	K.SVVASGLARR.C
	1453.7554	1452.7481	1452.7474	0.48	238	-	252	0	73	R.FVIGGPHGDAGLTGR.K
	1453.7554	1452.7481	1452.7474	0.50	238	-	252	0	---	R.FVIGGPHGDAGLTGR.K
	1475.7512	1474.7439	1474.7351	6.00	158	-	169	1	---	K.NKTCPWLRPDGK.T + Trp->Kynurenin (W)
	1581.8584	1580.8511	1580.8423	5.55	238	-	253	1	---	R.FVIGGPHGDAGLTGRK.I
	1581.8584	1580.8511	1580.8423	5.55	238	-	253	1	---	R.FVIGGPHGDAGLTGRK.I
	1775.8758	1774.8686	1774.8638	2.67	223	-	237	0	69	K.YLDENTIFHLNPSGR.F
	1775.8759	1774.8686	1774.8638	2.70	223	-	237	0	---	K.YLDENTIFHLNPSGR.F
	2083.9998	2082.9925	2082.9204	34.6	1	-	18	0	---	-.METFLFTSESVNEGHPDK.L + Oxidation (M)
	2194.2527	2193.2454	2193.0889	71.4	160	-	177	1	---	K.TCPWLRPDGKTQVTVEYK.N + Oxidation (HW)
	2317.0588	2316.0515	2316.0448	2.92	365	-	384	1	---	K.TAAYGHFGRDDPDFTWETVK.V + Trp->Kynurenin (W)
	2383.2656	2382.2583	2382.2656	-3.04	92	-	113	0	---	K.VLVNIEQQSPDIAQGVHGHLTK.K
	3354.7798	3353.7725	3353.6905	24.4	223	-	253	2	---	K.YLDENTIFHLNPSGRFVIGGPHGDAGLTGRK.I + Oxidation (HW)
1188
	Solyc03g007270.2.1 Mass: 32509 Score: 133 Expect: 1.7e-009 Matches: 10
	Protein phosphatase 2C (AHRD V1 ***- B5A9S6_HEVBR); contains Interpro domain(s) IPR015655 Protein phosphatase 2C
	Observed	Mr(expt)	Mr(calc)	ppm	Start		End	Miss	Ions	Peptide
	1066.5836	1065.5763	1065.5818	-5.18	264	-	272	1	---	R.KLTETAFTR.G
	1066.5836	1065.5763	1065.5818	-5.17	264	-	272	1	14	R.KLTETAFTR.G
	1110.4241	1109.4168	1109.4270	-9.19	38	-	46	0	---	K.MSCGYSSFR.G + Oxidation (M)
	1248.5243	1247.5170	1247.5380	-16.81	50	-	59	0	---	R.ATMEDFYDIK.T + Oxidation (M)
	1304.6622	1303.6549	1303.6554	-0.40	273	-	284	0	---	R.GSADNITCIVVR.F
	1376.7303	1375.7230	1375.7208	1.63	162	-	173	0	---	K.AIPLSEDHKPNR.N
	1376.7304	1375.7231	1375.7208	1.67	162	-	173	0	42	K.AIPLSEDHKPNR.N
	1592.7645	1591.7572	1591.7566	0.41	67	-	81	0	---	K.AVCLFGIFDGHGGSR.A
	1592.7645	1591.7573	1591.7566	0.43	67	-	81	0	42	K.AVCLFGIFDGHGGSR.A
	1795.7970	1794.7897	1794.7665	12.9	33	-	48	2	---	K.SEDGKMSCGYSSFRGK.R
1238
	Solyc11g005330.1.1 Mass: 41986 Score: 145 Expect: 1.1e-010 Matches: 15
	Actin (AHRD V1 ***- Q7XZK0_GOSHI); contains Interpro domain(s) IPR004000 Actin/actin-like
	Observed	Mr(expt)	Mr(calc)	ppm	Start		End	Miss	Ions	Peptide
	1008.6162	1007.6089	1007.6127	-3.79	329	-	337	1	---	K.IKVVAPPER.K
	1192.5292	1191.5219	1191.5230	-0.95	199	-	208	0	11	R.GYMFTTTAER.E + Oxidation (M)
	1192.5292	1191.5219	1191.5230	-0.92	199	-	208	0	---	R.GYMFTTTAER.E + Oxidation (M)
	1198.7057	1197.6984	1197.6982	0.16	31	-	41	0	21	R.AVFPSIVGRPR.H
	1198.7057	1197.6984	1197.6982	0.16	31	-	41	0	---	R.AVFPSIVGRPR.H
	1493.7294	1492.7221	1492.7629	-27.31	315	-	328	1	---	R.MSKEITALAPSSMK.I
	1774.9032	1773.8959	1773.8897	3.50	241	-	256	0	---	K.NYELPDGQVITIGAER.F
	1774.9032	1773.8959	1773.8897	3.50	241	-	256	0	26	K.NYELPDGQVITIGAER.F
	1883.9349	1882.9276	1882.9312	-1.91	218	-	233	0	---	K.LAYVALDYEQEIETAR.S
	1883.9349	1882.9277	1882.9312	-1.88	218	-	233	0	51	K.LAYVALDYEQEIETAR.S
	1954.0553	1953.0480	1953.0571	-4.65	98	-	115	0	---	R.VAPEEHPVLLTEAPLNPK.A
	1954.0553	1953.0480	1953.0571	-4.65	98	-	115	0	17	R.VAPEEHPVLLTEAPLNPK.A
	2203.0645	2202.0572	2202.1678	-50.21	180	-	198	2	---	R.LDLAGRDLTDNLMKILTER.G + Oxidation (M)
	2493.2585	2492.2512	2492.2394	4.73	234	-	256	1	---	R.SSSSIEKNYELPDGQVITIGAER.F
	2493.2585	2492.2513	2492.2394	4.75	234	-	256	1	0	R.SSSSIEKNYELPDGQVITIGAER.F
1354
	Solyc04g071890.2.1 Mass: 38566 Score: 148 Expect: 5.5e-011 Matches: 16
	Peroxidase 4 (AHRD V1 **** B7UCP4_LITCN); contains Interpro domain(s) IPR002016 Haem peroxidase, plant/fungal/bacterial
	Observed	Mr(expt)	Mr(calc)	ppm	Start		End	Miss	Ions	Peptide
	1089.4926	1088.4853	1088.4961	-9.87	257	-	264	0	---	K.YYVDLMNR.Q + Oxidation (M)
	1106.5381	1105.5308	1105.6131	-74.46	106	-	114	1	---	R.SFKIIDDLR.K
	1114.5570	1113.5497	1113.5778	-25.24	57	-	67	0	---	K.DDVGQAAGLLR.L
	1234.6688	1233.6615	1233.7081	-37.75	106	-	115	2	---	R.SFKIIDDLRK.R
	1483.8225	1482.8152	1482.8154	-0.14	54	-	67	1	---	K.QIKDDVGQAAGLLR.L
	1483.8225	1482.8152	1482.8154	-0.13	54	-	67	1	34	K.QIKDDVGQAAGLLR.L
	1622.7469	1621.7396	1621.7552	-9.63	305	-	319	0	---	K.MGQMNVLTGGQGEIR.N + 2 Oxidation (M)
	1622.7470	1621.7397	1621.7552	-9.59	305	-	319	0	---	K.MGQMNVLTGGQGEIR.N + 2 Oxidation (M)
	1658.7828	1657.7755	1657.7584	10.3	265	-	278	0	---	R.QGLFTSDQDLYTDR.R
	1758.9064	1757.8991	1757.8948	2.42	137	-	153	0	55	R.DSVVLTGGPNYDVPLGR.K
	1758.9064	1757.8991	1757.8948	2.44	137	-	153	0	---	R.DSVVLTGGPNYDVPLGR.K
	1814.8506	1813.8433	1813.8595	-8.92	265	-	279	1	---	R.QGLFTSDQDLYTDRR.T
	1886.9982	1885.9909	1885.9898	0.58	137	-	154	1	19	R.DSVVLTGGPNYDVPLGRK.D
	1886.9982	1885.9909	1885.9898	0.60	137	-	154	1	---	R.DSVVLTGGPNYDVPLGRK.D
	1990.9274	1989.9201	1989.9254	-2.69	249	-	264	1	3	R.SPNVFDNKYYVDLMNR.Q + Oxidation (M)
	1990.9274	1989.9201	1989.9254	-2.67	249	-	264	1	---	R.SPNVFDNKYYVDLMNR.Q + Oxidation (M)
	1466.8064	1465.7991	1465.7889	6.98	54	-	67	1	103	K.QIKDDVGQAAGLLR.L + Gln->pyro-Glu (N-term Q)
1575
	Solyc04g080590.2.1 Mass: 32648 Score: 263 Expect: 1.7e-022 Matches: 20
	Proteasome subunit alpha type (AHRD V1 ***- Q8H1Y2_NICBE); contains Interpro domain(s) IPR001353 Proteasome, subunit alpha/beta
	Observed	Mr(expt)	Mr(calc)	ppm	Start		End	Miss	Ions	Peptide
	1263.5490	1262.5417	1262.5601	-14.62	197	-	206	1	25	R.KFETFMDSSR.E + Oxidation (M)
	1263.5490	1262.5417	1262.5601	-14.58	197	-	206	1	---	R.KFETFMDSSR.E + Oxidation (M)
	1375.7791	1374.7718	1374.7871	-11.12	207	-	218	1	55	R.ESLLKDALFALR.E
	1375.7791	1374.7718	1374.7871	-11.09	207	-	218	1	---	R.ESLLKDALFALR.E
	1443.6929	1442.6856	1442.7115	-17.96	41	-	52	0	---	R.LFQVEYAMEAVK.Q + Oxidation (M)
	1679.8647	1678.8574	1678.8639	-3.83	88	-	104	0	---	K.VDDHIGVAIAGLTADGR.V
	1679.8648	1678.8575	1678.8639	-3.80	88	-	104	0	41	K.VDDHIGVAIAGLTADGR.V
	1710.7759	1709.7686	1709.7645	2.39	26	-	40	0	---	R.NQYDTDVTTWSPAGR.L
	1714.7639	1713.7566	1713.7595	-1.65	26	-	40	0	---	R.NQYDTDVTTWSPAGR.L + Trp->Kynurenin (W)
	1714.7639	1713.7566	1713.7595	-1.64	26	-	40	0	47	R.NQYDTDVTTWSPAGR.L + Trp->Kynurenin (W)
	1726.7670	1725.7597	1725.7595	0.15	26	-	40	0	---	R.NQYDTDVTTWSPAGR.L + Oxidation (HW)
	1728.9363	1727.9290	1727.9352	-3.61	130	-	144	1	23	R.LVVQLADKAQVCTQR.S
	1728.9363	1727.9290	1727.9352	-3.60	130	-	144	1	---	R.LVVQLADKAQVCTQR.S
	1742.7426	1741.7353	1741.7544	-10.93	26	-	40	0	---	R.NQYDTDVTTWSPAGR.L + Dioxidation (W)
	1810.8048	1809.7975	1809.9560	-87.54	11	-	25	2	---	K.AFTLQTPLKGREMFR.N + Oxidation (M)
	2068.1162	2067.1089	2067.1113	-1.15	85	-	104	1	---	K.IFKVDDHIGVAIAGLTADGR.V
	2134.9849	2133.9776	2133.9677	4.63	112	-	129	0	36	R.TECINYSYSYESPLPVGR.L
	2134.9849	2133.9776	2133.9677	4.65	112	-	129	0	---	R.TECINYSYSYESPLPVGR.L
	2196.2327	2195.2254	2195.2063	8.73	84	-	104	2	---	K.KIFKVDDHIGVAIAGLTADGR.V
	2297.2153	2296.2080	2296.1885	8.49	41	-	61	1	---	R.LFQVEYAMEAVKQGSAAIGLR.S + Oxidation (M)
2065
	Solyc06g073190.2.1 Mass: 34969 Score: 241 Expect: 2.8e-020 Matches: 16
	Fructokinase-like (AHRD V1 **-* Q307Z3_SOLTU); contains Interpro domain(s) IPR002173 Carbohydrate/puine kinase, PfkB, conserved site
	Observed	Mr(expt)	Mr(calc)	ppm	Start		End	Miss	Ions	Peptide
	1133.5039	1132.4966	1132.5764	-70.47	192	-	201	0	---	K.SIWDSADVIK.V
	1364.7505	1363.7432	1363.7572	-10.25	40	-	54	0	89	K.APGGAPANVAIAVTR.L
	1364.7505	1363.7432	1363.7572	-10.24	40	-	54	0	---	K.APGGAPANVAIAVTR.L
	1392.6666	1391.6593	1391.6681	-6.31	80	-	92	0	---	K.TNGVQAEGINFDK.G
	1418.7133	1417.7060	1417.7201	-9.96	164	-	176	0	25	K.EAGALLSYDPNLR.L
	1418.7133	1417.7060	1417.7201	-9.93	164	-	176	0	---	K.EAGALLSYDPNLR.L
	1436.6052	1435.5979	1435.6190	-14.70	105	-	115	1	---	R.ADGEREFMFYR.N + Oxidation (M)
	1631.7863	1630.7790	1630.8025	-14.39	65	-	79	0	---	K.LGDDEFGHMLAGILK.T + Oxidation (M)
	1676.8337	1675.8264	1675.8278	-0.81	80	-	95	1	---	K.TNGVQAEGINFDKGAR.T
	1676.8337	1675.8265	1675.8278	-0.79	80	-	95	1	64	K.TNGVQAEGINFDKGAR.T
	1776.9036	1775.8963	1775.9029	-3.71	138	-	152	0	21	K.VFHYGSISLIVEPCR.A
	1776.9036	1775.8963	1775.9029	-3.69	138	-	152	0	---	K.VFHYGSISLIVEPCR.A
	1941.9279	1940.9206	1940.9812	-31.21	292	-	308	2	---	K.EVLRFSCACGAITTTKK.G
	2112.0879	2111.0806	2111.0932	-5.96	116	-	134	0	---	R.NPSADMLLTPAELNLDLIR.S + Oxidation (M)
	2668.2583	2667.2510	2667.3279	-28.84	192	-	215	1	---	K.SIWDSADVIKVSDVELEFLTGSNK.I + Oxidation (HW)
	2754.3325	2753.3252	2753.4309	-38.39	216	-	239	1	---	K.IDDESAMSLWHPNLKLLLVTLGEK.G + Dioxidation (W)
2460
	Solyc07g005560.2.1 Mass: 17714 Score: 260 Expect: 3.5e-022 Matches: 17
	Eukaryotic translation initiation factor 5A (AHRD V1 ***- D6N3G5_GOSHI); contains Interpro domain(s) IPR019769 Translation elongation factor, IF5A, hypusine site
	Observed	Mr(expt)	Mr(calc)	ppm	Start		End	Miss	Ions	Peptide
	1118.5930	1117.5857	1117.5880	-2.05	19	-	28	0	---	K.TFPQQAGTIR.K
	1118.5930	1117.5857	1117.5880	-2.03	19	-	28	0	63	K.TFPQQAGTIR.K
	1134.5903	1133.5830	1133.6292	-40.74	42	-	52	1	---	K.VVEVSTSKTGK.H
	1134.5903	1133.5831	1133.6292	-40.72	42	-	52	1	---	K.VVEVSTSKTGK.H
	1246.6849	1245.6776	1245.6830	-4.29	19	-	29	1	---	K.TFPQQAGTIRK.N
	1246.6849	1245.6777	1245.6830	-4.26	19	-	29	1	43	K.TFPQQAGTIRK.N
	1407.6816	1406.6743	1406.5408	94.9	1	-	11	0	---	-.MSDEEHHFESK.A + Oxidation (HW); Oxidation (M)
	1420.6840	1419.6767	1419.6969	-14.22	58	-	69	0	---	K.CHFVAIDIFNGK.K
	1541.8140	1540.8067	1540.8097	-1.93	113	-	125	1	37	K.DDLRLPTDENLLK.Q
	1541.8140	1540.8067	1540.8097	-1.91	113	-	125	1	---	K.DDLRLPTDENLLK.Q
	2087.9980	2086.9907	2086.9854	2.53	71	-	88	0	---	K.LEDIVPSSHNCDVPHVNR.T
	2087.9981	2086.9908	2086.9854	2.55	71	-	88	0	5	K.LEDIVPSSHNCDVPHVNR.T
	2159.0598	2158.0525	2158.1270	-34.50	117	-	135	2	---	R.LPTDENLLKQVKDGFQEGK.D
	2216.0930	2215.0857	2215.0804	2.40	70	-	88	1	---	K.KLEDIVPSSHNCDVPHVNR.T
	2216.0930	2215.0857	2215.0804	2.41	70	-	88	1	56	K.KLEDIVPSSHNCDVPHVNR.T
	2232.0742	2231.0669	2231.0753	-3.76	70	-	88	1	---	K.KLEDIVPSSHNCDVPHVNR.T + Oxidation (HW)
	2813.3184	2812.3111	2812.3259	-5.26	129	-	154	1	---	K.DGFQEGKDLVVSVMSAMGEEQINAVK.D + 2 Oxidation (M)
2651
998
3186
[truncated: 4,669 more rows]
[truncated: 5 more columns]

## Sheet: Assigned proteins to spots 
Spot id	#	Functional annotation
4279		(3R)-hydroxymyristoyl- (AHRD V1 ***- Q9LX13_ARATH); contains Interpro domain(s) IPR010084 Beta-hydroxyacyl-(acyl-carrier-protein) dehydratase FabZ
3234, 3236, 4722, 730	4	2 3-bisphosphoglycerate-independent phosphoglycerate mutase (AHRD V1 **** B9S1V6_RICCO); contains Interpro domain(s) IPR005995 Phosphoglycerate mutase, 2,3-bisphosphoglycerate-independent
3819		2,3,4,5-tetrahydropyridine-2,6-dicarboxylate N-acetyltransferase (AHRD V1 *--- DAPH_CLOB6); contains Interpro domain(s) IPR011004 Trimeric LpxA-like
467		5-methyltetrahydropteroyltriglutamate--homocysteine methyltransferase (AHRD V1 ***- B6UF55_MAIZE); contains Interpro domain(s) IPR006276 5-methyltetrahydropteroyltriglutamate--homocysteine S-methyltransferase
1185, 1193, 1222, 1238, 1796, 3444, 3825,	8	Actin (AHRD V1 ***- Q7XZK0_GOSHI); contains Interpro domain(s) IPR004000 Actin/actin-like
1138		Activator of heat shock protein ATPase homolog 1 (AHRD V1 **-* D3PJW3_9MAXI); contains Interpro domain(s) IPR015310 Activator of Hsp90 ATPase, N-terminal
3528		Adenosine kinase (AHRD V1 ***- D2D2Z6_GOSHI); contains Interpro domain(s) IPR001805 Adenosine kinase
922		Adenosylhomocysteinase (AHRD V1 **** Q2XTD0_SOLTU); contains Interpro domain(s) IPR000043 S-adenosyl-L-homocysteine hydrolase
4079		Adenylate kinase (AHRD V1 ***- Q9XHP7_CERRI); contains Interpro domain(s) IPR006266 UMP-CMP kinase
954		Alanine aminotransferase (AHRD V1 ***- Q6VEJ5_CAPAN); contains Interpro domain(s) IPR004839 Aminotransferase, class I and II
1194, 3410	2	Alcohol dehydrogenase (AHRD V1 **** Q1HQD0_BOMMO); contains Interpro domain(s) IPR014183 Alcohol dehydrogenase class III/S-(hydroxymethyl)glutathione dehydrogenase
145, 980, 1849, 3358, 3439, 3566, 3892, 3934, 4751, 4756, 4817, 4818	12	Alcohol dehydrogenase 2 (AHRD V1 **** Q84UY3_PETHY); contains Interpro domain(s) IPR002085 Alcohol dehydrogenase superfamily, zinc-containing
3434		Alcohol dehydrogenase-like protein (AHRD V1 **** Q8LDF7_ARATH); contains Interpro domain(s) IPR002085 Alcohol dehydrogenase superfamily, zinc-containing
3449		Alpha-1 4-glucan-protein synthase (AHRD V1 **-* B9RLK7_RICCO); contains Interpro domain(s) IPR004901 Alpha-1,4-glucan-protein synthase, UDP-forming
3949, 3959	2	Asparagine synthetase B (AHRD V1 *-*- A1JQ99_YERE8)
4766		ATP synthase subunit 1 (mitochondrion) [Solanum lycopersicum]
4162		ATP synthase subunit alpha (AHRD V1 ***- Q5M9V4_TOBAC); contains Interpro domain(s) IPR018118 ATPase, F1/A1 complex, alpha/beta subunit, N-terminal
926, 940, 1392, 3287	4	ATP synthase subunit beta (AHRD V1 ***- O82722_NICSY); contains Interpro domain(s) IPR005722 ATPase, F1 complex, beta subunit
1417		Beta-1 3-glucanase (AHRD V1 ***- Q9SYX6_TOBAC); contains Interpro domain(s) IPR000490 Glycoside hydrolase, family 17
3314		Calreticulin 2 calcium-binding protein (AHRD V1 **** A8HMC0_CHLRE); contains Interpro domain(s) IPR009169 Calreticulin
903, 3278	2	Catalase (AHRD V1 ***- Q2PYW5_SOLTU); contains Interpro domain(s) IPR018028 Catalase related subgroup
3529, 3675, 3698, 3783	4	Cathepsin B-like cysteine proteinase (AHRD V1 **-- CYSP_SCHMA); contains Interpro domain(s) IPR013128 Peptidase C1A, papain IPR000169 Peptidase, cysteine peptidase active site IPR000668 Peptidase C1A, papain C-terminal
3957		Cathepsin L-like cysteine proteinase (AHRD V1 **** A7LJ78_DERVA); contains Interpro domain(s) IPR013128 Peptidase C1A, papain IPR000169 Peptidase, cysteine peptidase active site
575, 669, 709, 3212	4	Chaperone DnaK (AHRD V1 ***- A2Q199_MEDTR); contains Interpro domain(s) IPR012725 Chaperone DnaK
4705		chaperonin (AHRD V1 ***- B4VMY1_9CYAN); contains Interpro domain(s) IPR001844 Chaperonin Cpn60
4327, 4768	2	Chitinase (AHRD V1 ***- B9VRK7_CAPAN); contains Interpro domain(s) IPR016283 Glycoside hydrolase, family 19
3392		Cinnamyl alcohol dehydrogenase (AHRD V1 **** C1IC55_GOSHI); contains Interpro domain(s) IPR002085 Alcohol dehydrogenase superfamily, zinc-containing
4364		class II heat shock protein (AHRD V1 ***- B6T339_MAIZE); contains Interpro domain(s) IPR002068 Heat shock protein Hsp20
3953		Coatomer subunit delta (AHRD V1 ***- B6TDR8_MAIZE); contains Interpro domain(s) IPR008968 Clathrin adaptor, mu subunit, C-terminal
4197		Cold shock protein-1 (AHRD V1 *-*- Q8LPA7_WHEAT); contains Interpro domain(s) IPR002059 Cold-shock protein, DNA-binding
3768		Cysteine proteinase cathepsin F (AHRD V1 **-* D3TN89_GLOMM); contains Interpro domain(s) IPR013128 Peptidase C1A, papain
4040		Cysteine proteinase inhibitor (AHRD V1 **** Q5Y7Z8_PETHY); contains Interpro domain(s) IPR000010 Proteinase inhibitor I25, cystatin
3590		Cysteine synthase (AHRD V1 **** Q3LAG5_TOBAC); contains Interpro domain(s) IPR005859 Cysteine synthase A
4169		Dehydroascorbate reductase (Fragment) (AHRD V1 ***- Q1G0W3_SOLLC); contains Interpro domain(s) IPR017933 Glutathione S-transferase/chloride channel, C-terminal
921, 931, 3298, 3440, 4727	5	Dihydrolipoyllysine-residue acetyltransferase component of pyruvate dehydrogenase complex (AHRD V1 **** A4TXZ0_9PROT); contains Interpro domain(s) IPR006257 Dihydrolipoamide acetyltransferase, long form
4723		Dihydroxy-acid dehydratase (AHRD V1 **** A6C1E8_9PLAN); contains Interpro domain(s) IPR004404 Dihydroxy-acid dehydratase
3813		Elongation factor beta-1 (AHRD V1 ***- A2YPM1_ORYSI); contains Interpro domain(s) IPR014038 Translation elongation factor EF1B, beta and delta chains, guanine nucleotide exchange
4804		Embryo-specific 3 (AHRD V1 ***- Q2HUA9_MEDTR); contains Interpro domain(s) IPR010417 Embryo-specific 3
3746		Endochitinase (Chitinase) (AHRD V1 **** Q43184_SOLTU); contains Interpro domain(s) IPR016283 Glycoside hydrolase, family 19 IPR018371 Chitin-binding, type 1, conserved site IPR000726 Glycoside hydrolase, family 19, catalytic IPR001002 Chitin
3324, 3327, 4729, 4760	4	Enolase (AHRD V1 ***- C5J0G6_TOBAC); contains Interpro domain(s) IPR000941 Enolase
2460, 4309, 4289, 4328	4	Eukaryotic translation initiation factor 5A (AHRD V1 ***- D6N3G5_GOSHI); contains Interpro domain(s) IPR019769 Translation elongation factor, IF5A, hypusine site
3583		Ferredoxin--NADP reductase (AHRD V1 ***- B9SB31_RICCO); contains Interpro domain(s) IPR012146 Ferredoxin--NADP reductase
4533		FK506-binding protein 2 (EC 5.2.1.8)(Peptidyl-prolyl cis-trans isomerase)(PPIase)(Rotamase) (AHRD V1 **-* C8VE36_EMENI); contains Interpro domain(s) IPR001179 Peptidyl-prolyl cis-trans isomerase, FKBP-type
4186		Flavoprotein wrbA (AHRD V1 ***- B6U724_MAIZE); contains Interpro domain(s) IPR010089 Flavoprotein WrbA
1429, 2065, 3601, 4824	4	Fructokinase-like (AHRD V1 **-* Q307Z3_SOLTU); contains Interpro domain(s) IPR002173 Carbohydrate/puine kinase, PfkB, conserved site
3466, 3473, 3476, 3535	4	Fructose-bisphosphate aldolase (AHRD V1 ***- Q2PYX3_SOLTU); contains Interpro domain(s) IPR000741 Fructose-bisphosphate aldolase, class-I
3477, 3490	2	GDSL esterase/lipase At1g29670 (AHRD V1 ***- GDL15_ARATH); contains Interpro domain(s) IPR001087 Lipase, GDSL
2215		Germin-like protein (AHRD V1 ***- O64439_SOLLC); contains Interpro domain(s) IPR019780 Germin, manganese binding site
2215, 3929, 4019, 4027, 4098	5	Germin-like protein (AHRD V1 ***- Q8H2A6_ANACO); contains Interpro domain(s) IPR014710 RmlC-like jelly roll fold
3423		Glutamate dehydrogenase (AHRD V1 **** Q8L6A0_TOBAC); contains Interpro domain(s) IPR014362 Glutamate dehydrogenase
1261		Glutamine synthetase (AHRD V1 ***- Q5QJ64_9SOLA); contains Interpro domain(s) IPR008146 Glutamine synthetase, catalytic region
1276, 2662, 3452, 3492, 3506, 3560, 4467, 4846	8	Glyceraldehyde 3-phosphate dehydrogenase (AHRD V1 **** Q8LK04_SOLTU); contains Interpro domain(s) IPR000173 Glyceraldehyde 3-phosphate dehydrogenase
4394, 4414	2	Glycine-rich RNA-binding protein (AHRD V1 *-** B2YKT9_TOBAC); contains Interpro domain(s) IPR015465 RNA recognition motif, glycine rich protein
3887		GTP-binding nuclear protein Ran-A1 (AHRD V1 **-- B3TM31_ELAGV); contains Interpro domain(s) IPR018210 GTP-binding nuclear protein, Ran, conserved site IPR002041 Ran GTPase
1499		Guanine nucleotide-binding protein beta subunit-like protein (AHRD V1 **-- B6SJ21_MAIZE); contains Interpro domain(s) IPR020472 G-protein beta WD-40 repeat, region
631, 633, 4117	3	heat shock protein (AHRD V1 ***- B2D2G5_CAPSN); contains Interpro domain(s) IPR013126 Heat shock protein 70
1024		Heterogeneous nuclear ribonucleoprotein A3 (AHRD V1 *--- B6TGB9_MAIZE); contains Interpro domain(s) IPR012677 Nucleotide-binding, alpha-beta plait
3244		Ketol-acid reductoisomerase (AHRD V1 ***- D6QSY0_CATRO); contains Interpro domain(s) IPR016206 Ketol-acid reductoisomerase, plant
4209		Kunitz-type protease inhibitor (AHRD V1 **** Q3S477_SOLTU); contains Interpro domain(s) IPR002160 Proteinase inhibitor I3, Kunitz legume
3270		Leucyl aminopeptidase (AHRD V1 ***- D7DWG6_NOSA0); contains Interpro domain(s) IPR011356 Peptidase M17, leucyl aminopeptidase IPR000819 Peptidase M17, leucyl aminopeptidase, C-terminal
2552		Lipoxygenase homology domain-containing protein 1 (AHRD V1 *--- LOXH1_MOUSE); contains Interpro domain(s) IPR001024 Lipoxygenase, LH2
1470		Malate dehydrogenase (AHRD V1 **** O48906_MEDSA); contains Interpro domain(s) IPR010097 Malate dehydrogenase, NAD-dependent, eukaryotes and gamma proteobacteria
3539, 3543	2	Malate dehydrogenase (AHRD V1 **** Q2PYY8_SOLTU); contains Interpro domain(s) IPR011274 Malate dehydrogenase, NAD-dependent, cytosolic
908		Methylmalonate-semialdehyde dehydrogenase (AHRD V1 **** D3BUA7_POLPA); contains Interpro domain(s) IPR010061 Methylmalonate-semialdehyde dehydrogenase IPR015590 Aldehyde dehydrogenase
1380		Mitochondrial import receptor subunit TOM40 (AHRD V1 ***- B6TEP3_MAIZE); contains Interpro domain(s) IPR001925 Porin, eukaryotic type
987, 3305	2	Mitochondrial processing peptidase alpha subunit (AHRD V1 ***- Q948V5_MORAL); contains Interpro domain(s) IPR011237 Peptidase M16, core
4710, 4728	2	Mitochondrial processing peptidase beta subunit (AHRD V1 ***- Q9AXQ2_CUCME); contains Interpro domain(s) IPR011237 Peptidase M16, core
1814		Monodehydroascorbate reductase (NADH)-like protein (AHRD V1 **** Q0WUJ1_ARATH); contains Interpro domain(s) IPR013027 FAD-dependent pyridine nucleotide-disulphide oxidoreductase
487, 489	2	NADH-ubiquinone oxidoreductase subunit (AHRD V1 ***- B9T118_RICCO); contains Interpro domain(s) IPR010228 NADH:ubiquinone oxidoreductase, subunit G
3378, 3446	2	Nuclear RNA binding protein (AHRD V1 ***- C7TPG6_SOLTU); contains Interpro domain(s) IPR006861 Hyaluronan/mRNA binding protein
4124, 4130, 4134, 4784	4	Osmotin-like protein (Fragment) (AHRD V1 **-- Q6TGR8_SOLTU); contains Interpro domain(s) IPR001938 Thaumatin, pathogenesis-related
3422		Patatin (AHRD V1 ***- Q7DMP8_SOLBR); contains Interpro domain(s) IPR002641 Patatin
4477		Pathogenesis-related protein-1 (AHRD V1 **-- Q40397_NICGU); contains Interpro domain(s) IPR002413 Ves allergen
4212		Pectinesterase (AHRD V1 ***- B9RXQ4_RICCO); contains Interpro domain(s) IPR000070 Pectinesterase, catalytic
4599		Peptidyl-prolyl cis-trans isomerase (AHRD V1 **-- A6RSK7_BOTFB); contains Interpro domain(s) IPR001179 Peptidyl-prolyl cis-trans isomerase, FKBP-type
2474, 4678, 4839	3	Peptidyl-prolyl cis-trans isomerase (AHRD V1 ***- Q9XF12_SOLTU); contains Interpro domain(s) IPR002130 Peptidyl-prolyl cis-trans isomerase, cyclophilin-type
3418, 3592, 3595, 3641, 3652	5	Peroxidase (AHRD V1 **** Q07446_SOLLC); contains Interpro domain(s) IPR002016 Haem peroxidase, plant/fungal/bacterial
1213, 1439	2	Peroxidase 1 (AHRD V1 ***- A0SWU6_SESRO); contains Interpro domain(s) IPR002016 Haem peroxidase, plant/fungal/bacterial
1294, 1354, 4697, 4698	4	Peroxidase 4 (AHRD V1 **** B7UCP4_LITCN); contains Interpro domain(s) IPR002016 Haem peroxidase, plant/fungal/bacterial
3576		Peroxidase 57 (AHRD V1 **** D7LXN0_ARALY); contains Interpro domain(s) IPR002016 Haem peroxidase, plant/fungal/bacterial
3604		Phenazine biosynthesis protein PhzF family (AHRD V1 ***- B4VKV9_9CYAN); contains Interpro domain(s) IPR003719 Phenazine biosynthesis PhzC/PhzF protein
3963		Phosphoglycerate dehydrogenase (AHRD V1 **** D2D316_GOSHI); contains Interpro domain(s) IPR015508 D-3-phosphogylcerate Dehydrogenase
1732		Phosphoglycerate mutase family protein (AHRD V1 ***- C3SAD0_BRADI); contains Interpro domain(s) IPR012398 PRIB5
2944, 3717, 3726, 4219	4	Porin/voltage-dependent anion-selective channel protein (AHRD V1 **** A9P802_POPTR); contains Interpro domain(s) IPR001925 Porin, eukaryotic type
1575		Proteasome subunit alpha type (AHRD V1 ***- Q8H1Y2_NICBE); contains Interpro domain(s) IPR001353 Proteasome, subunit alpha/beta
3248, 3255	2	Protein disulfide isomerase (AHRD V1 **** B1Q2X4_SOYBN); contains Interpro domain(s) IPR005792 Protein disulphide isomerase
3242		Protein disulfide isomerase (AHRD V1 **** Q6IV17_IPOBA); contains Interpro domain(s) IPR005792 Protein disulphide isomerase
1188		Protein phosphatase 2C (AHRD V1 ***- B5A9S6_HEVBR); contains Interpro domain(s) IPR015655 Protein phosphatase 2C
726, 760	2	Pyruvate decarboxylase (AHRD V1 **** B0ZS79_PRUAR); contains Interpro domain(s) IPR012110 Pyruvate decarboxylase/indolepyruvate decarboxylase
3464		Pyruvate dehydrogenase E1 component alpha subunit (AHRD V1 ***- B6TMS5_MAIZE); contains Interpro domain(s) IPR017597 Pyruvate dehydrogenase (acetyl-transferring) E1 component, alpha subunit, subgroup y
4272		Redoxin domain protein (AHRD V1 **-- A1WHD5_VEREI); contains Interpro domain(s) IPR013740 Redoxin
1030, 3344	2	Reductase (AHRD V1 ***- B5HVX9_9ACTO); contains Interpro domain(s) IPR013027 FAD-dependent pyridine nucleotide-disulphide oxidoreductase
3673		Remorin 1 (AHRD V1 ***- Q9XEX8_SOLLC); contains Interpro domain(s) IPR005516 Remorin, C-terminal region
4572		RNA binding protein-like protein (AHRD V1 ***- Q3HVL3_SOLTU); contains Interpro domain(s) IPR015465 RNA recognition motif, glycine rich protein
4414		RNA-binding glycine-rich protein-1b (AHRD V1 **** Q40427_NICSY); contains Interpro domain(s) IPR015465 RNA recognition motif, glycine rich protein
1766		RNA-binding protein (AHRD V1 *--- Q941H8_SOLTU); contains Interpro domain(s) IPR015465 RNA recognition motif, glycine rich protein
3567		RNA-binding protein-like (AHRD V1 *--* Q8L779_ARATH); contains Interpro domain(s) IPR012677 Nucleotide-binding, alpha-beta plait
1101, 1104, 1106, 1118, 1122, 1135, 1157, 3376, 3382, 3386, 3404, 3520, 3662, 4732, 4735, 4736, 4737, 4792, 4849, 4850, 4848	21	S-adenosylmethionine synthase (AHRD V1 ***- B5LAW6_CAPAN); contains Interpro domain(s) IPR002133 S-adenosylmethionine synthetase
3367		SGT1 (AHRD V1 **-- Q2HPC2_SOLTU); contains Interpro domain(s) IPR007699 SGS
4347		SnRK1-interacting protein 1 (AHRD V1 ***- Q9LEH5_HORVU)
622		Stress-induced protein sti1-like protein (AHRD V1 **-- Q9STH1_ARATH); contains Interpro domain(s) IPR011990 Tetratricopeptide-like helical
3731		Stromal ascorbate peroxidase 7
4667, 4702	2	Subtilisin-like protease (AHRD V1 **-- A9XG40_TOBAC); contains Interpro domain(s) IPR015500 Peptidase S8, subtilisin-related
530		Subtilisin-like protease (AHRD V1 **-- Q9LWA3_SOLLC); contains Interpro domain(s) IPR015500 Peptidase S8, subtilisin-related IPR000209 Peptidase S8 and S53, subtilisin, kexin, sedolisin
714, 3208, 3232	3	Succinate dehydrogenase flavoprotein subunit (AHRD V1 **** B8CCT7_THAPS); contains Interpro domain(s) IPR011281 Succinate dehydrogenase, flavoprotein subunit
4821		Succinate dehydrogenase iron-sulfur protein (AHRD V1 **** C0NQC7_AJECG); contains Interpro domain(s) IPR004489 Succinate dehydrogenase/fumarate reductase iron-sulphur protein
4072		Thaumatin-like protein (AHRD V1 **-- D2KU75_CITJA); contains Interpro domain(s) IPR017949 Thaumatin, conserved site IPR001938 Thaumatin, pathogenesis-related
4559		Thiosulfate sulfurtransferase rhodanese domain protein (AHRD V1 **** A5ID08_LEGPC); contains Interpro domain(s) IPR001763 Rhodanese-like
3198, 3202, 4704	3	Transketolase 1 (AHRD V1 **** O78327_CAPAN); contains Interpro domain(s) IPR005478 Bacterial transketolase
4043		Triosephosphate isomerase (AHRD V1 **** Q38JI4_SOLTU); contains Interpro domain(s) IPR000652 Triosephosphate isomerase
1013, 1016, 1023, 2511, 3337, 4260	5	Tubulin alpha-3 chain (AHRD V1 ***- B6SPX4_MAIZE); contains Interpro domain(s) IPR002452 Alpha tubulin
959, 3317, 3664, 4233	4	Tubulin beta-1 chain (AHRD V1 ***- D7KT68_ARALY); contains Interpro domain(s) IPR002453 Beta tubulin
4355		Ubiquitin-conjugating enzyme family protein-like (AHRD V1 ***- Q3HVN0_SOLTU); contains Interpro domain(s) IPR000608 Ubiquitin-conjugating enzyme, E2
3291, 3351, 3362, 3369	4	UDP-D-glucose dehydrogenase (AHRD V1 ***- D2WK25_GOSHI); contains Interpro domain(s) IPR014028 UDP-glucose/GDP-mannose dehydrogenase, dimerisation and substrate-binding
1063, 3348	2	UDP-glucose 6-dehydrogenase (AHRD V1 **** B6TBY8_MAIZE); contains Interpro domain(s) IPR001732 UDP-glucose/GDP-mannose dehydrogenase, N-terminal
3341		UDP-glucosyltransferase (AHRD V1 *-*- B8QI32_9MAGN); contains Interpro domain(s) IPR002213 UDP-glucuronosyl/UDP-glucosyltransferase
991, 1022	2	UV excision repair protein RAD23 (AHRD V1 ***- B6JX15_SCHJY); contains Interpro domain(s) IPR004806 UV excision repair protein Rad23
1683, 3215, 3219, 3222, 3410,3232	6	V-type ATP synthase alpha chain (AHRD V1 ***- VATA_METTH); contains Interpro domain(s) IPR005725 ATPase, V1 complex, subunit A
3321		V-type ATP synthase beta chain (AHRD V1 ***- VATB_PYRHO); contains Interpro domain(s) IPR005723 ATPase, V1 complex, subunit B
4482		Water-stress inducible protein 3 (Fragment) (AHRD V1 ---- Q5G112_PINTA); contains Interpro domain(s) IPR003496 ABA/WDS induced protein
2602, 4406, 4514, 4526	4	Wound/stress protein (AHRD V1 **-- Q672Q3_SOLLC); contains Interpro domain(s) IPR001024 Lipoxygenase, LH2
968		Xylose isomerase (AHRD V1 ***- B9T2E0_RICCO); contains Interpro domain(s) IPR013452 Xylose isomerase, bacterial type

## Sheet: Spots for PZ 215
											all		from blast2go
1xH/Ctrl	Rec/Ctrl	2xH/Ctrl	1xH/Rec	1xH/2xH	Rec/2H		Spots in PZ 215 only			145	Solyc06g059740.2.1		Solyc06g059740.2.1	AT1G77120
1261	921	487	3566	530	530		487	Solyc11g011470.1.1	AT5G37510	467	Solyc10g081510.1.1		Solyc10g081510.1.1	AT5G17920
1439	1429	489	3934	575	575		489	Solyc11g011470.1.1	AT5G37510	487	Solyc11g011470.1.1		Solyc11g011470.1.1	AT5G37510
2065	1439	530	4818	622	633		530	Solyc08g079870.1.1	AT5G67360	489	Solyc11g011470.1.1		Solyc08g079870.1.1	AT5G67360
2215	3236	575		633	714		575	Solyc01g103450.2.1	AT4G24280	530	Solyc08g079870.1.1		Solyc01g103450.2.1	AT4G24280
2602	3242	622		714	1024		622	Solyc08g079170.2.1	AT1G62740	575	Solyc01g103450.2.1		Solyc08g079170.2.1	AT1G62740
3351	3298	669		1024	1063		669	Solyc01g106210.2.1	AT5G09590	622	Solyc08g079170.2.1		Solyc09g010630.2.1	AT3G12580
3404	3337	709		1063	1138		709	Solyc01g106260.2.1	AT5G09590	631	Solyc09g010630.2.1		Solyc01g106210.2.1	AT5G09590
3418	3348	714		1138	1157		714	Solyc02g085350.2.1	AT5G66760	633	Solyc09g010630.2.1		Solyc01g106260.2.1	AT5G09590
3439	3362	730		1157	2662		730	Solyc07g044840.2.1	AT3G08590	669	Solyc01g106210.2.1		Solyc02g085350.2.1	AT5G66760
3566	3590	921		1194	3232		921	Solyc07g006790.2.1	AT3G13930	709	Solyc01g106260.2.1		Solyc10g076510.1.1	AT4G33070
3567	3934	922		3198	3236		922	Solyc09g092380.2.1	AT4G13940	714	Solyc02g085350.2.1		Solyc07g044840.2.1	AT3G08590
3746	4364	926		3202	3348		926	Solyc05g008460.2.1	AT5G08680	726	Solyc10g076510.1.1		Solyc12g094620.1.1
3768		931		3232	3362		931	Solyc07g006790.2.1	AT3G13930	730	Solyc07g044840.2.1		Solyc01g106080.2.1	AT2G14170
3929		940		3236	3378		940	Solyc05g008460.2.1	AT5G08680	760	Solyc10g076510.1.1		Solyc07g006790.2.1	AT3G13930
3934		954		3340	3382		954	Solyc03g123610.2.1	AT1G72330	903	Solyc12g094620.1.1		Solyc09g092380.2.1	AT4G13940
4019		959		3348	3386		959	Solyc10g080940.1.1	AT5G12250	908	Solyc01g106080.2.1		Solyc05g008460.2.1	AT5G08680
4043		968		3351	3543		968	Solyc07g006650.2.1	AT5G57655	921	Solyc07g006790.2.1		Solyc03g123610.2.1	AT1G72330
4098		980		3362	3652		980	Solyc06g059740.2.1	AT1G77120	922	Solyc09g092380.2.1		Solyc10g080940.1.1	AT5G12250
4117		987		3376	3934		987	Solyc12g008630.1.1	AT1G51980	926	Solyc05g008460.2.1		Solyc07g006650.2.1	AT5G57655
4134		991		3382	4079		991	Solyc04g007120.2.1	AT3G02540	931	Solyc07g006790.2.1		Solyc12g008630.1.1	AT1G51980
4272		1013		3386	4467		1013	Solyc04g077020.2.1	AT4G14960	940	Solyc05g008460.2.1		Solyc04g007120.2.1	AT3G02540
4477		1016		3412	4737		1016	Solyc04g077020.2.1	AT4G14960	954	Solyc03g123610.2.1		Solyc04g077020.2.1	AT4G14960
4526		1022		3543	4846		1022	Solyc02g063130.2.1	AT5G38470	959	Solyc10g080940.1.1		Solyc02g063130.2.1	AT5G38470
4667		1023		3566	4848		1023	Solyc04g077020.2.1	AT4G14960	968	Solyc07g006650.2.1		Solyc09g090520.2.1	AT4G14300
4784		1024		3652	4849		1024	Solyc09g090520.2.1	AT4G14300	980	Solyc06g059740.2.1		Solyc08g081530.2.1	AT1G63940
4818		1030		4079	4850		1030	Solyc08g081530.2.1	AT1G63940	987	Solyc12g008630.1.1		Solyc02g088690.2.1	AT3G29360
		1063		4723			1063	Solyc02g088690.2.1	AT3G29360	991	Solyc04g007120.2.1		Solyc12g099000.1.1	AT4G01850
		1101		4737			1101	Solyc12g099000.1.1	AT4G01850	1013	Solyc04g077020.2.1		Solyc09g008280.1.1	AT2G36880
		1104		4818			1104	Solyc12g099000.1.1	AT4G01850	1016	Solyc04g077020.2.1		Solyc01g101060.2.1	AT1G02500
		1106		4839			1106	Solyc09g008280.1.1	AT2G36880	1022	Solyc02g063130.2.1		Solyc10g078930.1.1	AT3G12050
		1118		4848			1118	Solyc09g008280.1.1	AT2G36880	1023	Solyc04g077020.2.1		Solyc11g005330.1.1	AT5G09810
		1122		4849			1122	Solyc01g101060.2.1	AT1G02500	1024	Solyc09g090520.2.1		Solyc03g007270.2.1	AT5G53140
		1135		4850			1135	Solyc09g008280.1.1	AT2G36880	1030	Solyc08g081530.2.1		Solyc09g064370.2.1	AT5G43940
		1138					1138	Solyc10g078930.1.1	AT3G12050	1063	Solyc02g088690.2.1		Solyc07g052510.2.1	AT1G05260
		1157					1157	Solyc09g008280.1.1	AT2G36880	1101	Solyc12g099000.1.1		Solyc04g014510.2.1	AT1G66200
		1193					1193	Solyc11g005330.1.1	AT5G09810	1104	Solyc12g099000.1.1		Solyc05g014470.2.1	AT1G13440
		1194					1194	Solyc09g064370.2.1	AT5G43940	1106	Solyc09g008280.1.1		Solyc04g071890.2.1	AT1G71695
		1261					1261	Solyc04g014510.2.1	AT1G66200	1118	Solyc09g008280.1.1		Solyc06g007710.2.1	AT3G20000
		1276					1276	Solyc05g014470.2.1	AT1G13440	1122	Solyc01g101060.2.1		Solyc01g008620.2.1	AT4G16260
		1294					1294	Solyc04g071890.2.1	AT1G71695	1135	Solyc09g008280.1.1		Solyc06g073190.2.1	AT3G59480
		1392					1392	Solyc05g008460.2.1	AT5G08680	1138	Solyc10g078930.1.1		Solyc10g076220.1.1	AT5G05340
		1470					1429	Solyc06g073190.2.1	AT3G59480	1157	Solyc09g008280.1.1		Solyc03g115990.1.1	AT3G47520
		1499					1439	Solyc10g076220.1.1	AT5G05340	1185	Solyc11g005330.1.1		Solyc12g040510.1.1	AT1G48630
		1766					1470	Solyc03g115990.1.1	AT3G47520	1188	Solyc03g007270.2.1		Solyc04g080590.2.1	AT5G42790
		1796					1499	Solyc12g040510.1.1	AT1G48630	1193	Solyc11g005330.1.1		Solyc12g055800.1.1	AT1G78900
		2474					1766	Solyc10g081180.1.1	AT5G61030	1194	Solyc09g064370.2.1		Solyc05g050800.2.1	AT3G60450
		2511					1796	Solyc03g078400.2.1	AT5G09810	1213	Solyc07g052510.2.1		Solyc10g081180.1.1	AT5G61030
		2552					2065	Solyc06g073190.2.1	AT3G59480	1222	Solyc11g005330.1.1		Solyc03g078400.2.1	AT5G09810
		2602					2215	Solyc01g102380.2.1	AT1G09560	1238	Solyc11g005330.1.1		Solyc09g009390.2.1	AT3G52880
		2662					2474	Solyc01g111170.2.1		1261	Solyc04g014510.2.1		Solyc01g102380.2.1	AT1G09560
		2944					2511	Solyc02g091870.2.1	AT4G14960	1276	Solyc05g014470.2.1		Solyc07g005560.2.1	AT1G13950
		3198					2552	Solyc04g054980.2.1	AT4G39730	1294	Solyc04g071890.2.1		Solyc01g111170.2.1
		3202					2602	Solyc03g096550.2.1	AT4G39730	1354	Solyc04g071890.2.1		Solyc02g091870.2.1	AT4G14960
		3208					2662	Solyc05g014470.2.1	AT1G13440	1380	Solyc06g007710.2.1		Solyc04g054980.2.1	AT4G39730
		3212					2944	Solyc02g067460.2.1	AT3G01280	1392	Solyc05g008460.2.1		Solyc03g096550.2.1	AT4G39730
		3219					3198	Solyc05g050970.2.1	AT2G45290	1417	Solyc01g008620.2.1		Solyc02g067460.2.1	AT3G01280
		3222					3202	Solyc05g050970.2.1	AT2G45290	1429	Solyc06g073190.2.1		Solyc05g050970.2.1	AT2G45290
		3232					3208	Solyc02g085350.2.1	AT5G66760	1439	Solyc10g076220.1.1		Solyc06g005940.2.1	AT1G77510
		3234					3212	Solyc01g106210.2.1	AT5G09590	1470	Solyc03g115990.1.1		Solyc07g053280.2.1	AT3G58610
		3236					3219	Solyc12g055800.1.1	AT1G78900	1499	Solyc12g040510.1.1		Solyc06g060290.2.1	AT1G21750
		3242					3222	Solyc12g055800.1.1	AT1G78900	1575	Solyc04g080590.2.1		Solyc12g010040.1.1	AT4G30920
		3244					3232	Solyc02g085350.2.1	AT5G66760	1683	Solyc12g055800.1.1		Solyc02g067080.2.1	AT5G15490
		3248					3234	Solyc07g044840.2.1	AT3G08590	1732	Solyc05g050800.2.1		Solyc01g100380.2.1	AT1G09210
		3255					3236	Solyc07g044840.2.1	AT3G08590	1766	Solyc10g081180.1.1		Solyc04g081490.2.1	AT1G75780
		3270					3242	Solyc06g005940.2.1	AT1G77510	1796	Solyc03g078400.2.1		Solyc01g111760.2.1	AT4G38510
		3287					3244	Solyc07g053280.2.1	AT3G58610	1814	Solyc09g009390.2.1		Solyc09g009020.2.1	AT2G36530
		3291					3248	Solyc06g060290.2.1	AT1G21750	1849	Solyc06g059740.2.1		Solyc02g087880.2.1	AT4G14960
		3298					3255	Solyc06g060290.2.1	AT1G21750	2065	Solyc06g073190.2.1		Solyc11g066670.1.1	AT2G36770
		3305					3270	Solyc12g010040.1.1	AT4G30920	2215	Solyc01g102380.2.1		Solyc03g007670.2.1	AT4G11260
		3314					3287	Solyc05g008460.2.1	AT5G08680	2460	Solyc07g005560.2.1		Solyc10g083970.1.1	AT2G36880
		3317					3291	Solyc02g067080.2.1	AT5G15490	2474	Solyc01g111170.2.1		Solyc01g090190.2.1	AT4G16830
		3321					3298	Solyc07g006790.2.1	AT3G13930	2511	Solyc02g091870.2.1		Solyc01g107590.2.1	AT3G19450
		3324					3305	Solyc12g008630.1.1	AT1G51980	2552	Solyc04g054980.2.1		Solyc10g080500.1.1	AT3G12110
		3327					3314	Solyc01g100380.2.1	AT1G09210	2602	Solyc03g096550.2.1		Solyc08g006860.2.1	AT4G37070
		3337					3317	Solyc04g081490.2.1	AT1G75780	2662	Solyc05g014470.2.1		Solyc10g078550.1.1	AT5G18170
		3340					3321	Solyc01g111760.2.1	AT4G38510	2944	Solyc02g067460.2.1		Solyc05g056540.2.1	AT5G63620
		3341					3324	Solyc09g009020.2.1	AT2G36530	3198	Solyc05g050970.2.1		Solyc08g007220.2.1	AT4G16830
		3348					3327	Solyc09g009020.2.1	AT2G36530	3202	Solyc05g050970.2.1		Solyc05g012070.2.1	AT3G02230
		3351					3337	Solyc02g087880.2.1	AT4G14960	3208	Solyc02g085350.2.1		Solyc05g006520.2.1	AT1G59900
		3362					3340	Solyc07g006790.2.1	AT3G13930	3212	Solyc01g106210.2.1		Solyc09g009260.2.1	AT2G36460
		3369					3341	Solyc11g066670.1.1	AT2G36770	3215	Solyc12g055800.1.1		Solyc02g071700.2.1	AT1G29670
		3376					3348	Solyc02g088690.2.1	AT3G29360	3219	Solyc12g055800.1.1		Solyc10g005510.2.1	AT1G16300
		3378					3351	Solyc02g067080.2.1	AT5G15490	3222	Solyc12g055800.1.1		Solyc10g086190.1.1	AT5G03300
		3382					3362	Solyc02g067080.2.1	AT5G15490	3232	Solyc02g085350.2.1		Solyc12g088670.1.1	AT1G47128
		3386					3369	Solyc02g067080.2.1	AT5G15490	3234	Solyc07g044840.2.1		Solyc05g008600.2.1	AT2G01140
		3392					3376	Solyc10g083970.1.1	AT2G36880	3236	Solyc07g044840.2.1		Solyc09g090140.2.1	AT1G04410
		3404					3378	Solyc01g090190.2.1	AT4G16830	3242	Solyc06g005940.2.1		Solyc06g071920.2.1	AT3G04120
		3412					3382	Solyc09g008280.1.1	AT2G36880	3244	Solyc07g053280.2.1		Solyc07g045240.2.1	AT3G13224
		3413					3386	Solyc09g008280.1.1	AT2G36880	3248	Solyc06g060290.2.1		Solyc09g072700.2.1	AT4G26010
		3423					3392	Solyc01g107590.2.1	AT3G19450	3255	Solyc06g060290.2.1		Solyc02g024050.2.1	AT1G30510
		3434					3404	Solyc12g099000.1.1	AT4G01850	3270	Solyc12g010040.1.1		Solyc09g082060.2.1	AT4G14880
		3444					3412	Solyc09g064370.2.1	AT5G43940	3278	Solyc12g094620.1.1		Solyc03g006700.2.1	AT5G05340
		3452					3413	Solyc10g080500.1.1	AT3G12110	3287	Solyc05g008460.2.1		Solyc09g064940.2.1	AT4G02860
		3477					3418	Solyc07g052510.2.1	AT1G05260	3291	Solyc02g067080.2.1		Solyc01g105070.2.1	AT5G64120
		3506					3423	Solyc10g078550.1.1	AT5G18170	3298	Solyc07g006790.2.1		Solyc03g025730.2.1	AT5G23860
		3520					3434	Solyc05g056540.2.1	AT5G63620	3305	Solyc12g008630.1.1		Solyc03g025850.2.1	AT5G23750
		3528					3439	Solyc06g059740.2.1	AT1G77120	3314	Solyc01g100380.2.1		Solyc04g078540.2.1	AT5G43060
		3529					3444	Solyc11g005330.1.1	AT5G09810	3317	Solyc04g081490.2.1		Solyc06g060260.2.1	AT4G08390
		3535					3452	Solyc05g014470.2.1	AT1G13440	3321	Solyc01g111760.2.1		Solyc10g055810.1.1	AT3G12500
		3539					3477	Solyc02g071700.2.1	AT1G29670	3324	Solyc09g009020.2.1		Solyc04g080960.2.1	AT4G39090
		3543					3506	Solyc10g005510.2.1	AT1G16300	3327	Solyc09g009020.2.1		Solyc10g005100.2.1	AT4G20260
		3560					3520	Solyc10g083970.1.1	AT2G36880	3337	Solyc02g087880.2.1		Solyc11g072190.1.1	AT5G19510
		3567					3528	Solyc10g086190.1.1	AT5G03300	3340	Solyc07g006790.2.1		Solyc04g080570.2.1	AT1G47260
		3583					3529	Solyc12g088670.1.1	AT1G47128	3341	Solyc11g066670.1.1		Solyc01g104680.2.1	AT5G55190
		3590					3535	Solyc05g008600.2.1	AT2G01140	3344	Solyc08g081530.2.1		Solyc01g102390.2.1	AT1G09560
		3601					3539	Solyc09g090140.2.1	AT1G04410	3348	Solyc02g088690.2.1		Solyc09g082780.2.1	AT3G22850
		3604					3543	Solyc09g090140.2.1	AT1G04410	3351	Solyc02g067080.2.1		Solyc01g103480.2.1	AT5G05010
		3652					3560	Solyc06g071920.2.1	AT3G04120	3358	Solyc06g059740.2.1		Solyc07g041900.2.1	AT3G45310
		3664					3566	Solyc06g059740.2.1	AT1G77120	3362	Solyc02g067080.2.1		Solyc03g123830.2.1	AT1G17745
		3717					3567	Solyc07g045240.2.1	AT3G13224	3367	Solyc03g007670.2.1		Solyc01g102400.2.1	AT1G09560
		3726					3583	Solyc02g024050.2.1	AT1G30510	3369	Solyc02g067080.2.1		Solyc03g097270.2.1	AT3G12490
		3731					3590	Solyc09g082060.2.1	AT4G14880	3376	Solyc10g083970.1.1		Solyc04g011510.2.1	AT3G55440
		3892					3601	Solyc06g073190.2.1	AT3G59480	3378	Solyc01g090190.2.1		Solyc11g066130.1.1
		3934					3604	Solyc09g064940.2.1	AT4G02860	3382	Solyc09g008280.1.1		Solyc01g088480.2.1	AT5G26667
		3949					3652	Solyc01g105070.2.1	AT5G64120	3386	Solyc09g008280.1.1		Solyc03g113580.1.1	AT1G18980
		3953					3664	Solyc03g025730.2.1	AT5G23860	3392	Solyc01g107590.2.1		Solyc03g082920.2.1	AT5G42020
		4019					3717	Solyc02g067460.2.1	AT3G01280	3404	Solyc12g099000.1.1		Solyc08g080660.1.1	AT4G11650
		4117					3726	Solyc02g067460.2.1	AT3G01280	3410	Solyc12g055800.1.1		Solyc08g080670.1.1	AT4G11650
		4209					3731	Solyc06g060260.2.1	AT4G08390	3412	Solyc09g064370.2.1		Solyc11g039980.1.1
		4219					3746	Solyc10g055810.1.1	AT3G12500	3413	Solyc10g080500.1.1		Solyc05g054760.2.1	AT1G19570
		4272					3768	Solyc04g080960.2.1	AT4G39090	3418	Solyc07g052510.2.1		Solyc02g079750.2.1	AT5G54500
		4327					3892	Solyc06g059740.2.1	AT1G77120	3422	Solyc08g006860.2.1		Solyc01g111300.2.1	AT2G21060
		4347					3929	Solyc01g102390.2.1	AT1G09560	3423	Solyc10g078550.1.1		Solyc03g019690.1.1	AT1G73260
		4364					3934	Solyc06g059740.2.1	AT1G77120	3434	Solyc05g056540.2.1		Solyc02g080220.2.1	AT1G11580
		4406					3949	Solyc09g082780.2.1	AT3G22850	3439	Solyc06g059740.2.1		Solyc01g079820.2.1	AT3G06050
		4408					3953	Solyc01g103480.2.1	AT5G05010	3444	Solyc11g005330.1.1		Solyc01g105060.2.1	AT5G10160
		4467					4019	Solyc01g102400.2.1	AT1G09560	3446	Solyc08g007220.2.1		Solyc12g010060.1.1	AT1G13950
		4477					4043	Solyc04g011510.2.1	AT3G55440	3449	Solyc05g012070.2.1		Solyc10g055800.1.1	AT3G12500
		4482					4098	Solyc03g113580.1.1	AT1G18980	3452	Solyc05g014470.2.1		Solyc08g005060.2.1	AT1G71310
		4514					4117	Solyc03g082920.2.1	AT5G42020	3464	Solyc05g006520.2.1		Solyc10g083120.1.1	AT3G52560
		4526					4134	Solyc08g080670.1.1	AT4G11650	3466	Solyc09g009260.2.1		Solyc08g062450.1.1	AT5G12020
		4533					4209	Solyc03g019690.1.1	AT1G73260	3473	Solyc09g009260.2.1		Solyc01g109660.2.1	AT2G21660
		4559					4219	Solyc02g067460.2.1	AT3G01280	3476	Solyc09g009260.2.1		Solyc03g096540.2.1	AT2G22170
		4702					4272	Solyc01g079820.2.1	AT3G06050	3477	Solyc02g071700.2.1		Solyc10g051380.1.1	AT2G21660
		4704					4327	Solyc10g055800.1.1	AT3G12500	3490	Solyc02g071700.2.1		Solyc10g051390.1.1	AT2G21660
		4705					4347	Solyc08g005060.2.1	AT1G71310	3492	Solyc05g014470.2.1		Solyc01g106610.2.1	AT3G19690
		4710					4364	Solyc08g062450.1.1	AT5G12020	3506	Solyc10g005510.2.1		Solyc04g071610.2.1
		4722					4406	Solyc03g096540.2.1	AT2G22170	3520	Solyc10g083970.1.1		Solyc09g057670.2.1	AT3G25220
		4723					4408	Solyc10g051380.1.1	AT2G21660	3528	Solyc10g086190.1.1		Solyc02g083730.2.1	AT5G66170
		4727					4467	Solyc06g071920.2.1	AT3G04120	3529	Solyc12g088670.1.1		Solyc05g053780.2.1	AT3G23830
		4728					4477	Solyc01g106610.2.1	AT3G19690	3535	Solyc05g008600.2.1		Solyc01g105710.2.1	AT5G64350
		4729					4482	Solyc04g071610.2.1		3539	Solyc09g090140.2.1		Solyc06g062950.1.1	AT3G14067
		4735					4514	Solyc03g096540.2.1	AT2G22170	3543	Solyc09g090140.2.1		Solyc02g092670.1.1	AT5G67360
		4736					4526	Solyc03g096540.2.1	AT2G22170	3560	Solyc06g071920.2.1		Solyc01g028810.2.1	AT3G13470
		4737					4533	Solyc09g057670.2.1	AT3G25220	3566	Solyc06g059740.2.1		Solyc05g012480.2.1	AT3G02090
		4756					4559	Solyc02g083730.2.1	AT5G66170	3567	Solyc07g045240.2.1		Solyc12g043020.1.1	AT3G23940
		4760					4667	Solyc06g062950.1.1	AT3G14067	3576	Solyc09g072700.2.1		Solyc02g088700.2.1	AT3G02090
		4766					4702	Solyc02g092670.1.1	AT5G67360	3583	Solyc02g024050.2.1		YP_009430460.1
		4768					4704	Solyc05g050970.2.1	AT2G45290	3590	Solyc09g082060.2.1		Solyc03g116590.2.1	AT5G62200
		4784					4705	Solyc01g028810.2.1	AT3G13470	3592	Solyc03g006700.2.1		Solyc02g093680.2.1	AT5G40650
		4792					4710	Solyc05g012480.2.1	AT3G02090	3595	Solyc03g006700.2.1
		4804					4722	Solyc07g044840.2.1	AT3G08590	3601	Solyc06g073190.2.1
		4817					4723	Solyc12g043020.1.1	AT3G23940	3604	Solyc09g064940.2.1
		4846					4727	Solyc07g006790.2.1	AT3G13930	3641	Solyc01g105070.2.1
		4848					4728	Solyc02g088700.2.1	AT3G02090	3652	Solyc01g105070.2.1
		4849					4729	Solyc09g009020.2.1	AT2G36530	3662	Solyc01g101060.2.1
		4850					4735	Solyc01g101060.2.1	AT1G02500	3664	Solyc03g025730.2.1
							4736	Solyc01g101060.2.1	AT1G02500	3673	Solyc03g025850.2.1
							4737	Solyc01g101060.2.1	AT1G02500	3675	Solyc04g078540.2.1
							4756	Solyc06g059740.2.1	AT1G77120	3698	Solyc04g078540.2.1
							4760	Solyc09g009020.2.1	AT2G36530	3717	Solyc02g067460.2.1
							4766	YP_009430460.1M		3726	Solyc02g067460.2.1
							4768	Solyc10g055800.1.1	AT3G12500	3731	Solyc06g060260.2.1
							4784	Solyc08g080670.1.1	AT4G11650	3746	Solyc10g055810.1.1
							4792	Solyc09g008280.1.1	AT2G36880	3748	Solyc12g055800.1.1
							4804	Solyc03g116590.2.1	AT5G62200	3768	Solyc04g080960.2.1
							4817	Solyc06g059740.2.1	AT1G77120	3783	Solyc12g088670.1.1
							4818	Solyc06g059740.2.1	AT1G77120	3785	Solyc10g005100.2.1
							4846	Solyc05g014470.2.1	AT1G13440	3813	Solyc11g072190.1.1
							4848	Solyc01g101060.2.1	AT1G02500	3819	Solyc04g080570.2.1
							4849	Solyc09g008280.1.1	AT2G36880	3825	Solyc11g005330.1.1
							4850	Solyc09g008280.1.1	AT2G36880	3887	Solyc01g104680.2.1
										3892	Solyc06g059740.2.1
										3929	Solyc01g102390.2.1
										3934	Solyc06g059740.2.1
										3949	Solyc09g082780.2.1
										3953	Solyc01g103480.2.1
										3957	Solyc07g041900.2.1
										3959	Solyc09g082780.2.1
										3963	Solyc03g123830.2.1
										4019	Solyc01g102400.2.1
										4027	Solyc01g102390.2.1
										4040	Solyc03g097270.2.1
										4043	Solyc04g011510.2.1
										4072	Solyc11g066130.1.1
										4079	Solyc01g088480.2.1
										4098	Solyc03g113580.1.1
										4117	Solyc03g082920.2.1
										4124	Solyc08g080660.1.1
										4130	Solyc08g080660.1.1
										4134	Solyc08g080670.1.1
										4162	Solyc11g039980.1.1
										4169	Solyc05g054760.2.1
										4186	Solyc02g079750.2.1
										4197	Solyc01g111300.2.1
										4209	Solyc03g019690.1.1
										4212	Solyc02g080220.2.1
										4219	Solyc02g067460.2.1
										4233	Solyc04g081490.2.1
										4260	Solyc04g077020.2.1
										4272	Solyc01g079820.2.1
										4279	Solyc01g105060.2.1
										4289	Solyc12g010060.1.1
										4309	Solyc12g010060.1.1
										4327	Solyc10g055800.1.1
										4328	Solyc07g005560.2.1
										4347	Solyc08g005060.2.1
										4355	Solyc10g083120.1.1
										4364	Solyc08g062450.1.1
										4394	Solyc01g109660.2.1
										4406	Solyc03g096540.2.1
										4408	Solyc10g051380.1.1
										4414	Solyc10g051390.1.1
										4467	Solyc06g071920.2.1
										4477	Solyc01g106610.2.1
										4482	Solyc04g071610.2.1
										4514	Solyc03g096540.2.1
										4526	Solyc03g096540.2.1
										4533	Solyc09g057670.2.1
										4559	Solyc02g083730.2.1
										4572	Solyc05g053780.2.1
										4599	Solyc01g105710.2.1
										4667	Solyc06g062950.1.1
										4678	Solyc01g111170.2.1
										4697	Solyc04g071890.2.1
										4698	Solyc04g071890.2.1
										4702	Solyc02g092670.1.1
										4704	Solyc05g050970.2.1
										4705	Solyc01g028810.2.1
										4710	Solyc05g012480.2.1
										4722	Solyc07g044840.2.1
										4723	Solyc12g043020.1.1
										4727	Solyc07g006790.2.1
										4728	Solyc02g088700.2.1
										4729	Solyc09g009020.2.1
										4732	Solyc01g101060.2.1
										4735	Solyc01g101060.2.1
										4736	Solyc01g101060.2.1
										4737	Solyc01g101060.2.1
										4751	Solyc06g059740.2.1
										4756	Solyc06g059740.2.1
										4760	Solyc09g009020.2.1
										4766	YP_009430460.1M
										4768	Solyc10g055800.1.1
										4784	Solyc08g080670.1.1
										4792	Solyc09g008280.1.1
										4804	Solyc03g116590.2.1
										4817	Solyc06g059740.2.1
										4818	Solyc06g059740.2.1
										4821	Solyc02g093680.2.1
										4824	Solyc06g073190.2.1
										4839	Solyc01g111170.2.1
										4846	Solyc05g014470.2.1
										4848	Solyc01g101060.2.1
										4849	Solyc09g008280.1.1
										4850	Solyc09g008280.1.1

## Sheet: Spots for POL 715
		1xH/Ctrl	Rec/Ctrl	2xH/Ctrl	1xH/Rec	1xH/2H	Rec/2xH		487	Solyc11g011470.1.1	AT5G37510	ALL			Solyc06g059740.2.1	AT1G77120	Spots in POL 7/15 only
		3378	3344	487	145	145	145		489	Solyc11g011470.1.1	AT5G37510	145	Solyc06g059740.2.1		Solyc10g081510.1.1	AT5G17920	145	Solyc06g059740.2.1
		3446	3560	489	467	467	1354		530	Solyc08g079870.1.1	AT5G67360	467	Solyc10g081510.1.1		Solyc11g011470.1.1	AT5G37510	467	Solyc10g081510.1.1
		3566	4839	530	760	714	1683		575	Solyc01g103450.2.1	AT4G24280	487	Solyc11g011470.1.1		Solyc08g079870.1.1	AT5G67360	487	Solyc11g011470.1.1
		4072		575	980	760	1766		622	Solyc08g079170.2.1	AT1G62740	489	Solyc11g011470.1.1		Solyc01g103450.2.1	AT4G24280	489	Solyc11g011470.1.1
		4514		622	1392	908	2460		631	Solyc09g010630.2.1	AT3G12580	530	Solyc08g079870.1.1		Solyc08g079170.2.1	AT1G62740	530	Solyc08g079870.1.1
		4818		631	1417	959	3410		633	Solyc09g010630.2.1	AT3G12580	575	Solyc01g103450.2.1		Solyc09g010630.2.1	AT3G12580	575	Solyc01g103450.2.1
				633	1683	980	3583		669	Solyc01g106210.2.1	AT5G09590	622	Solyc08g079170.2.1		Solyc01g106210.2.1	AT5G09590	622	Solyc08g079170.2.1
				669	1814	987	3662		709	Solyc01g106260.2.1	AT5G09590	631	Solyc09g010630.2.1		Solyc01g106260.2.1	AT5G09590	631	Solyc09g010630.2.1
				709	3466	1013	3664		714	Solyc02g085350.2.1	AT5G66760	633	Solyc09g010630.2.1		Solyc02g085350.2.1	AT5G66760	633	Solyc09g010630.2.1
				714	3473	1016	3675		908	Solyc01g106080.2.1	AT2G14170	669	Solyc01g106210.2.1		Solyc10g076510.1.1	AT4G33070	669	Solyc01g106210.2.1
				908	3560	1023	3783		959	Solyc10g080940.1.1	AT5G12250	709	Solyc01g106260.2.1		Solyc07g044840.2.1	AT3G08590	709	Solyc01g106260.2.1
				959	3566	1030	3813		1022	Solyc02g063130.2.1	AT5G38470	714	Solyc02g085350.2.1		Solyc12g094620.1.1		714	Solyc02g085350.2.1
				1022	3601	1063	3825		1024	Solyc09g090520.2.1	AT4G14300	726	Solyc10g076510.1.1		Solyc01g106080.2.1	AT2G14170	760	Solyc10g076510.1.1
				1024	3698	1106	3963		1030	Solyc08g081530.2.1	AT1G63940	730	Solyc07g044840.2.1		Solyc07g006790.2.1	AT3G13930	908	Solyc01g106080.2.1
				1030	3819	1138	4072		1063	Solyc02g088690.2.1	AT3G29360	760	Solyc10g076510.1.1		Solyc09g092380.2.1	AT4G13940	959	Solyc10g080940.1.1
				1063	3825	1157	4162		1122	Solyc01g101060.2.1	AT1G02500	903	Solyc12g094620.1.1		Solyc05g008460.2.1	AT5G08680	980	Solyc06g059740.2.1
				1122	3957	1222	4197		1138	Solyc10g078930.1.1	AT3G12050	908	Solyc01g106080.2.1		Solyc03g123610.2.1	AT1G72330	987	Solyc12g008630.1.1
				1138	4019	1849	4233		1157	Solyc09g008280.1.1	AT2G36880	921	Solyc07g006790.2.1		Solyc10g080940.1.1	AT5G12250	1013	Solyc04g077020.2.1
				1157	4043	2460	4260		1185	Solyc11g005330.1.1	AT5G09810	922	Solyc09g092380.2.1		Solyc07g006650.2.1	AT5G57655	1016	Solyc04g077020.2.1
				1185	4233	3232	4279		1188	Solyc03g007270.2.1	AT5G53140	926	Solyc05g008460.2.1		Solyc12g008630.1.1	AT1G51980	1022	Solyc02g063130.2.1
				1188	4260	3244	4309		1194	Solyc09g064370.2.1	AT5G43940	931	Solyc07g006790.2.1		Solyc04g007120.2.1	AT3G02540	1023	Solyc04g077020.2.1
				1194	4572	3278	4328		1575	Solyc04g080590.2.1	AT5G42790	940	Solyc05g008460.2.1		Solyc04g077020.2.1	AT4G14960	1024	Solyc09g090520.2.1
				1575	4678	3317	4355		1766	Solyc10g081180.1.1	AT5G61030	954	Solyc03g123610.2.1		Solyc02g063130.2.1	AT5G38470	1030	Solyc08g081530.2.1
				1766	4818	3321	4394		1849	Solyc06g059740.2.1	AT1G77120	959	Solyc10g080940.1.1		Solyc09g090520.2.1	AT4G14300	1063	Solyc02g088690.2.1
				1849		3337	4414		2460	Solyc07g005560.2.1	AT1G13950	968	Solyc07g006650.2.1		Solyc08g081530.2.1	AT1G63940	1106	Solyc09g008280.1.1
				2460		3348	4599		2602	Solyc03g096550.2.1	AT4G39730	980	Solyc06g059740.2.1		Solyc02g088690.2.1	AT3G29360	1122	Solyc01g101060.2.1
				2602		3351	4678		2662	Solyc05g014470.2.1	AT1G13440	987	Solyc12g008630.1.1		Solyc12g099000.1.1	AT4G01850	1138	Solyc10g078930.1.1
				2662		3362	4698		3198	Solyc05g050970.2.1	AT2G45290	991	Solyc04g007120.2.1		Solyc09g008280.1.1	AT2G36880	1157	Solyc09g008280.1.1
				3198		3369			3202	Solyc05g050970.2.1	AT2G45290	1013	Solyc04g077020.2.1		Solyc01g101060.2.1	AT1G02500	1185	Solyc11g005330.1.1
				3202		3376			3215	Solyc12g055800.1.1	AT1G78900	1016	Solyc04g077020.2.1		Solyc10g078930.1.1	AT3G12050	1188	Solyc03g007270.2.1
				3215		3382			3219	Solyc12g055800.1.1	AT1G78900	1022	Solyc02g063130.2.1		Solyc11g005330.1.1	AT5G09810	1194	Solyc09g064370.2.1
				3219		3434			3232	Solyc02g085350.2.1	AT5G66760	1023	Solyc04g077020.2.1		Solyc03g007270.2.1	AT5G53140	1222	Solyc11g005330.1.1
				3232		3490			3236	Solyc07g044840.2.1	AT3G08590	1024	Solyc09g090520.2.1		Solyc09g064370.2.1	AT5G43940	1354	Solyc04g071890.2.1
				3236		3543			3244	Solyc07g053280.2.1	AT3G58610	1030	Solyc08g081530.2.1		Solyc07g052510.2.1	AT1G05260	1392	Solyc05g008460.2.1
				3244		3566			3317	Solyc04g081490.2.1	AT1G75780	1063	Solyc02g088690.2.1		Solyc04g014510.2.1	AT1G66200	1417	Solyc01g008620.2.1
				3317		4212			3340	Solyc07g006790.2.1	AT3G13930	1101	Solyc12g099000.1.1		Solyc05g014470.2.1	AT1G13440	1575	Solyc04g080590.2.1
				4846					3344	Solyc08g081530.2.1	AT1G63940	3212	Solyc01g106210.2.1		Solyc04g071890.2.1	AT1G71695	1683	Solyc12g055800.1.1
				3340		4408			3348	Solyc02g088690.2.1	AT3G29360	1104	Solyc12g099000.1.1		Solyc06g007710.2.1	AT3G20000	1766	Solyc10g081180.1.1
				3344		4728			3351	Solyc02g067080.2.1	AT5G15490	1106	Solyc09g008280.1.1		Solyc01g008620.2.1	AT4G16260	1814	Solyc09g009390.2.1
				3348		4729			3358	Solyc06g059740.2.1	AT1G77120	1118	Solyc09g008280.1.1		Solyc06g073190.2.1	AT3G59480	1849	Solyc06g059740.2.1
				3351		4732			3362	Solyc02g067080.2.1	AT5G15490	1122	Solyc01g101060.2.1		Solyc10g076220.1.1	AT5G05340	2460	Solyc07g005560.2.1
				3358		4751			3367	Solyc03g007670.2.1	AT4G11260	1135	Solyc09g008280.1.1		Solyc03g115990.1.1	AT3G47520	2602	Solyc03g096550.2.1
				3362		4848			3369	Solyc02g067080.2.1	AT5G15490	1138	Solyc10g078930.1.1		Solyc12g040510.1.1	AT1G48630	2662	Solyc05g014470.2.1
				3367		4849			3376	Solyc10g083970.1.1	AT2G36880	1157	Solyc09g008280.1.1		Solyc04g080590.2.1	AT5G42790	3198	Solyc05g050970.2.1
				4723					3378	Solyc01g090190.2.1	AT4G16830	2602	Solyc03g096550.2.1		Solyc12g055800.1.1	AT1G78900	3202	Solyc05g050970.2.1
				3369					3382	Solyc09g008280.1.1	AT2G36880	1185	Solyc11g005330.1.1		Solyc05g050800.2.1	AT3G60450	3215	Solyc12g055800.1.1
				3376					3386	Solyc09g008280.1.1	AT2G36880	1188	Solyc03g007270.2.1		Solyc10g081180.1.1	AT5G61030	3219	Solyc12g055800.1.1
				3378					3392	Solyc01g107590.2.1	AT3G19450	1193	Solyc11g005330.1.1		Solyc03g078400.2.1	AT5G09810	3232	Solyc02g085350.2.1
				3382					3412	Solyc09g064370.2.1	AT5G43940	1194	Solyc09g064370.2.1		Solyc09g009390.2.1	AT3G52880	3236	Solyc07g044840.2.1
				3386					3422	Solyc08g006860.2.1	AT4G37070	1213	Solyc07g052510.2.1		Solyc01g102380.2.1	AT1G09560	3244	Solyc07g053280.2.1
				3392					3434	Solyc05g056540.2.1	AT5G63620	1222	Solyc11g005330.1.1		Solyc07g005560.2.1	AT1G13950	3278	Solyc12g094620.1.1
				4728					3446	Solyc08g007220.2.1	AT4G16830	2662	Solyc05g014470.2.1		Solyc01g111170.2.1		3317	Solyc04g081490.2.1
				3412					3506	Solyc10g005510.2.1	AT1G16300	1238	Solyc11g005330.1.1		Solyc02g091870.2.1	AT4G14960	3321	Solyc01g111760.2.1
				3422					3520	Solyc10g083970.1.1	AT2G36880	1261	Solyc04g014510.2.1		Solyc04g054980.2.1	AT4G39730	3337	Solyc02g087880.2.1
				3434					3543	Solyc09g090140.2.1	AT1G04410	1276	Solyc05g014470.2.1		Solyc03g096550.2.1	AT4G39730	3340	Solyc07g006790.2.1
				4848					3560	Solyc06g071920.2.1	AT3G04120	3215	Solyc12g055800.1.1		Solyc02g067460.2.1	AT3G01280	3344	Solyc08g081530.2.1
				4737					3566	Solyc06g059740.2.1	AT1G77120	2944	Solyc02g067460.2.1		Solyc05g050970.2.1	AT2G45290	3348	Solyc02g088690.2.1
				3446					3567	Solyc07g045240.2.1	AT3G13224	1294	Solyc04g071890.2.1		Solyc06g005940.2.1	AT1G77510	3351	Solyc02g067080.2.1
				3506					3576	Solyc09g072700.2.1	AT4G26010	1354	Solyc04g071890.2.1		Solyc07g053280.2.1	AT3G58610	3358	Solyc06g059740.2.1
				3520					3652	Solyc01g105070.2.1	AT5G64120	1380	Solyc06g007710.2.1		Solyc06g060290.2.1	AT1G21750	3362	Solyc02g067080.2.1
				3543					3748	Solyc12g055800.1.1	AT1G78900	1392	Solyc05g008460.2.1		Solyc12g010040.1.1	AT4G30920	3367	Solyc03g007670.2.1
				3560					3934	Solyc06g059740.2.1	AT1G77120	1417	Solyc01g008620.2.1		Solyc02g067080.2.1	AT5G15490	3369	Solyc02g067080.2.1
				3566					3959	Solyc09g082780.2.1	AT3G22850	1429	Solyc06g073190.2.1		Solyc01g100380.2.1	AT1G09210	3376	Solyc10g083970.1.1
				4818					4072	Solyc11g066130.1.1	0	3198	Solyc05g050970.2.1		Solyc04g081490.2.1	AT1G75780	3378	Solyc01g090190.2.1
				3567					4079	Solyc01g088480.2.1	AT5G26667	1439	Solyc10g076220.1.1		Solyc01g111760.2.1	AT4G38510	3382	Solyc09g008280.1.1
				3576					4197	Solyc01g111300.2.1	AT2G21060	1470	Solyc03g115990.1.1		Solyc09g009020.2.1	AT2G36530	3386	Solyc09g008280.1.1
				3652					4309	Solyc12g010060.1.1	AT1G13950	1499	Solyc12g040510.1.1		Solyc02g087880.2.1	AT4G14960	3392	Solyc01g107590.2.1
				3748					4355	Solyc10g083120.1.1	AT3G52560	1575	Solyc04g080590.2.1		Solyc11g066670.1.1	AT2G36770	3410	Solyc12g055800.1.1
				3934					4467	Solyc06g071920.2.1	AT3G04120	1683	Solyc12g055800.1.1		Solyc03g007670.2.1	AT4G11260	3412	Solyc09g064370.2.1
				4821					4514	Solyc03g096540.2.1	AT2G22170	3202	Solyc05g050970.2.1		Solyc10g083970.1.1	AT2G36880	3422	Solyc08g006860.2.1
				3959					4559	Solyc02g083730.2.1	AT5G66170	1732	Solyc05g050800.2.1		Solyc01g090190.2.1	AT4G16830	3434	Solyc05g056540.2.1
				4072					4599	Solyc01g105710.2.1	AT5G64350	1766	Solyc10g081180.1.1		Solyc01g107590.2.1	AT3G19450	3446	Solyc08g007220.2.1
				4079					4704	Solyc05g050970.2.1	AT2G45290	1796	Solyc03g078400.2.1		Solyc10g080500.1.1	AT3G12110	3466	Solyc09g009260.2.1
				4197					4723	Solyc12g043020.1.1	AT3G23940	1814	Solyc09g009390.2.1		Solyc08g006860.2.1	AT4G37070	3473	Solyc09g009260.2.1
				4309					4728	Solyc02g088700.2.1	AT3G02090	1849	Solyc06g059740.2.1		Solyc10g078550.1.1	AT5G18170	3490	Solyc02g071700.2.1
				4355					4737	Solyc01g101060.2.1	AT1G02500	2065	Solyc06g073190.2.1		Solyc05g056540.2.1	AT5G63620	3506	Solyc10g005510.2.1
				4839					4818	Solyc06g059740.2.1	AT1G77120	3208	Solyc02g085350.2.1		Solyc08g007220.2.1	AT4G16830	3520	Solyc10g083970.1.1
				4467					4821	Solyc02g093680.2.1	AT5G40650	2215	Solyc01g102380.2.1		Solyc05g012070.2.1	AT3G02230	3543	Solyc09g090140.2.1
				4849					4839	Solyc01g111170.2.1	0	3219	Solyc12g055800.1.1		Solyc05g006520.2.1	AT1G59900	3560	Solyc06g071920.2.1
				4514					4846	Solyc05g014470.2.1	AT1G13440	2460	Solyc07g005560.2.1		Solyc09g009260.2.1	AT2G36460	3566	Solyc06g059740.2.1
				4559					4848	Solyc01g101060.2.1	AT1G02500	2474	Solyc01g111170.2.1		Solyc02g071700.2.1	AT1G29670	3567	Solyc07g045240.2.1
				4599					4849	Solyc09g008280.1.1	AT2G36880	2511	Solyc02g091870.2.1		Solyc10g005510.2.1	AT1G16300	3576	Solyc09g072700.2.1
				4704					4850	Solyc09g008280.1.1	AT2G36880	2552	Solyc04g054980.2.1		Solyc10g086190.1.1	AT5G03300	3583	Solyc02g024050.2.1
				4850								3222	Solyc12g055800.1.1		Solyc12g088670.1.1	AT1G47128	3601	Solyc06g073190.2.1
												3232	Solyc02g085350.2.1		Solyc05g008600.2.1	AT2G01140	3652	Solyc01g105070.2.1
												3234	Solyc07g044840.2.1		Solyc09g090140.2.1	AT1G04410	3662	Solyc01g101060.2.1
												3236	Solyc07g044840.2.1		Solyc06g071920.2.1	AT3G04120	3664	Solyc03g025730.2.1
												3242	Solyc06g005940.2.1		Solyc07g045240.2.1	AT3G13224	3675	Solyc04g078540.2.1
												3244	Solyc07g053280.2.1		Solyc09g072700.2.1	AT4G26010	3698	Solyc04g078540.2.1
												3248	Solyc06g060290.2.1		Solyc02g024050.2.1	AT1G30510	3748	Solyc12g055800.1.1
												3255	Solyc06g060290.2.1		Solyc09g082060.2.1	AT4G14880	3783	Solyc12g088670.1.1
												3270	Solyc12g010040.1.1		Solyc03g006700.2.1	AT5G05340	3813	Solyc11g072190.1.1
												3278	Solyc12g094620.1.1		Solyc09g064940.2.1	AT4G02860	3819	Solyc04g080570.2.1
												3287	Solyc05g008460.2.1		Solyc01g105070.2.1	AT5G64120	3825	Solyc11g005330.1.1
												3291	Solyc02g067080.2.1		Solyc03g025730.2.1	AT5G23860	3934	Solyc06g059740.2.1
												3298	Solyc07g006790.2.1		Solyc03g025850.2.1	AT5G23750	3957	Solyc07g041900.2.1
												3305	Solyc12g008630.1.1		Solyc04g078540.2.1	AT5G43060	3959	Solyc09g082780.2.1
												3314	Solyc01g100380.2.1		Solyc06g060260.2.1	AT4G08390	3963	Solyc03g123830.2.1
												3317	Solyc04g081490.2.1		Solyc10g055810.1.1	AT3G12500	4019	Solyc01g102400.2.1
												3321	Solyc01g111760.2.1		Solyc04g080960.2.1	AT4G39090	4043	Solyc04g011510.2.1
												3324	Solyc09g009020.2.1		Solyc10g005100.2.1	AT4G20260	4072	Solyc11g066130.1.1
												3327	Solyc09g009020.2.1		Solyc11g072190.1.1	AT5G19510	4079	Solyc01g088480.2.1
												3337	Solyc02g087880.2.1		Solyc04g080570.2.1	AT1G47260	4162	Solyc11g039980.1.1
												3340	Solyc07g006790.2.1		Solyc01g104680.2.1	AT5G55190	4197	Solyc01g111300.2.1
												3341	Solyc11g066670.1.1		Solyc01g102390.2.1	AT1G09560	4212	Solyc02g080220.2.1
												3344	Solyc08g081530.2.1		Solyc09g082780.2.1	AT3G22850	4233	Solyc04g081490.2.1
												3348	Solyc02g088690.2.1		Solyc01g103480.2.1	AT5G05010	4260	Solyc04g077020.2.1
												3351	Solyc02g067080.2.1		Solyc07g041900.2.1	AT3G45310	4279	Solyc01g105060.2.1
												3358	Solyc06g059740.2.1		Solyc03g123830.2.1	AT1G17745	4309	Solyc12g010060.1.1
												3362	Solyc02g067080.2.1		Solyc01g102400.2.1	AT1G09560	4328	Solyc07g005560.2.1
												3367	Solyc03g007670.2.1		Solyc03g097270.2.1	AT3G12490	4355	Solyc10g083120.1.1
												3369	Solyc02g067080.2.1		Solyc04g011510.2.1	AT3G55440	4394	Solyc01g109660.2.1
												3376	Solyc10g083970.1.1		Solyc11g066130.1.1		4408	Solyc10g051380.1.1
												3378	Solyc01g090190.2.1		Solyc01g088480.2.1	AT5G26667	4414	Solyc10g051390.1.1
												3382	Solyc09g008280.1.1		Solyc03g113580.1.1	AT1G18980	4467	Solyc06g071920.2.1
												3386	Solyc09g008280.1.1		Solyc03g082920.2.1	AT5G42020	4514	Solyc03g096540.2.1
												3392	Solyc01g107590.2.1		Solyc08g080660.1.1	AT4G11650	4559	Solyc02g083730.2.1
												3404	Solyc12g099000.1.1		Solyc08g080670.1.1	AT4G11650	4572	Solyc05g053780.2.1
												3410	Solyc12g055800.1.1		Solyc11g039980.1.1		4599	Solyc01g105710.2.1
												3412	Solyc09g064370.2.1		Solyc05g054760.2.1	AT1G19570	4678	Solyc01g111170.2.1
												3413	Solyc10g080500.1.1		Solyc02g079750.2.1	AT5G54500	4698	Solyc04g071890.2.1
												3418	Solyc07g052510.2.1		Solyc01g111300.2.1	AT2G21060	4704	Solyc05g050970.2.1
												3422	Solyc08g006860.2.1		Solyc03g019690.1.1	AT1G73260	4723	Solyc12g043020.1.1
												3423	Solyc10g078550.1.1		Solyc02g080220.2.1	AT1G11580	4728	Solyc02g088700.2.1
												3434	Solyc05g056540.2.1		Solyc01g079820.2.1	AT3G06050	4729	Solyc09g009020.2.1
												3439	Solyc06g059740.2.1		Solyc01g105060.2.1	AT5G10160	4732	Solyc01g101060.2.1
												3444	Solyc11g005330.1.1		Solyc12g010060.1.1	AT1G13950	4737	Solyc01g101060.2.1
												3446	Solyc08g007220.2.1		Solyc10g055800.1.1	AT3G12500	4751	Solyc06g059740.2.1
												3449	Solyc05g012070.2.1		Solyc08g005060.2.1	AT1G71310	4818	Solyc06g059740.2.1
												3452	Solyc05g014470.2.1		Solyc10g083120.1.1	AT3G52560	4821	Solyc02g093680.2.1
												3464	Solyc05g006520.2.1		Solyc08g062450.1.1	AT5G12020	4839	Solyc01g111170.2.1
												3466	Solyc09g009260.2.1		Solyc01g109660.2.1	AT2G21660	4846	Solyc05g014470.2.1
												3473	Solyc09g009260.2.1		Solyc03g096540.2.1	AT2G22170	4848	Solyc01g101060.2.1
												3476	Solyc09g009260.2.1		Solyc10g051380.1.1	AT2G21660	4849	Solyc09g008280.1.1
												3477	Solyc02g071700.2.1		Solyc10g051390.1.1	AT2G21660	4850	Solyc09g008280.1.1
												3490	Solyc02g071700.2.1		Solyc01g106610.2.1	AT3G19690
												3492	Solyc05g014470.2.1		Solyc04g071610.2.1
												3506	Solyc10g005510.2.1		Solyc09g057670.2.1	AT3G25220
												3520	Solyc10g083970.1.1		Solyc02g083730.2.1	AT5G66170
												3528	Solyc10g086190.1.1		Solyc05g053780.2.1	AT3G23830
												3529	Solyc12g088670.1.1		Solyc01g105710.2.1	AT5G64350
												3535	Solyc05g008600.2.1		Solyc06g062950.1.1	AT3G14067
												3539	Solyc09g090140.2.1		Solyc02g092670.1.1	AT5G67360
												3543	Solyc09g090140.2.1		Solyc01g028810.2.1	AT3G13470
												3560	Solyc06g071920.2.1		Solyc05g012480.2.1	AT3G02090
												3566	Solyc06g059740.2.1		Solyc12g043020.1.1	AT3G23940
												3567	Solyc07g045240.2.1		Solyc02g088700.2.1	AT3G02090
												3576	Solyc09g072700.2.1		YP_009430460.1
												3583	Solyc02g024050.2.1		Solyc03g116590.2.1	AT5G62200
												3590	Solyc09g082060.2.1		Solyc02g093680.2.1	AT5G40650
												3592	Solyc03g006700.2.1
												3595	Solyc03g006700.2.1
												3601	Solyc06g073190.2.1
												3604	Solyc09g064940.2.1
												3641	Solyc01g105070.2.1
												3652	Solyc01g105070.2.1
												3662	Solyc01g101060.2.1
												3664	Solyc03g025730.2.1
												3673	Solyc03g025850.2.1
												3675	Solyc04g078540.2.1
												3698	Solyc04g078540.2.1
												3717	Solyc02g067460.2.1
												3726	Solyc02g067460.2.1
												3731	Solyc06g060260.2.1
												3746	Solyc10g055810.1.1
												3748	Solyc12g055800.1.1
												3768	Solyc04g080960.2.1
												3783	Solyc12g088670.1.1
												3785	Solyc10g005100.2.1
												3813	Solyc11g072190.1.1
												3819	Solyc04g080570.2.1
												3825	Solyc11g005330.1.1
												3887	Solyc01g104680.2.1
												3892	Solyc06g059740.2.1
												3929	Solyc01g102390.2.1
												3934	Solyc06g059740.2.1
												3949	Solyc09g082780.2.1
												3953	Solyc01g103480.2.1
												3957	Solyc07g041900.2.1
												3959	Solyc09g082780.2.1
												3963	Solyc03g123830.2.1
												4019	Solyc01g102400.2.1
												4027	Solyc01g102390.2.1
												4040	Solyc03g097270.2.1
												4043	Solyc04g011510.2.1
												4072	Solyc11g066130.1.1
												4079	Solyc01g088480.2.1
												4098	Solyc03g113580.1.1
												4117	Solyc03g082920.2.1
												4124	Solyc08g080660.1.1
												4130	Solyc08g080660.1.1
												4134	Solyc08g080670.1.1
												4162	Solyc11g039980.1.1
												4169	Solyc05g054760.2.1
												4186	Solyc02g079750.2.1
												4197	Solyc01g111300.2.1
												4209	Solyc03g019690.1.1
												4212	Solyc02g080220.2.1
												4219	Solyc02g067460.2.1
												4233	Solyc04g081490.2.1
												4260	Solyc04g077020.2.1
												4272	Solyc01g079820.2.1
												4279	Solyc01g105060.2.1
												4289	Solyc12g010060.1.1
												4309	Solyc12g010060.1.1
												4327	Solyc10g055800.1.1
												4328	Solyc07g005560.2.1
												4347	Solyc08g005060.2.1
												4355	Solyc10g083120.1.1
												4364	Solyc08g062450.1.1
												4394	Solyc01g109660.2.1
												4406	Solyc03g096540.2.1
												4408	Solyc10g051380.1.1
												4414	Solyc10g051390.1.1
												4467	Solyc06g071920.2.1
												4477	Solyc01g106610.2.1
												4482	Solyc04g071610.2.1
												4514	Solyc03g096540.2.1
												4526	Solyc03g096540.2.1
												4533	Solyc09g057670.2.1
												4559	Solyc02g083730.2.1
												4572	Solyc05g053780.2.1
												4599	Solyc01g105710.2.1
												4667	Solyc06g062950.1.1
												4678	Solyc01g111170.2.1
												4697	Solyc04g071890.2.1
												4698	Solyc04g071890.2.1
												4702	Solyc02g092670.1.1
												4704	Solyc05g050970.2.1
												4705	Solyc01g028810.2.1
												4710	Solyc05g012480.2.1
												4722	Solyc07g044840.2.1
												4723	Solyc12g043020.1.1
												4727	Solyc07g006790.2.1
												4728	Solyc02g088700.2.1
												4729	Solyc09g009020.2.1
												4732	Solyc01g101060.2.1
												4735	Solyc01g101060.2.1
												4736	Solyc01g101060.2.1
												4737	Solyc01g101060.2.1
												4751	Solyc06g059740.2.1
												4756	Solyc06g059740.2.1
												4760	Solyc09g009020.2.1
												4766	YP_009430460.1M
												4768	Solyc10g055800.1.1
												4784	Solyc08g080670.1.1
												4792	Solyc09g008280.1.1
												4804	Solyc03g116590.2.1
												4817	Solyc06g059740.2.1
												4818	Solyc06g059740.2.1
												4821	Solyc02g093680.2.1
												4824	Solyc06g073190.2.1
												4839	Solyc01g111170.2.1
												4846	Solyc05g014470.2.1
												4848	Solyc01g101060.2.1
												4849	Solyc09g008280.1.1
												4850	Solyc09g008280.1.1
